# Supplementary material for: A high-resolution map of the Nile tilapia genome: a resource for studying cichlids and other percomorphs
Source: BMC Genomics. 2012 Jun 6;13:222. doi: 10.1186/1471-2164-13-222 (PMC3441813; doi:10.1186/1471-2164-13-222)
Supplement: Additional file 1 — Data S1. List of the 237 gene markers derived from contigs made with CAP3 software using fish ESTs from NCBI, RBEST and CIRAD as listed under the name of each marker. [file 1471-2164-13-222-S1.txt]

Content of contigs named C5, C13 etc obtained with CAP3
software using fish ESTs from NCBI, RBEST and CIRAD. Suitable  markers were derived from each of these contigs and mapped. Only contigs from which markers have been designed are show.

C5 :
RBEST_ONI05BB.39_G12_14
RBEST_ONI05CA.39_D09_07
RBEST_ONI05BA.39_F10_12
RBEST_OMI03JA.39_H02_16
EST_75640866
RBEST_C8

C13 :
RBEST_ONI01AB.39_G06_14
RBEST_ONI06AB_A08_02
RBEST_C19
RBEST_ONI01JA.39_H03_15
RBEST_ONI01ED.39_F09_11
RBEST_ONI03IB.39_B03_03
RBEST_ONI02HA.39_A10_02
RBEST_ONI03CC.39_E03_09
RBEST_ONI04EB.39_E12_10
RBEST_ONI03GB.39_D12_08
RBEST_ONI04BA.39_F03_11
RBEST_ONI01FA.39_F04_12
RBEST_ONI05AC.39_B10_04
RBEST_ONI04ED.39_A11_01
RBEST_ONI04EB.39_G09_13
RBEST_ONI03AC.39_F09_11
RBEST_ONI05JC.39_D08_08
RBEST_ONI04DC.39_G06_14
RBEST_ONI03AA.39_B04_04
RBEST_ONI03CD.39_A11_01

C14 :
RBEST_ONI04DD.39_B12_04
RBEST_ONI03CC.39_E12_10
EST_75641546
EST_75641351
EST_75641437
EST_75640925
RBEST_ONI05GD.39_B03_03
EST_75641521
EST_75641304
EST_75641519
EST_75641432
EST_75641508
EST_75641606
EST_75641880
EST_75641305
EST_75641582
EST_75641479
EST_75641497
RBEST_ONI04GD.39_F01_11
RBEST_C20
RBEST_ONI05ID.39_F04_12
RBEST_ONI05BB.39_B04_04
RBEST_ONI05FB.39_A07_01
RBEST_ONI03IA.39_E10_10
RBEST_ONI05HC.39_A02_02
RBEST_ONI04ED.39_A01_01
RBEST_ONI02AA.39_A03_01
EST_75640941

C47 :
RBEST_ONI06FC_D03_07
RBEST_C49
RBEST_ONI01CB.39_C02_06

C50 :
RBEST_ONI06JA.39_B03_03
RBEST_C53
RBEST_ONI01CC.39_C09_05

C56 :
RBEST_ONI04DC.39_B03_03
RBEST_ONI03FD.39_E03_09
RBEST_ONI04EB.39_H08_16
RBEST_ONI04BA.39_C11_05
RBEST_ONI03JC.39_C10_06
RBEST_ONI04EB.39_H10_16
RBEST_ONI03FD.39_H08_16
RBEST_ONI03HD.39_F05_11
RBEST_ONI03DC.39_B06_04
RBEST_ONI03JD.39_G09_13
RBEST_ONI03JC.39_G01_13
RBEST_ONI04AA.39_G09_13
RBEST_ONI03JB.39_G10_14
RBEST_ONI03IB.39_F11_11
RBEST_ONI03HD.39_G06_14
RBEST_ONI03CA.39_E02_10
RBEST_ONI03HD.39_A08_02
RBEST_ONI03JC.39_H02_16
RBEST_ONI03JD.39_H09_15
RBEST_ONI03CB.39_D01_07
RBEST_ONI04FC.39_H10_16
RBEST_ONI03GD.39_F05_11
RBEST_ONI03GD.39_F09_11
RBEST_ONI03HA.39_A04_02
RBEST_ONI03IC.39_C03_05
RBEST_ONI04ED.39_D12_08
RBEST_ONI03FD.39_F04_12
RBEST_ONI04ED.39_C10_06
RBEST_ONI04DC.39_H06_16
RBEST_ONI03DB.39_F05_11
RBEST_ONI04EB.39_D12_08

C57 :
RBEST_ONI03EC.39_B06_04
RBEST_C659
RBEST_ONI06AD.39_F11_11
RBEST_ONI02JB.39_B09_03
RBEST_ONI06GA.39_B11_03
RBEST_ONI03DA.39_B12_04

C58 :
RBEST_ONI03CA.39_H04_16
CIRAD_HDC44311_P11D11_M13F_D11
RBEST_ONI03DC.39_A10_02
CIRAD_HDC44311_P11D10_M13F_D10
RBEST_C66
RBEST_ONI01DC.39_G05_13
RBEST_ONI01CD.39_G04_14
RBEST_ONI06EC.39_B08_04
CIRAD_HDC44311_P12C10_M13F_C10
RBEST_ONI04HC.39_A08_02
RBEST_ONI06AA_D09_07
RBEST_ONI05EB.39_E10_10
RBEST_C322

C63 :
RBEST_ONI04GC.39_E09_09
RBEST_C70
RBEST_ONI01AA.39_D03_07
RBEST_ONI01GC.39_F02_12
RBEST_ONI03GA.39_A08_02
CIRAD_ONG_S23E08_M13R_E08
RBEST_ONI02IB.39_E02_10
RBEST_ONI06JA.39_E03_09

C87 :
RBEST_ONI01FC.39_F08_12
EST_75642053
EST_75641934
RBEST_C95
RBEST_ONI06BD.39_F11_11

C88 :
RBEST_ONI05CC.39_B06_04
RBEST_C96
RBEST_ONI01FC.39_G02_14
RBEST_ONI02GA.39_H06_16
RBEST_ONI04FB.39_D12_08
RBEST_ONI06FD.39_B12_04
RBEST_ONI04BD.39_F12_12

C90 :
RBEST_ONI05FA.39_G09_13
RBEST_C98
RBEST_ONI01FD.39_A09_01

C96 :
RBEST_ONI05HB.39_G08_14
RBEST_ONI05ED.39_A06_02
RBEST_C102
RBEST_ONI06AD.39_H08_16
RBEST_ONI06HB.39_C12_06

C99 :
RBEST_ONI03ID.39_A09_01
RBEST_C105
RBEST_ONI05JB.39_C08_06
RBEST_ONI04JC.39_E02_10
RBEST_ONI05CA.39_D03_07
RBEST_ONI03BC.39_H08_16
RBEST_ONI03BA.39_B11_03
RBEST_ONI05JA.39_B01_03
RBEST_ONI06JA.39_H10_16
RBEST_ONI02EB.39_D03_07
RBEST_ONI02GB.39_E01_09
RBEST_ONI06AC.39_C03_05
AI001491
RBEST_ONI01HA.39_A07_01
RBEST_ONI04JA.39_D02_08
RBEST_ONI04AD.39_E04_10

C109 :
RBEST_ONI05DC.39_C12_06
RBEST_ONI01HB.39_B02_04
RBEST_C121

C129 :
RBEST_ONI06IC.39_C01_05
AI001536
RBEST_ONI01AC.39_H07_15
AI001580
RBEST_ONI02BB.39_F04_12
RBEST_ONI04HD.39_A09_01
RBEST_ONI04CC.39_C10_06
AI001638
RBEST_ONI05JC.39_G05_13
RBEST_ONI01BA.39_F11_11
RBEST_ONI04HA.39_G09_13

C132 :
RBEST_ONI01ID.39_B12_04
RBEST_C147

C135 :
RBEST_ONI05BD.39_A07_01
RBEST_ONI05BA.39_A01_01
RBEST_C150
RBEST_ONI03JB.39_B07_03
RBEST_ONI01JA.39_A10_02

C136 :
RBEST_ONI04HA.39_C02_06
RBEST_C151
RBEST_ONI01JA.39_E06_10

C146 :
RBEST_ONI02AA.39_E08_10
RBEST_C161
RBEST_ONI05JC.39_F05_11
RBEST_ONI06IA.39_A02_02

C148 :
RBEST_ONI05BB.39_G06_14
RBEST_C163
RBEST_ONI06BC.39_F06_12

C169 :
RBEST_ONI06IA.39_F09_11
RBEST_ONI04CB.39_C02_06
RBEST_C185

C184 :
RBEST_ONI02DA.39_F01_11
RBEST_C205
RBEST_ONI05EA.39_H08_16
RBEST_ONI02IB.39_B10_04

C196 :
RBEST_ONI06BA.39_G04_14
RBEST_ONI06DD.39_C07_05

C214 :
RBEST_ONI04AB.39_G06_14
RBEST_C242
RBEST_ONI03HC.39_B01_03
RBEST_ONI04CC.39_G08_14
EST_75611949
RBEST_ONI04FD.39_H12_16
AI001465
EST_75641936
EST_75641974

C228 :
RBEST_ONI02GB.39_G10_14
RBEST_ONI03JD.39_H03_15
RBEST_C258

C229 :
RBEST_ONI03JD.39_H12_16
EST_75641565
EST_75641442
RBEST_ONI04ID.39_B02_04
RBEST_C259
RBEST_ONI02EB.39_E02_10
RBEST_ONI04BA.39_B10_04
EST_75641458
EST_75641486
RBEST_ONI03CD.39_D02_08
RBEST_ONI04AB.39_G02_14
RBEST_ONI05EB.39_D03_07
RBEST_ONI06JB.39_A09_01
RBEST_ONI05EC.39_F09_11
EST_75611877
RBEST_ONI04JA.39_C01_05
RBEST_ONI03FA.39_F03_11
RBEST_ONI01FD.39_F12_12

C230 :
RBEST_ONI06FA.39_F12_12
RBEST_ONI05BB.39_H12_16
RBEST_C260
RBEST_ONI06CB.39_G09_13
RBEST_ONI04AC.39_B10_04
RBEST_ONI06JD.39_H05_15
RBEST_ONI04EB.39_G01_13
RBEST_ONI04JD.39_H01_15
RBEST_ONI06BB.39_G03_13
RBEST_ONI04CC.39_E09_09

C231 :
RBEST_ONI05HB.39_F06_12
RBEST_C261
RBEST_ONI04AA.39_A02_02

C234 :
RBEST_ONI06FB.39_A04_02
EST_75640960
EST_75641102
RBEST_C263
EST_75640904
EST_75641116
RBEST_ONI02GD.39_H09_15

C241 :
RBEST_C312
EST_75641219

C242 :
RBEST_C342
RBEST_C268

C243 :
RBEST_C354
CIRAD_HDC45067_P05F08_M13F_F08
AY260752

C244 :
RBEST_C357
CIRAD_HDC44311_P01G05_M13F_G05

C247 :
RBEST_C388
RBEST_ONI05GA.39_G03_13

C252 :
RBEST_C516
EST_75641203

C254 :
RBEST_C538
EST_75611692

C258 :
RBEST_C603
EST_75641739
EST_75641058
EST_75641072
EST_75641114
EST_75640934
EST_75641140

C261 :
RBEST_C653
EST_75641171

C271 :
RBEST_C749
CIRAD_HDC43677_P07H03_M13F_H03
CIRAD_HDC45067_P04C07_M13F_C07

C279 :
RBEST_C900
CIRAD_HDC45067_P06C08_M13F_C08

C287 :
RBEST_C530
EE724044

C288 :
RBEST_C532
DQ355022

C289 :
RBEST_C557
EST_75641156
CIRAD_HDC59466_P03E10_M13F_E10
CIRAD_HDC45067_P02A07_M13F_A07
CIRAD_HDC45067_P04H08_M13F_H08

C296 :
RBEST_C829
EST_75641593
EST_75641311
EST_75641592

C307 :
RBEST_C362
CIRAD_HDC44311_P02H12_M13F_H12
CIRAD_HDC59466_P06A11_M13F_A11
RBEST_ONI01JD.39_E05_09

C311 :
RBEST_C555
EST_75641813
EST_75642039

C319 :
RBEST_C208
RBEST_ONI03AC.39_D01_07
RBEST_ONI06ED.39_F10_12

C321 :
RBEST_C348
EST_75641294
EST_75641682
EST_75640920
EST_75641749

C327 :
RBEST_C880
AI001463
CIRAD_ONG_S21E04_M13R_E04
AI001464

C329 :
RBEST_C935
AI001429

C336 :
RBEST_C365
EST_75640924
EST_75641828
EST_75641588
EST_75641046
EST_75642036

C344 :
RBEST_C51
RBEST_ONI02HB.39_G12_14
RBEST_ONI01FC.39_H07_15
RBEST_ONI01CB.39_E05_09
RBEST_ONI05AA.39_B03_03
EST_75641786
RBEST_ONI06IB.39_H07_15
RBEST_ONI04FA.39_A08_02
RBEST_ONI05EB.39_F05_11

C348 :
RBEST_C596
CIRAD_HDC44311_P05A05_M13F_A05

C349 :
RBEST_C647
RBEST_ONI03FB.39_F09_11

C363 :
RBEST_C434
EST_75641942
EST_75641484
EST_75641681
AI001588
EST_75641105
EST_75641064
EST_75641010
EST_75641923
EST_75641680
EST_75641498
EST_75641095
EST_75641290
AI001513
EST_75641566
EST_75640955
EST_75641694
EST_75641855
EST_75641730
EST_75641489
EST_75641735
EST_75641946
EST_75641921
EST_75642048
AI001512
AI001589

C366 :
RBEST_C720
EST_75641321
EST_75641622
EST_75642090
EST_75642055
EST_75641943
EST_75641822
EST_75642056
EST_75642058
EST_75642085
EST_75641889
EST_75641973
EST_75641567
EST_75641505
EST_75641538
EST_75641151
EST_75641128

C368 :
RBEST_C646
EST_75641258
CIRAD_HDC45067_P11C10_M13F_C10
EST_75612018

C371 :
RBEST_C651
AB307036

C372 :
RBEST_C682
EST_75611487

C374 :
RBEST_C888
EST_75641373
EST_75641611
EST_75641705
AY256878
EE723923

C375 :
RBEST_C399
AI001538
AI001539
EST_75611930

C380 :
RBEST_C489
EST_75641248
EST_75641238
EST_75641347
EST_75641318
CIRAD_HDC45067_P01F02_M13F_F02

C384 :
RBEST_C739
EST_75641255
EST_75641037
EST_75641620
EST_75641085
EST_75611922
EST_75641602
EST_75641568
EST_75641619
EST_75641269
EST_75641118
EST_75641544

C388 :
RBEST_C377
EST_75640972
EST_75641237
EST_75641143
EST_75640957
EST_75641431
EST_75641394
EST_75641688
EST_75641478
EST_75611846
EST_75641011
EST_75640982
EST_75640953

C392 :
RBEST_C130
RBEST_ONI01ED.39_F08_12
RBEST_ONI05JD.39_G07_13
EST_75641211

C395 :
RBEST_C717
RBEST_ONI01GC.39_G09_13
RBEST_C111
EST_75641480
EST_75641819

C400 :
RBEST_C373
EST_75641366
EST_75641526
EST_75641539
EST_75611850

C407 :
RBEST_C313
EST_75612005
EST_75611911

C416 :
RBEST_C569
EST_75641222
CIRAD_HDC44311_P06E12_M13F_E12
CIRAD_HDC45067_P11E01_M13F_E01
CIRAD_HDC43677_P01D10_M13F_D10

C419 :
RBEST_C457
RBEST_ONI04JA.39_C08_06
RBEST_ONI06CD.39_A11_01
RBEST_ONI04HC.39_F12_12
RBEST_ONI04CB.39_H09_15
RBEST_ONI06HC.39_A06_02
RBEST_ONI06AB_H03_15
RBEST_ONI01EC.39_B07_03
RBEST_ONI03ID.39_A12_02
RBEST_ONI05BB.39_B10_04
RBEST_ONI03GC.39_D03_07
RBEST_ONI02CD.39_D10_08
RBEST_ONI03GB.39_F01_11
RBEST_ONI01EA.39_A03_01
RBEST_ONI02GB.39_E03_09
RBEST_ONI01DA.39_B07_03
RBEST_ONI03ED.39_G12_14
RBEST_ONI01BC.39_H02_16
RBEST_ONI02AD.39_A01_01
RBEST_ONI04JC.39_E04_10
RBEST_ONI01EA.39_E02_10
RBEST_ONI04DA.39_G11_13
RBEST_ONI01ED.39_B09_03
RBEST_ONI05JA.39_D01_07
RBEST_ONI01CB.39_G04_14
RBEST_ONI01HB.39_C02_06
RBEST_ONI01CC.39_F07_11
RBEST_ONI06EC.39_H06_16
RBEST_ONI01FC.39_D01_07
RBEST_ONI02JA.39_E08_10
RBEST_ONI01EA.39_F03_11
RBEST_ONI02JC.39_D09_07
RBEST_ONI02DC.39_C11_05

C421 :
RBEST_C61
RBEST_ONI02IB.39_A08_02
RBEST_ONI03DD.39_F04_12
RBEST_ONI02ID.39_F08_12
RBEST_ONI03EC.39_E05_09
RBEST_ONI05BB.39_C10_06
RBEST_ONI04ED.39_H08_16
RBEST_ONI06DD.39_H05_15
RBEST_ONI04FA.39_C01_05
RBEST_ONI03EA.39_C04_06
RBEST_ONI03GB.39_B05_03
RBEST_ONI06AA_B08_04
RBEST_ONI03GB.39_B01_03
RBEST_ONI06BD.39_H11_15
RBEST_ONI06GB.39_F10_12
RBEST_ONI04FD.39_D02_08
RBEST_ONI03IB.39_E01_09
RBEST_ONI03FB.39_B10_04
RBEST_ONI03DB.39_G07_13
RBEST_ONI06JD.39_F09_11
RBEST_ONI03BA.39_B10_04
RBEST_ONI03FA.39_E04_10
RBEST_ONI03GC.39_F08_12
RBEST_ONI03DB.39_C05_05
RBEST_ONI03GA.39_F08_12
RBEST_ONI04BA.39_F06_12
RBEST_ONI06BB.39_C12_06
RBEST_ONI03HC.39_B12_04
RBEST_ONI03JC.39_F07_11
RBEST_ONI03HD.39_A11_01
RBEST_ONI04BA.39_C01_05
RBEST_ONI03IC.39_G03_13
RBEST_ONI03GC.39_B12_04
RBEST_ONI03GD.39_F01_11
RBEST_ONI04EB.39_E07_09
RBEST_ONI05JA.39_C09_05
RBEST_ONI06DD.39_A06_02
RBEST_ONI06AA_E11_09
RBEST_ONI06JA.39_H12_16
RBEST_ONI03EB.39_A12_02
RBEST_ONI05IC.39_D10_08
RBEST_ONI04FD.39_B01_03
RBEST_ONI03GA.39_B04_04
RBEST_ONI04HB.39_E01_09
RBEST_ONI03CC.39_E02_10
RBEST_ONI04FA.39_C10_06
RBEST_ONI04ID.39_H12_16
RBEST_ONI03IA.39_F11_11
RBEST_ONI04AD.39_B12_04
RBEST_ONI04HC.39_B07_03
RBEST_ONI04ID.39_B11_03
RBEST_ONI03FD.39_A11_01
RBEST_ONI04FA.39_G11_13
RBEST_ONI03GC.39_E03_09
RBEST_ONI05AD.39_D11_07
RBEST_ONI05GD.39_C03_05
RBEST_ONI04DB.39_D06_08
RBEST_ONI03FC.39_A07_01
RBEST_ONI06ID.39_C01_05
RBEST_ONI04CA.39_C08_06
RBEST_ONI04JC.39_D06_08
RBEST_ONI06BC.39_E02_10
RBEST_ONI03BB.39_C07_05
RBEST_ONI05JA.39_F11_11
RBEST_ONI05ID.39_A12_02
RBEST_ONI04AC.39_H02_16
RBEST_ONI06DC.39_D06_08
RBEST_ONI03GB.39_B06_04
RBEST_ONI03EC.39_H04_16
RBEST_ONI06BA.39_F03_11
RBEST_ONI04BC.39_D07_07
RBEST_ONI04DA.39_G09_13
RBEST_ONI05BA.39_A02_02
RBEST_ONI06BD.39_C06_06
RBEST_ONI05IB.39_D10_08
RBEST_ONI06CA.39_H11_15
RBEST_ONI06DA.39_G04_14
RBEST_ONI03GC.39_A05_01
RBEST_ONI06HB.39_A07_01
RBEST_ONI06GC.39_A04_02
RBEST_ONI06IA.39_D04_08
RBEST_ONI02FA.39_G07_13
RBEST_ONI05FC.39_G03_13
RBEST_ONI06JD.39_D04_08
RBEST_ONI01BD.39_F01_11
RBEST_ONI06GD.39_D06_08
RBEST_ONI04IA.39_A11_01
RBEST_ONI04HB.39_E03_09
RBEST_ONI06IC.39_D06_08
RBEST_ONI06JD.39_F07_11
RBEST_ONI04HA.39_C01_05
RBEST_ONI06GC.39_B07_03
RBEST_ONI06IB.39_D03_07
RBEST_ONI04DA.39_F01_11
RBEST_ONI04HA.39_F01_11
RBEST_ONI04IA.39_A01_01
RBEST_ONI03HA.39_B05_03
RBEST_ONI04HC.39_G12_14
RBEST_ONI02FA.39_H09_15
RBEST_ONI06DA.39_G11_13
RBEST_ONI06ID.39_H04_16
RBEST_ONI06JB.39_C03_05
RBEST_ONI01DA.39_H09_15
RBEST_ONI06IB.39_C01_05
RBEST_ONI05IA.39_B12_04
RBEST_ONI06JB.39_C07_05
RBEST_ONI05CC.39_D03_07
RBEST_ONI05AD.39_E05_09
RBEST_ONI04HA.39_C05_05
RBEST_ONI05DA.39_F12_12
RBEST_ONI05FA.39_C02_06
RBEST_ONI06EC.39_F06_12
RBEST_ONI04HA.39_G01_13
RBEST_ONI06DC.39_G07_13
RBEST_ONI01GD.39_B09_03
RBEST_ONI05CC.39_E02_10
RBEST_ONI05HA.39_B11_03
RBEST_ONI06ID.39_E10_10
RBEST_ONI03IC.39_D11_07
RBEST_ONI03ID.39_G06_14
RBEST_ONI05HD.39_D10_08
RBEST_ONI03FC.39_A09_01
RBEST_ONI06DA.39_C04_06
RBEST_ONI04ED.39_D02_08
RBEST_ONI05BB.39_C11_05
RBEST_ONI03EC.39_B01_03
RBEST_ONI05FA.39_F05_11
RBEST_ONI04FD.39_E01_09
RBEST_ONI03FD.39_C02_06
RBEST_ONI04BA.39_G01_13
RBEST_ONI03FD.39_C01_05
RBEST_ONI06IB.39_C10_06
RBEST_ONI06HA.39_D04_08
RBEST_ONI05JB.39_B02_04
RBEST_ONI06ED.39_G08_14
RBEST_ONI04AD.39_E11_09
RBEST_ONI05BB.39_B11_03
RBEST_ONI06FA.39_E12_10
RBEST_ONI05DD.39_G09_13
RBEST_ONI05IB.39_E05_09
RBEST_ONI03FD.39_A02_02
RBEST_ONI03HB.39_C04_06
RBEST_ONI06CD.39_B12_04
RBEST_ONI03BA.39_A04_02
RBEST_ONI04CD.39_D03_07
RBEST_ONI06EC.39_G04_14
RBEST_ONI05FA.39_D11_07
RBEST_ONI03AB.39_B04_04
RBEST_ONI04CC.39_G01_13
RBEST_ONI04JD.39_H06_16
RBEST_ONI05HC.39_A04_02
RBEST_ONI03FA.39_C02_06
RBEST_ONI03FB.39_A05_01
RBEST_ONI06BD.39_H06_16
RBEST_ONI06DC.39_C10_06
RBEST_ONI06AC.39_F12_12
RBEST_ONI06GB.39_C08_06
RBEST_ONI03JB.39_C12_06
RBEST_ONI03DC.39_A08_02
RBEST_ONI04BC.39_F02_12
RBEST_ONI04BC.39_F10_12
RBEST_ONI06DC.39_F06_12
RBEST_ONI06HD.39_G11_13
RBEST_ONI03EA.39_G11_13
RBEST_ONI03CA.39_F09_11
RBEST_ONI03EA.39_F04_12
RBEST_ONI02CD.39_E03_09
RBEST_ONI06HB.39_G09_13
RBEST_ONI03HC.39_G09_13
RBEST_ONI06AA_A02_02
RBEST_ONI06JA.39_A06_02
RBEST_ONI04HD.39_B08_04
RBEST_ONI06JB.39_E04_10
RBEST_ONI06JB.39_B10_04
RBEST_ONI06GD.39_E12_10
RBEST_ONI06DD.39_D06_08
RBEST_ONI04BA.39_H01_15
RBEST_ONI04IB.39_C03_05
RBEST_ONI03EB.39_D12_08
RBEST_ONI06FC_H04_16
RBEST_ONI06HA.39_E08_10
RBEST_ONI04AC.39_E11_09
RBEST_ONI03CC.39_E01_09
RBEST_ONI03DB.39_F07_11
RBEST_ONI04DB.39_H03_15
RBEST_ONI04HA.39_B06_04
RBEST_ONI03EA.39_F03_11
RBEST_ONI04AA.39_D10_08
RBEST_ONI05GC.39_H07_15
RBEST_ONI04JA.39_H04_16
RBEST_ONI03GC.39_D06_08
RBEST_ONI03CC.39_E11_09
RBEST_ONI03FA.39_A12_02
RBEST_ONI06IB.39_A09_01
RBEST_OMI03JA.39_G06_14
RBEST_OMI03JA.39_A01_01
RBEST_ONI02JD.39_F12_12
RBEST_ONI04HB.39_A06_02
RBEST_ONI06HB.39_G05_13
RBEST_ONI03FA.39_A07_01
RBEST_ONI03FA.39_B12_04
RBEST_ONI04DB.39_H02_16
RBEST_ONI03GA.39_F06_12
RBEST_ONI04AB.39_H10_16
RBEST_ONI03BD.39_E03_09
RBEST_ONI04ED.39_F06_12
RBEST_ONI06DB.39_B01_03
RBEST_ONI03JC.39_H04_16
RBEST_ONI03HC.39_F03_11
RBEST_ONI03EA.39_A12_02
RBEST_ONI03GC.39_H03_15
RBEST_ONI03GA.39_H12_16
RBEST_ONI04GB.39_H12_16
RBEST_ONI03FA.39_F08_12
RBEST_ONI04GB.39_B10_04
RBEST_ONI06HD.39_F05_11
RBEST_ONI04DB.39_B02_04
RBEST_ONI03HC.39_D01_07
RBEST_ONI03FC.39_F07_11
RBEST_ONI05GA.39_H06_16
RBEST_ONI03DA.39_D07_07
RBEST_ONI04GD.39_C09_05
RBEST_ONI02CB.39_A10_02
RBEST_ONI02AD.39_B04_04
RBEST_ONI06FD.39_F09_11
RBEST_ONI06AA_F07_11
RBEST_ONI06ID.39_B06_04
RBEST_ONI06AA_E08_10
RBEST_ONI06DA.39_B06_04
RBEST_ONI06DA.39_H03_15
RBEST_ONI04DA.39_A10_02
RBEST_ONI05HC.39_E06_10
RBEST_ONI05JD.39_E04_10
RBEST_ONI01JA.39_H02_16
RBEST_ONI06HB.39_A04_02
RBEST_ONI06CD.39_E11_09
RBEST_ONI06FD.39_B10_04
RBEST_ONI06JD.39_G02_14
RBEST_ONI04IB.39_D03_07
RBEST_ONI06EA.39_D02_08
RBEST_ONI06HB.39_D05_07
RBEST_ONI06DA.39_G02_14
RBEST_ONI06ED.39_F03_11
RBEST_ONI04CD.39_A11_01
RBEST_ONI03CC.39_G02_14
RBEST_ONI03ED.39_F09_11
RBEST_ONI03JB.39_E09_09
RBEST_ONI02HC.39_B07_03
RBEST_ONI06DD.39_H07_15
RBEST_ONI03JB.39_C03_05
RBEST_ONI03BC.39_E07_09
RBEST_ONI03BC.39_G07_13
RBEST_ONI04AC.39_F06_12
RBEST_ONI06FD.39_C10_06
RBEST_ONI06HB.39_F05_11
RBEST_ONI04DB.39_C06_06
RBEST_ONI06EC.39_G06_14
RBEST_ONI04IC.39_A02_02
RBEST_ONI06DD.39_B09_03
RBEST_ONI06DD.39_F12_12
RBEST_ONI03IB.39_H02_16
RBEST_ONI06FA.39_G08_14
RBEST_ONI03FB.39_A09_01
RBEST_ONI06IB.39_D12_08
RBEST_ONI06GA.39_H12_16
RBEST_ONI06ED.39_E10_10
RBEST_ONI06ID.39_G08_14
RBEST_ONI04JA.39_E11_09
RBEST_ONI04ID.39_D12_08
RBEST_ONI03DA.39_G11_13
RBEST_ONI04EB.39_B08_04
RBEST_ONI03AB.39_D12_08
RBEST_ONI03GB.39_H07_15
RBEST_ONI05BC.39_A12_02
RBEST_ONI06IB.39_H06_16
RBEST_ONI03EA.39_A09_01
RBEST_ONI04IC.39_B06_04
RBEST_ONI04GD.39_F04_12
RBEST_ONI04JB.39_B07_03
RBEST_ONI04CA.39_C04_06
RBEST_ONI04JC.39_E12_10
RBEST_ONI03FA.39_G10_14
RBEST_ONI02FD.39_A03_01
RBEST_ONI03FA.39_H12_16
RBEST_ONI06GD.39_E07_09
RBEST_ONI06FA.39_A10_02
RBEST_ONI03ID.39_F06_12
RBEST_ONI04AA.39_G12_14
RBEST_ONI06HA.39_H09_15
RBEST_ONI06GA.39_H10_16
RBEST_ONI06DD.39_F07_11
RBEST_ONI04GA.39_C07_05
RBEST_ONI03DB.39_E02_10
RBEST_ONI03AB.39_B02_04
RBEST_ONI05HD.39_E07_09
RBEST_ONI05IB.39_B07_03
RBEST_ONI06HA.39_F06_12
RBEST_ONI06JB.39_E09_09
RBEST_ONI04JA.39_G09_13
RBEST_ONI06AB_H10_16
RBEST_ONI05HC.39_H12_16
RBEST_ONI05EA.39_B12_04
RBEST_ONI04JB.39_C11_05
RBEST_ONI06CC.39_B12_04
RBEST_ONI03DA.39_D05_07
RBEST_ONI06JB.39_G04_14
RBEST_ONI03DC.39_D07_07
RBEST_ONI03FC.39_D10_08
RBEST_ONI02CC.39_H12_16
RBEST_ONI04HB.39_H10_16
RBEST_ONI04JD.39_F07_11
RBEST_ONI04HB.39_B11_03
RBEST_ONI06GB.39_G07_13
RBEST_ONI05AA.39_B10_04
RBEST_ONI01BB.39_A01_01
RBEST_ONI05HD.39_A08_02
RBEST_ONI02AB.39_B09_03
RBEST_ONI04AD.39_G06_14
RBEST_ONI04JB.39_A04_02
RBEST_ONI05AA.39_F01_11
RBEST_ONI04GA.39_F02_12
RBEST_ONI05AA.39_E04_10
RBEST_ONI04JA.39_C12_06
RBEST_ONI05AB.39_C04_06
RBEST_ONI05BC.39_H08_16
RBEST_ONI06FB.39_G04_14
RBEST_ONI03CA.39_E06_10
RBEST_ONI03HB.39_B12_04
RBEST_ONI06ID.39_F08_12
RBEST_ONI03DD.39_C04_06
RBEST_ONI06GA.39_G11_13
RBEST_ONI03CD.39_A03_01
RBEST_ONI03HD.39_D07_07
RBEST_ONI03CC.39_G04_14
RBEST_ONI03JC.39_G02_14
RBEST_ONI06JC.39_B02_04
RBEST_ONI06HD.39_A11_01
RBEST_ONI06IA.39_G05_13
RBEST_ONI04JC.39_B03_03
RBEST_ONI04AC.39_B05_03
RBEST_ONI03CC.39_D08_08
RBEST_ONI06DB.39_E11_09
RBEST_ONI06CC.39_A03_01
RBEST_ONI03AD.39_A03_01
RBEST_ONI05HC.39_G05_13
RBEST_ONI04HB.39_B06_04
RBEST_ONI06HB.39_B11_03
RBEST_ONI04IC.39_F07_11
RBEST_ONI04GA.39_A04_02
RBEST_ONI06IC.39_E03_09
RBEST_ONI03BD.39_G11_13
RBEST_ONI06HD.39_C08_06
RBEST_ONI03CB.39_A12_02
RBEST_ONI04JD.39_F01_11
RBEST_ONI06DB.39_F06_12
RBEST_ONI03DC.39_C12_06
RBEST_ONI03BD.39_C11_05
RBEST_ONI05JB.39_F08_12
RBEST_ONI03DB.39_H12_16
RBEST_ONI04JB.39_D05_07
RBEST_ONI03CA.39_D05_07
RBEST_ONI06FB.39_D03_07
RBEST_ONI03CA.39_G02_14
RBEST_ONI01IA.39_H08_16
RBEST_ONI03ED.39_H03_15
RBEST_ONI06GD.39_A07_01
RBEST_ONI04HD.39_H08_16
RBEST_ONI04FC.39_A04_02
RBEST_ONI06IA.39_A07_01
RBEST_ONI06EB.39_H03_15
RBEST_ONI03ED.39_F03_11
RBEST_ONI01AB.39_C08_06
RBEST_ONI04IC.39_G02_14
RBEST_ONI06FB.39_C07_05
RBEST_ONI06ID.39_F10_12
RBEST_ONI05GB.39_E07_09
RBEST_ONI03GD.39_D07_07
RBEST_ONI05FC.39_D10_08
RBEST_ONI02JB.39_F03_11
RBEST_ONI03DD.39_G06_14
RBEST_ONI04AB.39_D08_08
RBEST_ONI03DC.39_H10_16
RBEST_ONI03JB.39_D04_08
RBEST_ONI06JD.39_E07_09
RBEST_ONI03EA.39_D02_08
RBEST_ONI03DB.39_H10_16
RBEST_ONI06JA.39_C12_06
RBEST_ONI03DB.39_D03_07
RBEST_ONI03HB.39_G01_13
RBEST_ONI03AC.39_F05_11
RBEST_ONI02CB.39_F04_12
RBEST_ONI03FB.39_C08_06
RBEST_ONI03GD.39_H10_16
RBEST_ONI03FC.39_B02_04
RBEST_ONI03HB.39_D11_07
RBEST_ONI06FA.39_A12_02
RBEST_ONI03FD.39_A04_02
RBEST_ONI04JB.39_C10_06
RBEST_ONI04JD.39_G09_13
RBEST_ONI03BD.39_G09_13
RBEST_ONI06GB.39_H09_15
RBEST_ONI03BD.39_A04_02
RBEST_ONI03JB.39_A11_01
RBEST_ONI05AB.39_E02_10
RBEST_ONI05IB.39_G09_13
RBEST_ONI02JB.39_B02_04
RBEST_ONI06FA.39_A11_01
RBEST_ONI05AA.39_H04_16
RBEST_ONI06HD.39_A12_02
RBEST_ONI04JA.39_H09_15
RBEST_ONI06HB.39_H11_15
RBEST_ONI04IC.39_H02_16
RBEST_ONI06FA.39_H06_16
RBEST_ONI06FA.39_H09_15
RBEST_ONI06FB.39_F03_11
RBEST_ONI05AB.39_B11_03
RBEST_ONI05HD.39_D12_08
RBEST_ONI04JB.39_B05_03
RBEST_ONI03JB.39_B05_03
RBEST_ONI01HA.39_D02_08
RBEST_ONI05AA.39_E09_09
RBEST_ONI06DD.39_G12_14
RBEST_ONI03DC.39_F10_12
RBEST_ONI05AB.39_E11_09
RBEST_ONI03GA.39_A06_02
RBEST_ONI06DD.39_C06_06
RBEST_ONI06FA.39_A07_01
RBEST_ONI06FA.39_C09_05
RBEST_ONI06FA.39_B10_04
RBEST_ONI05BC.39_E06_10
RBEST_ONI06FB.39_E01_09
RBEST_ONI06FA.39_E04_10
RBEST_ONI06FB.39_H05_15
RBEST_ONI06FA.39_C12_06
RBEST_ONI06FA.39_B11_03
RBEST_ONI06FA.39_D04_08
RBEST_ONI06FA.39_A09_01
RBEST_ONI06GD.39_G07_13
RBEST_ONI06EC.39_A10_02
RBEST_ONI03HC.39_H11_15
RBEST_ONI03EA.39_G05_13
RBEST_ONI06FA.39_H01_15
RBEST_ONI02EB.39_F09_11
RBEST_ONI04JB.39_H08_16
RBEST_ONI05BC.39_C06_06
RBEST_ONI04JC.39_B06_04
RBEST_ONI06AC.39_H01_15
RBEST_ONI03FC.39_B05_03
RBEST_ONI06JA.39_G12_14
RBEST_ONI03IC.39_A01_01
RBEST_ONI03FB.39_F03_11
RBEST_ONI05IB.39_C01_05
RBEST_ONI03AB.39_D02_08
RBEST_ONI06GC.39_D08_08
RBEST_ONI03AB.39_C02_06
RBEST_ONI06ED.39_B07_03
RBEST_ONI02HB.39_F01_11
RBEST_ONI06FA.39_A06_02
RBEST_ONI02HA.39_F11_11
RBEST_ONI01DB.39_F05_11
RBEST_ONI03IC.39_B12_04

C423 :
EU910220
EU243665
AB361055
AB361054
EU334003

C426 :
AB442015
AB120767

C427 :
AB292401
RBEST_ONI02DA.39_F10_12

C429 :
EU142910
AB109167

C431 :
EU272148
EU272147

C435 :
EU219911
AM232733
EF512167
AM232734

C436 :
EU234530
EST_75641583
EST_75641589
EST_75641342

C437 :
DQ272465
AJ312311
AJ318862
AJ318861

C445 :
AM773635
AJ969958

C456 :
EF052861
AY973232
AB115179
AY455926
EF371466

C461 :
EF431921
DQ632568
DQ632567
DQ632569
DQ632566
EF431923
EF431922
EF431920

C472 :
EF081465
EF081466

C473 :
EF371468
TMIGFI2
AF033796
Y10830
EU272149
RBEST_ONI04DD.39_A11_01
Y18690

C474 :
EF371467
EF452496
EF052862
AY973233

C475 :
DQ784824
DQ784823
DQ784825

C490 :
AB270823
AB270822
AB270821

C495 :
AM232752
AM232751

C496 :
AM232750
AM232749

C500 :
AM232742
AM232741

C506 :
DQ462608
EU140820
AB110981
CIRAD_HDC59073_P02F08_M13F_F08

C508 :
DQ465383
EST_75611981

C513 :
DQ904495
DQ904494

C518 :
DQ269443
AM232754
AM232753

C521 :
AY737048
RBEST_C887

C522 :
AY737046
EST_75641968

C527 :
AY219039
EST_75612040
EST_75612056
EST_75612067
EST_75612027
EST_75612041
EST_75612063
EST_75612050
EST_75612046
EST_75612066
EST_75612026
EST_75612034
EST_75612033

C537 :
DQ064646
AJ555243

C543 :
BV005587
AX804593

C557 :
BV005547
AX804341

C586 :
BV005512
AX804853

C588 :
BV005510
AX805180

C608 :
BV005486
AX804761

C626 :
BV005464
AX804308

C647 :
AY775108
AB084938

C651 :
AF295761
AY513718
AY513717
AY513716
AF135850
AF306786
EST_75641334

C656 :
AY190043
EST_75611900

C659 :
AF510104
EST_75612035
AF510105
RBEST_ONI02HD.39_G10_14

C664 :
AY522623
EU142912

C667 :
AY522601
AY522585
EST_75641743

C668 :
AY522591
EST_75611865
EST_75611853
RBEST_C709

C670 :
AY522589
EST_75611893
EST_75612011

C676 :
AY487938
AF203490

C721 :
AX804827
BV005316

C784 :
AY149605
AM232736
AM232735

C787 :
AY294017
AF303087

C788 :
AY294016
AY541609

C800 :
AF534549
AF534548

C803 :
AF534541
AF534540

C804 :
AF534539
AF534538

C815 :
AF247120
G64095

C850 :
SEG_TMIGFI
TMIGFI4
AY919869
TMIGFI3
TMIGFI1

C856 :
X81144
AF534543
AF534542

C858 :
A07830
AF033805
EF371465
ORNTIGH

C859 :
ORNPROLREC
AF080247

C860 :
EE723813
EE723838

C864 :
EE724140
RBEST_C490

C870 :
EE723966
EST_75641078

C873 :
EE723959
EE723957

C874 :
EE723958
AY540192

C876 :
EE723952
EF081464

C880 :
EE724130
EST_75641748

C886 :
EE723845
EST_75611845

C897 :
AI001575
EE724141

C907 :
AI001437
EST_75641316
RBEST_C816
AI001436

C911 :
EST_253831744
CIRAD_ONG_S28_A11.M13F

C913 :
CIRAD_ONG_S28_C8.M13F
EST_75611844

C916 :
EST_253831771
CIRAD_ONG_S26_E03_M13F_E03
CIRAD_ONG_S26_E05_M13F_E05
CIRAD_ONG_S26_E11_M13R_E11
CIRAD_ONG_S26_H01_M13F_H01

C927 :
CIRAD_ONG_S26_D12_M13R_D12
EST_75611941
EST_75611977

C931 :
EST_75611826
RBEST_OMI03JA.39_H05_15

C936 :
EST_75612074
EST_75612118
EST_75612124

C939 :
EST_75612077
EST_75612080
EST_75612088

C940 :
EST_75612078
EST_75611841
EST_75641983
EST_75641291
EST_75641353
EST_75641527
EST_75641375

C945 :
EST_253831796
EST_75611927

C947 :
EST_75612104
EST_75612100

C948 :
EST_253831797
RBEST_ONI06HC.39_G11_13
RBEST_ONI06HA.39_E02_10
RBEST_ONI03FD.39_F08_12
RBEST_ONI05GB.39_B09_03

C950 :
EST_75612109
EST_75612093

C955 :
EST_75612121
EST_75612117

C959 :
EST_75612127
EST_75612086
EST_75612110
EST_75612073
EST_75612096
EST_75612106
EST_75612082
EST_75612122
EST_75612089
EST_75612115

C967 :
EST_75640886
EST_75640942
EST_75641535

C988 :
EST_75641689
EST_75641778
EST_75641716
EST_75641713
EST_75641714
EST_75641700
EST_75641759

C990 :
EST_75641826
EST_75641809

C994 :
EST_75640926
EST_75640930
EST_75641888

C1012 :
EST_75641865
EST_75641830
EST_75642102
EST_75642111

C1015 :
EST_75641904
EST_75641952
EST_75642012
RBEST_C784

C1016 :
EST_75641909
EST_75641906
EST_75641834
EST_75641875

C1018 :
EST_75641922
EST_75641843

C1020 :
EST_75641937
EST_75641919

C1028 :
EST_75641766
EST_75641709
EST_75611920
EST_75641856
EST_75641412
RBEST_C417
EST_75641890
EST_75641265

C1029 :
EST_75641769
EST_75641836

C1032 :
EST_75641388
EST_75641537

C1034 :
EST_75641408
EST_75641068
EST_75640919
EST_75640939
EST_75641912
EST_75641055
EST_75640965
EST_75640952
EST_75641013
EST_75640947
EST_75640989
EST_75641359
EST_75641414
EST_75641000
EST_75640984
EST_75641069

C1059 :
EST_75641608
EST_75641104
EST_75640906
EST_75640966
EST_75640999
EST_75640928

C1063 :
EST_75641048
EST_75641250
EST_75641365

C1070 :
EST_75641079
EST_75641092
EST_75641926
EST_75641847
EST_75642063
EST_75641977
EST_75641867
EST_75640900
EST_75642078
EST_75641059
EST_75641959

C1071 :
EST_75641086
EST_75640917
EST_75641076
EST_75641425

C1075 :
EST_75641097
EST_75640888
EST_75641147
EST_75640988
EST_75641015
EST_75640992

C1090 :
EST_75642004
EST_75642104

C1096 :
EST_75642027
EST_75642010
EST_75642019

C1099 :
EST_75642051
EST_75641824

C1101 :
EST_75642061
EST_75641911

C1108 :
EST_75611847
EST_75612057

C1117 :
EST_75611867
EST_75641464
RBEST_C568
EST_75641358
EST_75641929
EST_75641964
EST_75641708
EST_75641899
EST_75642016

C1125 :
EST_75611885
EST_75612000
RBEST_C600

C1128 :
EST_75611899
EST_75612001

C1130 :
EST_75611903
EST_75612006
EST_75641284

C1133 :
EST_75611906
EST_75641832
EST_75641963
EE723949

C1137 :
EST_75611918
EST_75611924

C1145 :
EST_75611938
AY737015
EST_75612020

C1149 :
EST_75611939
EST_75611971

C1155 :
EST_75611942
EST_75611980

C1157 :
EST_75611951
EST_75611952
EST_75612010

C1160 :
EST_75611957
EST_75611965

C1162 :
EST_75611961
EST_75611964

C1167 :
EST_75611976
EST_75611935

C1173 :
EST_75611991
EST_75641263
EST_75641379
EST_75641296
EST_75612015

C1177 :
EST_75612008
EST_75611912

C1178 :
EST_75612009
EST_75611843

C1179 :
EST_75612014
EST_75611919

C1183 :
EST_75612021
EST_75611963

C1187 :
EST_75612061
EST_75612032

C1192 :
EST_75641235
EST_75641905

C1193 :
CIRAD_HDC43677_P07D10_M13F_D10
RBEST_C976

C1198 :
EST_75641314
EST_75641225

C1199 :
EST_75641315
EST_75641426

C1219 :
EST_75641717
EST_75641724

C1226 :
EST_75640929
EST_75641252
EST_75641597
EST_75640887

C1230 :
EST_75640963
EST_75641100

C1236 :
EST_75641018
EST_75641407
EST_75641991
EST_75612058

C1241 :
EST_75641363
EST_75641490

C1244 :
EST_75641857
EST_75641288
RBEST_ONI01AB.39_A11_01
EST_75641300
EST_75641367
EST_75641506
EST_75641012
EST_75641246
EST_75641368
EST_75641231
EST_75641509
RBEST_C16
RBEST_ONI03ID.39_D06_08

C1248 :
EST_75641892
EST_75641810
EST_75642001

C1255 :
EST_75641945
EST_75641975
EST_75641473
EST_75641298
EST_75642098
EST_75642109
EST_75641947
EST_75642013
EST_75641578
EST_75641401
EST_75641381
RBEST_C871
EST_75641146
EST_75641574

C1258 :
EST_75641723
RBEST_C296
ORNB2MGLB
EST_75611901

C1259 :
EST_75641727
EST_75641725

C1263 :
EST_75641659
RBEST_C940

C1264 :
EST_75641771
EE723820
EST_75641823
EST_75641664
EST_75641149
EST_75640962
AI001615
EST_75641462
EST_75641591
EST_75641595

C1266 :
EST_75641774
EST_75641673

C1273 :
EST_75641428
EST_75641623

C1279 :
EST_75641493
RBEST_ONI04EC.39_A08_02
RBEST_C63
RBEST_ONI03IC.39_C11_05
RBEST_ONI04GA.39_H03_15
RBEST_ONI03BC.39_H09_15
RBEST_ONI03DA.39_B10_04
RBEST_ONI01AC.39_E04_10
RBEST_ONI01IA.39_E07_09
RBEST_ONI01DB.39_G06_14
RBEST_ONI04BC.39_H05_15
RBEST_ONI04CA.39_H03_15

C1280 :
EST_75641500
EST_75640916

C1282 :
EST_75641510
EST_75641605
EST_75641571
RBEST_C330
EST_75641019
EST_75640901
EST_75641391
EST_75641453
EST_75641262

C1292 :
EST_75641558
EST_75641382

C1308 :
EST_75641057
EST_75641111
EST_75641747

C1323 :
EST_75641995
EST_75641878

C1325 :
EST_75641997
EST_75642050

C1328 :
EST_75642007
EST_75642002

C1333 :
EST_75642044
EST_75642005

C1334 :
EST_75642046
EST_75611860
EST_75641132

C1339 :
EST_75642108
EST_75642041
EST_75642045
EST_75641471

C1355 :
EST_75611852
EST_75640954

C1369 :
EST_75611869
EST_75642089

C1371 :
EST_75611872
EST_75641481
EST_75642077
EST_75642103

C1373 :
EST_75611875
EST_75611873
EST_75611874
EST_75611928

C1377 :
EST_75611880
EST_75611883

C1397 :
EST_75611907
EST_75641417
EST_75641244
RBEST_C947
EST_75641829
EST_75641625
EST_75641621
EST_75640991
EST_75642101
EST_75641142

C1398 :
EST_75611908
DQ011066

C1400 :
EST_75611913
EST_75611849

C1419 :
EST_75611947
EST_75611968
RBEST_ONI01BD.39_C01_05

C1429 :
EST_75611962
EE724008

C1440 :
EST_75611972
AI001643

C1451 :
EST_75611987
EST_75611854

C1459 :
EST_75611994
EST_75641466
EST_75640903

C1470 :
EST_75612003
EST_75641267

C1472 :
EST_75612012
AI001506

C1475 :
EST_75612022
EST_75611926
