# Supplementary material for: A high-resolution map of the Nile tilapia genome: a resource for studying cichlids and other percomorphs
Source: BMC Genomics. 2012 Jun 6;13:222. doi: 10.1186/1471-2164-13-222 (PMC3441813; doi:10.1186/1471-2164-13-222)
Supplement: Additional file 2 — Data S2. RH vector suite. [file 1471-2164-13-222-S2.txt]

RH mapping vector suite

WG0AAA49YP19 0010000000100000000000000000000000000000000000000000000000000010000000000000000010000000000000000000000000000000000000100000001000000001200011100000000001000010000100000000000000010000010011
WG0AAA26YL09 0001000000100000000100000021000000100000000000000000000000000000010000000000000000000001000000000000001000000100001010010000000000000000000010100000000010000000000000000200000000121000010000
MS_GM006 0000000020000100001010101000011010012000000000001010021000110000000100000120000001000000000000110001110000100000001000010000000000000000001110000000010011011000000100000000000000010000010001
MS_GM012 0000001000000000000000000101000010000000000000000000000000000000000000000000010000000000010000010000000000000000000000000000000001000000000000100000000000000001000000000000000000100000000001
MS_GM120 0000000000000000000010000000100000001001000110000000000000000100000000000000000000000000100000000000001000000000000100010000000000000001000000000000000100110000000000010001001000000000000001
MS_UNH169 0000000000000000000001001000000000000000000000000000000000000000000000000000000000000000000000110000100020000000000000000000000001000000000000010000000010001000000000000000000000000000000000
MS_UNH309 0000000000000000000000001000100000000000100100000000000000000000000000000000000000000000000000110000000000000000000000000000000001000000000000010000000000001000000000000001000010000000000000
MS_UNH440 0000000010000000000001000000000000000000000000000000000000000001000100000000000000000000000000000100000000000000000000000000000000000000000010000000000000000000000000000000000000010000001100
MS_UNH884 0000001001000100000001000000001010000000000010100000000000000001000000100000000000000000000000010000000002000011000000000000000000000000000000000000000100000000000000000000001000000010000000
WG0AAA11YA12 0000000000010000001000000000000000000000000001000000000000000000000000000000000000000000001000001100000000000010000000000000001000100000000000010000000000000000000000000000001000000000000000
WG0AAA13YJ04 0000000010000000000010001000100000000000000100000000000000000000000001010001110010000100000000000000001010010000000000000100000100000001000010000000000000000000000000000001001011010000001000
WG0AAA15YJ04 0000000000000100000000011000001000000000000000000000000000010001000000000000000010000000010000011010000000000000000000001100010000000000000000010000000001000000000000100000000200011001001000
WG0AAA16YK10 0012000000000000010000000020000000000000000010000000000000000000000000000000000000000000000000000001001010010000000000000000000001000001100001000000000000000000000100000000000000000000000000
WG0AAA22YB14 0000001001100000000001000000000000000000000010100000000000000001000000100000000000000000000000010000000000000000000000000000000000000000000000000000000000000000000000000100001000000010000000
WG0AAA42YG04 0000000010000100100000000000001000000000000010010010000000001001000000000001010000001100000000000010001000000001001000000001011000000001000010100000000110100000000101000000000111010100000000
WG0AAA47YB05 1000001110000000001000000000100000010110001100000010001010000010210010001001000001102100020000000001000000000000000000100000011010000011001100000010000100000001101000001001001001000000011001
WG0AAA4YI10 0100000110201111000111001001011001100110000011000010010000110001001001000101001010000020101011112111111000100010100110011000011001110010010010001121011011111000001100110110000101010101001001
WG0ACA14YN04 0000000000000000110000000000000000000000000000000000000000000000000000000000000000000000010000000000000000100000010000000000000000000000000000000000010000000000001000000000000000200000000000
WG0ACA19YO21 0000001100001010001000000200000000000000000000000000000000001000010020000000000000101100000010010000000010010010000000000100000000010010000000000001001000000000000010000100000010000000101000
WG0ACA24YI10 0000000000100100101001100101011001010000100000010001001000001000000100000000010000000000010000000000001100000010011010100011001001000001001010110110001001100000001000000010000010110000110000
WG0ACA29YJ13 0000000000000000000000000101000000000110000000000000000000100000000000000000010000010000000000000000000000000000000010100000000000000000000000101000000000000000010010000000000000100000010001
BLUOPS 0000001001000100101011000000011100000022000000100000000000000000000000000010000000000000010000111002100001100000001000010000000000000000000010010000010011001000000000000000000000010000021000
MS_UNH927 0000000001000000000000000000001000000000000000100000000000000001000000000000000000000000000000010000000000000000000000000000000000000000000010010000000000000000000000000000000000000000000000
MS_GM052 0000000000000000000000001100000000000000000000000000000010100000000000000000100000000000000000000000000000000000000000000010101000000000000000000000000000000000010001000010000100000100000000
MS_UNH917 0000000100000000000001000110000100000000000000000000000000000000000000100000000000010000000101000000000000000000000000000000010000000010000000000000000000000000010000000000001000000010000000
MS_GM263 0000000100000000201010000000000000000000000000000000000000000001000000000000000000000000000000011001000001000000000000000000000001000010100000000000000010100000000100000000000000000000000000
MS_GM271 0000000000100000000000000000000000000000000000000100100000000001000000000000000000000000000000000100000000000010100001000010000001100000000010000010001001000000100000000000000000000000000001
MS_UNH231 0000000000000000001010000000100000000000000100000000000100000010000000000000000001000000000000000000000000000000100000000001000100000000000000000000000000001010000000001101000000110000000000
MS_GM443 0001011000000000000000000000000000000010000000000000001000000000000000000000000000010000000000010000000000000000000000001000000000000000011000100000000000000000000000100000000000100001000000
MS_GM056 0000001000000100000000000001000000000000000000000000001000011100000000000000000000000100100000000000000000000010010100000000001001000000000000110000000000000000000000000000000000100000000000
MS_GM539 0000000000000000001010000000100000000000000100000000000000010010000000000000000000000000000001000000000000000000000000000001011100000000000000000000000000000010000000001100000000110000000000
MS_GM530 0000000000000000000011000000000002100000000000000100100000000100001000100000000000000000000000000001000000000000000001001000000000000000000000000000000000001010000100110000000000000011000000
MS_GM531 0000000100000000011001000000000000000000000000000000001000000000000000100000000000000000010000010000000110110000010100000000000000000010001000000000010000010000001000000000000000000010000000
MS_UNH919 0000000000000000010101000000000000000000020010000000000000000000000000100001000000000000000000010000000000100000012010001010000000000000000000100000010000100000000000100000000001100011000000
MS_GM146 0000000000010000000000001000000000000110000000000000000000000000000000000000010000000010000000000000001000000000000000000100000100000001000010001000000000001000100000000000001000000000001000
MS_GM175 0001010000000000000100010000000000001000000000000010000000000100000201000000000001000000000000000000000000000010101010010000110000000000000110000000000000000000000000000000001000000000000000
MS_UNH868 0100000000000000000000001001010000000110000000000010000010000010000000000000001000000000000000000000000000000000000000001000000010000000010000100000000001010010000000100010001000100001000000
MS_GM361 0000000100000000000000000100000101000001000000000001000000000010000100000100000010000000100000000001000100000001010100000001000000000010000000001000000100000010010010000010000000000000000001
MS_UNH106 0000000000000000000010000001100000000000100110000000000000000000000000000101010000010010000000000001001000000000000000010010000001000000000000100000000100001000010000000000000021100000001001
MS_GM255 1000001000000000000010100001110010000000001000000000000001000000000010000010000000100100000000010001001000000000001000000001001000000001000000100010000000100000000000000001000000100000000000
MS_UNH362 0000001001001010000000001000000000000000000000100000000000000111000000000000000000000100000010010101000002000001000000000011000100010000000000000001000100000010000000010110001000010000000000
MS_GM685 0000001100000000001001000000000000000000000000000100000000001000010010010100001000121100000000001000000010010010000000000110000000000010000200000001001000200000000010000000000010000000100100
MS_GM024 0001011000000001100000100000000010010001000000011100100001000000000000000110000000000100000000000101020000001000000001010000100001000000000000100000000000100000000101000010120000110000000100
MS_GM304 1000000000000000001000000000000001000001001000000010000000011000000000000100000000000000000000000001001010110010000000010000111000000001000000000110011100000000100000001010000000200000100000
MS_UNH865 1000001000001010000000000000000000000000001000000011000000001000000010000000000010112000000010010000001100000010010010001000010000010001000010000011001001010001100000101100000000000001000001
MS_GM609 0100000000000000001000010000010001100002100000000010100000001100001000000100000000000000000000000001001011110011000000010010110000000001000000000000011100101000100000001010000000000000100000
MS_UNH213 0001001000001011001010000000000100000110000000000010000000000001000101000001101001010000001111000000000000000000100000000000010000110000010000000001000011000000000100000100001000000000000000
MS_GM210 1000001110000100001000000000100000010110001100000010001010000010010010001001000001100000000000000000000000000000000000100000011010000011001100000010000100000001001000001001001001000000011001
MS_GM658 0000100100000000000000001000001000000000010010000010001010001101100000000000001000000000100000010000001001000010001100001000110000000010011010000000001001000000000000100001001000000001100111
MS_GM208 1001001000000000000000100101000010010000101210000001000000111100000100001011010001010011000000000000000110010000010000100002001000000000000010101010020000100000000010011010000011100000010001
MS_UNH973 0000000001000120000001000110000000010000000000000001010100001011000010100000000000100000000002120000000000000001120010100100000000010000000000102000102020011010010110100010101000100010010000
MS_GM274 0000000000001110001001010010000000100000100000000000001000010010011010001001000001100100000010000001001001000000100010000010000000010000000010000101000111000011000100000110001011000000010001
MS_UNH138 1010000010100001001010100000110010000001001100000010000000000101000002001011001001000100000101000210101001000100001000100110001000000001010000001010110000000101001110002001000002021000000001
MS_GM629 1001111000000000101111012011100000000001101100011110111001100100110200110000110111000101111000100100101001011100100101100020201000011000001100000111000100110001011000000011101100101100010100
MS_UNH890 0012010001110000011001000010010000100000100001110011010210100111001000000001001000011010011101101110110001200100000000000100200011100101010010011000100201001101001000011000000211001100001001
MS_GM636 1001111001000001022111011001100000001001120100011100001011011100110001111100211101000110110000111001110000101100000100000010000100101100021101010001100110110100000000010011010201111010100102
MS_GM642 1110111001000001010100011101000100011011110000001010012020111120110101111100011101000111111000001001011000121010101110000101110000200101011110000101221101011100001010020011210100010000111100
MS_UNH977 0210000101110101010010000000110100001200100001110000001110110011000012001001111000101110012101111010011111120212001000110101101111200110110001011200201001011010001021211000110111001110010111
MS_GM16 1211111111111111111111111111111111111111111111111111111111111111111111111111011111111111111111111111111111111111111111111111111111111111111111111111111111111111111111111111011111111111111111
MS_GM47 0010000001000000010000000000000001000110000100100000000000000001000000000000000000000000000001000000000000000000000000100000000001000001100011000000000000000000000100000000001000000000010011
MS_GM401 0010001000000000010010000010100000000000000100001000001000000000000000010000000001000101000000010011000000000000000000010000000001000000001001000000000100000000000010000001000000000000000000
MS_GM222 0010000000000000110000100000000010000001000000000010000000000010000100000000000000000000000000000000000000100010000000000001110000000000000001000000010000000010000000000000000000000000000000
MS_GM472 0101101000000001100000000000000000000001000000000000000000000000000000000000000000000000000000010000000000001000000000001000100000000000000100000000000000000000000000100000000000000001000010
MS_GM167 0100000000000000000001000100000000000000000000000000000000100010000100100000000000000001000000000000000000000000000000010000001000000000000100000000000000000010000001000010000100000110000000
MS_GM137 0000011000000100000000000001000000000000000000000000001000001100000100000000000000000100100000000000000000000010000100000000001000000000000000110000000000001000000000000000000000100000000000
MS_GM253 0000000000100000010010001000000000000000000000000000000000000000000000000000100000000000100000000000000000000000001100000000000100000101100000000000000000000000000000000000010000000000000000
MS_GM397 0001111100001011000001010010001000100000000000000010000000010000002000100000000011000000110010011010000000100000000100001010011000010010000000010001010000000000100100100100000000001011001000
MS_GM032 0100020000000001000000001000000000000002100000000100000001011000001001000000110100000000001200002001001011011010111001000100000102211101000110000200000000200000001001001020101010012000220000
MS_GM139 0001000000000000010011000000100010000000001100001000000000000000000000110001100001000100000000000000000010110000100000001010000000000000000000000010010000000000000000100001100001000011000100
MS_GM348 0001000000000000000010011000000000000110010000000010000000000001000000000001001000000000000001000010000000000000100000001000010000000000010000000000000000000000000100100010000101000101000000
MS_GM135 0000000000000000000000001000000000000001000000000001000001020000000000000001000000000000000000000000000101000000110000001000100100000001000000000000100100001000000000100000001001000001001110
MS_GM373 0000000000000100000000000000000010000000000000000000000000000000000000000000000000000000000000000001000000000000000000000001000000000000000000000000000010000000000000000000000000000000001000
MS_GM365 0000000100000001000001000100001100000010000000100001000000000000000000100000000000010000000000010001000100000000010000000000011000000010000000000000000000010000010000000000000000000010000000
MS_GM072 0010100100001011010000010000002000000000010000000001000000000000000010000000000000100000100010000000001100000010010100001101000000010010000001001001000000000010000000100100001000000001000000
MS_GM193 0000000010000000111000010000000000000000000000000001001000000000000010000001000020110000001000000000000100100000010010000010000000100000101000000000010000001000000000000000000001000000000000
MS_GM040 0000100100100000000000000000000000010000000000000010000000000100110010000000000110100000000000000000000000000000000000001001010000000010000000000000000000000000000000100000001000000001000010
MS_GM387 0000000000000000000010000101100000000000000100000000000000001010000000010000000010000100000000000000000000000000000000000100001000000000000000100000000000011010010010000011001000100000000000
MS_GM321 0000000000000000000010000000010010000000000000000000000010000010000000000000000000000100000000000000000000000000000000100000000010000000000000000000000000000010100000001000001000000000010010
MS_GM150 0000221000001011100000000000000000000000000000000000000001000000000000000000000000000000001010010000000000000000000000010000000000110000000000000001000001000100000000000100000000000000000000
MS_GM251 1010001100000000010000000000010001010000001010000011000001000000010000000101000001100000000000010001000100000000010000000000001001000011000001000010000011110000100100011000000001000000000010
MS_GM237 0000001000000000100001000010000000000000010000000010000010001000000000100000001000000000000000010010000000000000000000001001011010000000110010000000000000000011000000100000000000000011000001
MS_GM283 0010000000000000010000000000000001000110000000000000000000000000000000000100000010000000000000000001000000000000000000100000000000000001100011000000000000000000000100000000001000000000010011
MS_GM535 0000000100000000000000000000000010000000000000000000000002000000000000000000000000000000000000000001000010010000000000000001000000000010000010000000100010000000000000000000000000000000001000
MS_GM114 0000000000000000000000000101000000000110000000000000000000100000000000000000000000010010000000000000000000000000000000100000001000000000000000101000000000011000010000000000000000100000010001
MS_GM419 0000000100000000000010000000000000010110000000000000001010000000000000001001000001000000100000000000001000000000000100000000000010000011001000000000000000010001110000001000001001000000000001
MS_GM053 1000011000000000000000000000000000000000001000000010100000001000000000000000000000001000000000010000000000000000000000000010010000000000000000000010000000000000000000000000001010010000000001
MS_GM223 0100011001010000001000101000001110000000000001100000000100100000000001001010001000000000000100010000000000000000000000000111000000000100010000000000000000010001010010001000010000001000000100
MS_GM184 0010000000000001010010001100000000000110000000000001010000100000000001000001000000000000001000000000010100000000010000000100100001100000100011000000100000000000000000000000000001000000001000
MS_GM002 0100000000000000000000100100000010010000000000000000000000001000010100000011000001100110000000000000000000000000000000000000000000000000000000100000100100000000000000010010000001010000000000
MS_GM314 0000000000000000000011000001000000010110000000000010001000001011010010100000001001100100000001000000000010010011000000000000011000000000011000110000000100000010000000000000001000100010000000
MS_GM169 0010000100001011010000010000000000000000000000000010000000000000000000000000000000000000000010000000001000000000000000001001011000010010000001001001000000000000000000100100001000000001000000
MS_GM027 0000011000000000000001001011000000010000000010000000000000100001000000000000010020000001000000000000001000000100000000110110000000000000000010101000000000101000000110000010000000100000010000
MS_GM250 1000011000000000000011100001010010000000001000000000000000000000000000000010000000000100000000010001001000000000001000000001001000000001000000100010100000100000000000000000100000100000000000
MS_GM423 0000000100000000000000010001000010001000000000000000000000000000000001000001000001000000000000000000000000000011001010010000100100000101000000100000000100000001000000000000011001100000000000
MS_GM369 0000000100000000001000000010000000000000000000000000000000100000000000000000000000000000000000110000100000000010000000000010000000000010000100000000001000000000000100000000001010000000100000
MS_GM011 0000011100000000000010000000000000010110000000000000001011000010000000001001000011000000100000100000101000000000100100000000000010000011001000000000000000010001110000001000001001000000000001
MS_GM307 0000011000000000000000000000000000000000000000000000001000000010000000000000001000000000000000010000000000001000000000001000000000000000011000100000000010000010000000100000100000000001000000
MS_GM227 0000001000000000000000000100000000000000000000002000000000000000000000000000000000000000000000000000000000000010000000000000000000000000000000000000001000000000010000000000000000000010100000
MS_GM103 1100011000000000200000000000001000000000011000000010000011011000002000000000001000000000000000010000000000001000101001021000010010000000010110000010100000210101100000101000100000000001000101
MS_GM276 0000100100000000000000000000000000010000000000000010000000000100110000000000000010100000000000000000000000000000000000001001010000000010000100000000000000000000000000100000001000000001000010
MS_GM090 0100000000000000000000000000000000000000000000000011000000001000000000000000000000000000000000000000001100000010000000001000110000000001100000001000001001000000000010101000000000000001000000
MS_GM504 0000000000000000000001000010000000100000000000000000010010100000001000000000000000000000000000100000110000000100000000000100000010000000000000010000000001000000000100001000000000000000000000
MS_GM514 0000000000000000002010000001000000010000100000000000000010000010000000000000000000010100000000000000000000000000000000000000001010000000000000100000000000000011200000001100001010100000000011
MS_GM351 0000010000100100000101000000000000000001000010000000001001001100000100100000010000000100000000000100001000001010000000000000001000001000000100000000100100100000000000000000200000000010000000
MS_GM155 0011100000000000011010001001000001010110000000000000000010100000000000000100000100000001001000100011101000000010000000110000001000100100000001100000000101000000000000000010010000100000010000
MS_GM057 0010001000000000011010000010100000000000000100001000001000000000000000010000000001000101000000010011000000000000000000010000000001000000001001000000000100000000000010000001000000000000000000
MS_GM071 1000000000000000001000000000000001000000001000000010000000001000000000000100000000000000000000000001000010110010000000000000111000000001000000000010011100001000100000001000000000000000100000
MS_GM553 0000000000010000000000000000000000000000000001000000000000000010000000000000000000000000001000000100000000000000000000000000001000100000000000110000000000000010000000000000001000100000000000
MS_GM323 0100000000000000000000000100000000000000000000000000000010100010000100100000101100000001000000000000000000000000000000010010001000000000000000000100000000000010010000000010100100000100000000
MS_GM173 0000010000000000100010001000100000011000000100000000000000000000010110010000100000100100000000000000001000000010000010010000000000000000000000000000000001000001000000000011000000000000000001
MS_GM235 0000000000000000000001000000000000100000000000000000000112111000001000000000000000001000000000102000100000000000000000000100000010000000000000010000000001000000000000001000000010000000000000
MS_GM205 0000000000000000100000000000000000000000000000000000000000000000000000000000000100000000000000000000000000000000000000000000000000000000000000000000000100010000010000000010000000000000000000
MS_GM452 0000000100000001000001000000000000000001000000000000000000000000000000100000000000000000010000011000001000000010000000000000001000000011000000000000000000000000000000000000000000000010000000
MS_GM166 1000000101010100001010111001010110000000011111110000002100001010010001001010001010100010000100000110000000100010000000100010111000000110010000110110011100110011111010010000011000101000110001
MS_GM536 0000000000000000000000110001010010000000000000000001000000001010001000000010000000000000000000000000000100000010010000000000100000001000000000100000000000000000100000001000000000100000000000
MS_GM417 0000000000000000000001001000100001000000000100000000000001000000000000100100100001000000000000000001001000000000000000000101001000002100000000000000000100000000000000000011010000000010000010
MS_GM390 1010011100000000011000000000010001010000001010000011000001000000010010000101000001100000000000010001000100000000010000000000001001000011000001000010000011110000100100011000000001000000000010
MS_GM338 1010000001100000010000000000000000000110001000100000000000000001000000000000000000000000000000000000001000000000000000100000000000000001100001000010000001000000000100000000001000000000010011
MS_GM386 0200000000000000000000100100000010010000000000000000000000001000010110000011000001100110000000000010000000000000000000000000000000000000000000100000000100000000000000010010000001010000000000
MS_GM510 0010011000000000110011001100100000010110000000010001010000100001000100110001001010000000001000000000010110010120210000011110000200100000010001000000000001000010000000100000000001000011001100
MS_GM346 0000000000000000000000000000000000000000000000000000000110101000000000000000000000001000000000100000100000000000000000000100000010000000000000010000000001000000000000001000000010000000000000
MS_GM404 1000000000000000001010000010100000000000101100001000010000100100000000000001110000000000010000100100111001000000000000100000001000000000000000000110000100000000010000000001001001000000010000
MS_GM284 0000000010000000001000000000000000010000000000000000000000000000000000000001000000010000000000100100101000000010000000000000000000000000000000000000000111010000000100000010001001000000000000
MS_GM030 0000101100000000000000000000000000200001010000000010001001001100101000001000001001000000101001010000001001000010001100001000110000000010011000000000101001000010000000100000101010000001100110
MS_GM055 0000000000000000001010001000000000000000000000000000000000000001000000000000100000000000000000000000001000000010000000000100001000000100000000000000000000010000000000000000010000000000000000
MS_GM138 0000000010100100001000000001001000000000100000000001001000001100000100000001001000000000010000001001002100000011010000100011101001000001011000100000001100000000101000001000000001100000110000
MS_GM125 0000000000000000000001001000000001000000000000000000000001000000000000100100100001000000000000000001001000000010000000000001001000000100000000000000000100000000000000000010010000000010000010
MS_GM515 0000000000000000110001000000000000000000000000000000000000000000000100100101000000000000001000000001000010110000000000001010000100100000000000000100010000000000000000100000000001000011000000
MS_GM003 0000011010000001000000010001010000011000000000000010000000100000000001000001101000000000000001000000000000000000000000010100110000000101010000100000000000000000000100000000011001100000000000
MS_GM509 0000010010010100000010000001000000010000000001000000001100000000000000000000000000000000000000000100000000000000000000000000001000000000000000100000000000000000000000000000001000100000000000
MS_GM182 0000010100000100000110000000010110000000000010010000001010000010010000000000000000100000000100000000000000000000000000100100000010000010000000000000000001110010000000001000000000000000010110
MS_GM371 0110000000000001010100000100000000010000000000000010000000000000000101000100001000000000010001000001001000001010000010000110110200000001010101000000001000000000001000000000100010000000100000
MS_GM399 0000011000000100001010000000001000000000010000000000001000000001000000000000000000000001001000100001100001000000000000010000001000100000000000000000000000100000000100000100000000000000000000
MS_GM560 0010100000001111010000100000000000000000000010000000000000000000000001000000000001000000000011000001001010010010000000000000000001010001100001011001000001000000000100000100000000000000000000
MS_GM100 0010000000100000010000000000000000000000000000000000000000000010000000000000000000000000000000000000000000000000000000000000000000000001100001000000000001000010000000000000000000000000000000
MS_GM317 1000000010000000101000000010001000000010001010110110100002001001000001000001010000001100000000001010001000000001001000000101011000000001000010100010000110100000000101000000000111000100000000
MS_GM025 0000000100000000001000000000000000000000000000000000000000000000000000000000000000000000000000010000000000000010000000000010000000000010000000000000001000000000000110000000000000000000100000
MS_GM277 0010000000100000010011011100100100110110000100000000011000100001001100110001101010000100000000000000011110010000010000011100000000000000011011000000000001000000000000100001000001000011001100
MS_GM076 0000000000000000000100000000000000010001000000000000000001011101000000000000100000000000000000000000001000001010001010000000001000001000000000000000000000010100100000001010100000000000000000
MS_GM333 1000010100000101000000000000000000000000001000000100101000000001000000000000000001000000100000010001000001000000000101100000001000000010100000001011000000100001000010000010100010000000010101
MS_GM104 0001110000000000000010001000100000011000000100000000000000000000010010010000000000100100000000000000001010010000000000010000001000000000000000110000000000000000000000000001000000000000000000
MS_GM343 0000000000000001000000001000000000200000000000000000000001020000000000000000110000000000000000000000001000001000002000000100000100000001000000000000000000000000000000000000201000010000000000
MS_GM153 0000000000000000000010000100000000000110000000000000010000100000000000000001100000000000010000000000011000000020000000011100000000000000000000000000000001000000000000100000000001000001001100
MS_GM224 0100000100000100000100001000000000000000100010001001000000000001000000000000000000000000000000000000000101000000010000000000000000001010100000000000000000100000000000000000000000000000000000
MS_GM389 0000000100000000000010000101100000000000000100000000000000001010000000010000000000000100000000000000000000000000000000000100001000001010000000100000000000011010010010000011001000100000000000
MS_GM141 0100000000000000100001000000000000000001000000000000000000000000000000100001100100010000000000000000000000000010000000000100000000000000000000000000001100010000010000000010000000000010100000
MS_GM062 0010000000000000010010001100100000000110000100000000010000100001000001010001001000000100001000000000010100000100010000011100100000100000110111000000000000000000000000100001000001000001001100
MS_GM320 0010001000000000010000000000000000000000000000000010000000000010000100000000000000000100000000010000000000102000000000000001010000000000000101000000010000000010000000000000000000000000000000
MS_GM459 1000000000000000000000000001001000000000001000000000000000100000000100000000000000000000000000000000000000000000000000000000001000000000000000100010000001010000000000000010001000100000000000
MS_GM384 0000000110000000000000000100000000010000000010000000000100000000000000000001000001000000000000000010000001000000000000100000000000000010100010100000000000100000100000001000101101000100010100
MS_GM526 0000011001001011100010000001000010010000000010100000010001110100000000000100010001010000010010110001111011010010100000110110000001010001000000100001200001111200001100000110000000100000010002
MS_GM031 0000011000000000000000000100000000000000000000000000000000000000000000000000000010010000000000000000000000000000000000000000001000000000000000100000000000011000000000000000000000000000000001
MS_GM442 0000000000000000000000000101000000000110000000000000000000100000000000001000000000010010000000000000000000000000000000100000001000000000000000101000000000011000010000000000000000100000010001
MS_GM039 0000001001000000000000010000000000000000000000100000000000000100200000000000000000000000000000110000100000100000000000001000000000000000000000000001010000000000000110102000000001000001000000
MS_GM528 0000001000000100001001000100010000010001000000000010001000000000000100000000000000000000000000010001000000000000000000100000110001000001011000010000000000001100001000000010000000000000010000
MS_GM189 0000000100000000001010000000000000010000000000000000000000000010000000100000001000000000000000000000000000000000000000000000001100000010000000000000000000001010000000001100000000010000000000
MS_GM171 0000000000000000000000001000000000000110000000000000000001000000000000000000010000000000000000000000001000000000000000000100000100000001000000000000000000000000100000000000001000000000000000
MS_GM128 0000000000000000000000000001000000000000100000000000000000000000000000000001010000000010000000000000000000000000000000000010000001000000000000100000000000001000000000000000000001100000000000
MS_GM294 0000000100000000000000001000000000000001000000000001000000000000000000000001000000000000000002000000000101000000110000000000100000000011000000000000000110000000000000000000001001010000001100
MS_GM111 0000000010001011001000000010001000000010000010100010100002001001010010000001010000101100000010000010000010010000001000000001011000010001000100101001000010100000000101000100000111000100000000
MS_GM045 0000000000000000000000000001000000010000000000000000000000000000200011000100000000100000000000100110100010010100001000000100000000000000000000100100000000000000000100000000000000100000000000
MS_GM288 0010111000111111111001111101011110111110100001111101111110111110101001001010010010010111110111011111011101101110011111110010100110011001001111110001111111100011110110111110001010111001110101
MS_GM503 0000000011000000000000000000100110100000000100100001000101100010001010000000000100100000000100000000000100001000011000000000000000000001000000000000000001000011000100000010000000000000000001
MS_GM264 0000000000000000000000001000100000000000100100000000001000000000000000000001000000000000000000010000000000000000000000000000000001000100001000010000000000001000000000000001010011000000000000
EE724082 0000010000000100000110000000000010010000000010000000001010000010000000000000000000000000000000000000000000000010000000100000000010000000000000000000001001110010000000000000000000000000010010
EE723876 1001100000000000000000100100000010000000101010000000000000100000000100000001000001000010000000000000000110010000010000100000001000000000000010001010000000001000000010011000000011000000010001
EST_75641787 0001100000000000000001000000000001010000000000000000000000000000000000100100000001000000000000000001001000000010000000000001000000000100000000000000100000000000000000000000010000000010000000
C1325 0000001000000000000000000000000000000000000000000001000000000000010000000000000000100000000000010000001100000010010000001000100000000001100000001000001001000000000010101000000000000001000000
WG0AAA16YE01HM1_RERG 0000000000000000000001000010000010000000000000000000000000000010000000000000000010010000000000000000000000000000000000000000000000000000000000000000000000010010010010000010001000000010000000
EE723927 0000000000000000000000000000000000000000000000000000000000000000000000000000000000000000000000000000000000000000000000000000000001000000000000000000000001000000000000000000000000000000000000
EST_75611526 0010000000000000010100001000000000000000000000000000000000000000000000000000000000000000000000000000001000000000000010000000000000000001100001000000000001001000001000000000000000000000000001
AX805096 0010001000000000010010000010100000000000000100001000001000000000000000010000000001000101000000010011000000000000000000010000000001000000001001000000000100000000000010000001000000000000000000
C947 0100011000001011001000000000000100000110000000000010000001000001000100000000101000010000001111000000000000000001100000000000010000110000010000000001000101000000000100000100001000000000000000
C231 0010011000000000010000000000000000100001000000000010000000000010000100000000000000000100000000010001000000100010000000000001110000000000000001000000010000000010000000000000000000000000000000
EF032941 0000001100000100000010000100000000000000000000000000001010000000000000000001000000000000000000010000000000000001000000000000000010000010001000100000000100001000000100000000000001000000000001
AB032467 0011111100100000010011000100011000000000000010100000010002110000000100100001100011010000010001111010111000100000001000110000001000000010100011110000010111100100101100001000001001000010010100
WG0AAA29YK07HM1_CLDN10C 1000000000000000000010000001000000000000001000000000000000001010000000000000000000000000000000000000000000000000000000000000001000000000000000100010000000101000100000001000000000100000000000
WG0AAA34YL09HM1_GDF6 1000001000000000000000100000010010000000001000000000000000000000000000000010000100000000000000000000000000000000000000000000000000000001000000000010001000000000000010000000000000000000100000
EE723964 0000021001000000000011000000000000000000000000101000000000000100000000100001000010000000000000110000100000100000000000001000000000000000000000000001010000000000000100101000000001000011000000
RBEST_ONI03BA.39_F11_11 0010000000000000000100000000000000000000000000000010000000000000000100000000001000000000000000000000001000000011000010000100110000000001010101000000001100010000000000000000000000000000100000
EST_75611825 0001010000000100000000000000000000010000000000000000001000000010000000001000000000000000000000000000000000000100000000000000000000000000000000000000000001000010000100000100000000000000000000
C57 0000000000000000000000000000000000000000000000000000000000000000000000000000000000000000000000000000000000000000000000000000000000000000000000000000000000000000000000000000000000000000000000
RBEST_C960 0000000000100000010010000000000000000000000000000000000000000000000000000000000000000000000000000000001000000000000000000000001100000101100000000000000000000000000000000000010000010000000000
RBEST_C724 0000010000000000001010000010100000010000000100000000010000110000000000010001000000000100000000100100111001000000000000000000000000000000000000000000000110000001000100000001001001000000000000
EST_75611652 0000000000000000000000000000000000000000000000000000010000100000000010000001000000100000000000100110110010010111000000000100001000000000000000000100000100010000000100001000000001000000000000
C400 0000001001100000000010010000000000000000000000100000000000000100000000000001000000000000000000110000101000100000000000001000000000000000000000000001010000000000000110101000100001000001000000
EE723802 0000000000000000000000000100000000000000000000000000000001100010000100000000000000000001000000000000000000000000000000010000000000000000000000000000000000000010000001000000200100000100000000
RBEST_ONI01BD.39_C11_05 0000000010000000000100000000100000000000000110000000000000001000000000000000000100000000000000000000000000000000000000000000000000000001000000000000000000100001000000000010000000000000000001
EE724016 1000000000001010100000000100000000000000001000000000000000000000000000000001000000010000000010100100101000000110000000000000000000010000000000000011000111010000000100000000000001000000000000
EST_75611529 1000001000000000000000001011000010010000001010000000000000100001000000000000000000000001000000000000001000000000000000110100000000000000000010101010000000101000000000000000000000100000010000
C474 0000000000000000000001000000000010000000000000000000000000000010000000000000000010000000000000000000000000000000000000000100000000000000000000010000000000010010010010000010001000000010000000
WG0AAA42YO20RM1_TGFB2R 0011100010000100010010001101000000010110000000000000001010101000000001000000000000000001001001100010101000000010000000111000001010100100001001100001000111000000000000100010010000100001010000
EST_75611560 0000000000000001000010000000000000000000000000000010000000000100000000000001000000000000000000100000100000000000000000000000010000000000000000010000000000000000000000001010001001000000000000
C289 1000010011010100001000101001110110000001001101110000001000101010010011001010011010100000000100000100000000100010000000110010101001000100010000110011011000011011111000011001011110101100110001
RBEST_C790 1000000000000100000000000000000000010000001000000000001000000010000000001000000000000000000000000000001000000100000000000000000000000000000000000010000001000010000100000100000100000100000000
EST_75640848 0000001000000100001110000000000000000000000000000000001000000100000000000001100000000000000000010100000000000000000010000100001000000000000000000000000000000000000000000000000001000000000000
AF247821 0000011001000000000001000000000000000000000000100000000000000001000000100000000000000000000000010000000000000000000000000000000000000000000000000000000000000000000000000100001000000010000000
C1177 0000000000000001000000000000001000000000000000000000000001000001000000000000000000000000000000010000000000000000000000000000000000000000000000000000100000000000000000000000100000000000000000
C1016 0000001000000000000000000000000000000001000000000000000000001100000000000001000000000000000000010100000000000000000000000000001000000000000000010000000001000000000000000000000001000000000000
EST_75611624 1000000100000100000000000000000000000000001000000000001000000001000000000000000000000000100000010000000001000000000100100000001000000010100000001011000000000000000010000000000000000000010100
C508 0000000000000000000000000000101001000000000100000000000000000001000000000101000000000000000000010001000000000000000000000000000000000000000000010000000000000000000000000000000001000000000000
C58 0000000100000000001010001000000000000000100000000000000000000001000000000000000000000000000000010000000011010000000000000000000000000010100000000000000000000000000100000000000010000000000000
EF577031 0100001000000000011000000000000000000001000000000010001001000010010010000000000000100000000001010000000001001001000000001000010000001000001000100001100100001110000010100000100010000001000000
C1187 0000000100000000001000000001000000000000000000000000000010000000000000000000000000000000100000010000000001000000000100100000001000001010100000101001000000000200000011000000000000100000010100
EE724125 0000000000100000001000001000000000011000000000000000000000000000000000000000000000000000000000000000001000000000000000010000000100000000000000010000000001000000000000000000000000000000001000
EST_75611567 0001100000000000000000000101000000000000000000000000000001000000100000000000000000010000000000000000000000000000000000000000000000000000000000101000000000000100010010000000000000100000000001
EST_75611711 0000000000000000000000000001000000000000000000000000000000001000000000000000000000000000000000000000000000100010010000010000000000000000000010100000011000001000000000000000200000100000100000
C135 1000100000000000000020000000100000000000001100001000000000000000000000010001000010000100000000000000001000000000000000000000001001000000000000000010000000010000000000000011000001000000000000
EST_253831742 0000001100000000000000000000000000000000000000000000000000000010000000000000000000000000000000000000001000000000000000000000001000000011000000000000000000001000100000001000000000000000000000
C913 0000000000010000001000000000000000010000000001000000000000000010100100000000000000000000000000000100000000000000000000000000000000000000000000100000000000000010000000000000001000100000000000
RBEST_C350 0000000000000000000100000000000000000000010000000010000000000000000001000000000000000000000000000000000000000010000010000000110000000000000000000000000000000001000000000000000000000000000001
EST_75611586 1001100000000000000000001000100002000000101100000000001001000000000000000001000000000000000000010100000000000000000000000000000000000100001000010010000000001000000000000001010011000000000000
EST_75611700 0000000000000000000000000001000000000000000000000000000000001100000000000100000000000000100000000001000000000000000100000000001000000000000000110000000000000000000000000000000000100000000000
C500 0000000100001011001001000000000000000000000000000000000000001000010010000000000000101000000010010000000010010010000000000110000000010010000000000001001000000000000010000100000010000000100000
C242 0000011000000100000001000000000000000001000000000000001000001100010000100001000000100100000000010100001000000000000000000000001000000000000000010000000000000000000000000000000001000010000000
C1264 0010011100000000010110000000000000000000000010000000000000000000000000000000000000000001000000010001000000000000000000010000000001000010000001000000000100100000000000001000000000000000000000
DQ011072 0010000001100000010100001000000000000000000000100000000000000000000000000100000000000000000000000001001000000000000010000000000000000001100001000000000001001000001000000000000000000000000001
AJ577836 0000000100000000010000000000100000000000000100000000000000000000000000010000000000000100000000000000000000100000000000000000000000000010001000000000010000000000000000000001000000000000000000
ONG_S25_E04_SOX9A 0000001000100000000000001000000010100000000000000000000001000001001000000000000000000001100000000000000000000100000100110010000000000000000000001000000000001000000010000000000000000000010000
C557 0000011110000100000010000100000000000000000000000000001010000000000000000001000000000000000000010000000010010001000000000000000010000010001000100000000100000000000100000000000001000000000001
EST_75611500 0201100101000000001010000000000000000000000000100000001000000000000000000000010000100100010000001000000000000000010000010000000000000011001000000000100000000000000000000000000000000000000000
C1339 0000000000000000000010000010000000000000000000000000000000000100000000000000000000000000000000000000000000000000000000001010000000000001000000000000000000000000000000100000000000000001001000
EE724034 1000100000000000000010000000100000000001001100001000000001000000000000010001000010000100000000000000001000000010000000000000001001000000000000100010000000010000000000000011000001000000000000
EST_253831767 0000000000001011000010000000000000101001000010000000000000001000000000000100000000000101001010000000000000000000000000010000000000010001000000000001000000010000000000000110001010000000000002
AB245405 1000010111010100001010111001110110000000011101110000001100101010010001001010001010100010000100000110000000100010000000100010101000000110010000110011011100010011111010011002011100101100110001
RBEST_C924 1000000000010000000001100000000010000001001001000000000000001000000000000001000010001000000000000001000000000000000000000000001000000000000000000010000000000000000000010000000011000010000000
EST_75611538 0000000000001012001000000000000100000110000000000010000001000001000100000000101000010000000111000000000000000000000000000000010000010000010000000001000000000000000100000100001000000000000000
EST_75611534 1001100000000000000000001000100000000000101100000000001000000000000000000001000000000000000000010100000000000000000000000000000001000100001000010010000000001000000000000000010011000000000000
C864 0000100000000000000000000100000000000000000000000001000000010010000000100000000000010000000000000000000100000000010000000000000000000000000000001000000000100010010010000000000000000000000001
RBEST_ONI05GA.39_E01_09 1000010111010100001010111001110110000001011101110000001101101010010011101010021010100110000100000110000000100010000010110010101000000110010000110111011100011011111010011001011110101100110001
AB182647 1000001100000100000000000000100000010110001100000010001010000010010010001001000001100100000000000000000000000001000000100000011010000011001000000010000100000001101000001001001001000000011001
EST_75640841 0000000000000000000010000001000000000000000000000000000000001010000000000000000000000000000000000000000000100000010000010000000000000000000010100000010000001000100000001000000000100000000000
RBEST_C909 0000000001000000000011001000100000000000000100100000000000000000000000010000000000000100010000111000101000000000000000000000000001000000000000010000000010001000000000000001000000000010000000
C436 0000000010000000000000000010000000000000000000000000000000000000000000000001000000000000000000000000000000000000000000000000000000000000000000000000000010000000000000000000000001000000000000
C1070 0000000000000000000020001000000001000110000000000010000000000001000001000101001000000000000001000011000000000010000000001000010000000000010000000000000001000000000100100010000101000101000000
C374 0000011000000000000000001011000000010000000010000000000000100001000000000000010000000001000000000000001000000100000000110110000000000000000010101000000000102100000110000010000000100000010000
C1328 0000001010000000000000000000000000000000010000000010001000001001000000000000001000000000000000010000001000000000000000000001010000000000111000000000000000000000000000000000001000000000000010
C169 0000000000001010100000000100000000000000000000000000000000000000000000000001000000010000000010100100101000000100000000000000000000010000000000000001000111010000000100000000000001000000000000
C129 0000000000000000000000000000000000000000000000000000000000000000000000000000000000000000000000000000000000000000000000000000000000000000000000000000000000000000000000000000000000000000000000
C936 0000000000000000000000000000000000000000000000000000000010101000000000000000000000001000000000100000100010010000000000000100001010000000000000010000000000000000000000000000000010000000000000
RBEST_C427 1000000000000000000000001011000010010000001010000000000000100001000000000000000000000001000000000000001000000000000000110100000000000000000010001010000000000000000000000000000000100000010000
EST_75611585 1000001000000000000000000000000000000000001000000010000010001000000000000000000000000000000000010000001000000000000000001000010010000001000000000010000001010001100000101000000000000001000001
EE723950 0001100000000000000000001001100000000000000100000000001000000000000000000000000000000010000000010100000000000000000000000000000000000100001000110000000000001000000000000001010000100000000000
AY522645 0001100000000001000000001001100000000000100100000000001000000000000000000001000000000000000000010100000000000000000000000000000100000100001100110000000000001001000000000001010011100000000000
RBEST_C655 0000010000000100000110000000000000010000000010000000001010000010000000000000000010000100000000000000000000000000000000100000000010000000000000000000000001100010000000000000000000000000010010
EST_75611625 0000010000000100000010001100000010000000000000000000001010000010000000000000000000000100000000000000000000000000000000100000000010000000000000000000000010000010100001001000001000000000010010
C1028 0000010011011111001000101000011110000000000001100000001101120011000001001010001000000000000110000000001000000010000000000011000001010100010200000001000000011011010000011100010000001000000101
RBEST_ONI02DC.39_C01_05 1000001001000000000110000001000000000000101000100001000100100001100000001001001000000000000000010000000100000010010010000010000001000001010010111010000101000001000000002100000001100000000000
RBEST_C687 0000001010000000000000000000000000000001000000000000000000001110000000000001000010000100000000010100000000000000000000000000001000000000000000010000000000000000100000001000000001000000000000
Z46666 0000001000000000011010000000000000000000000000000001000010000000010010000000000000100000000000010000000100000001010000001000001010000000000000110000000100000011010010100000000000000001000001
EST_75611662 0000001000000000100001000010000000000000010000000010000011002000000000100000001000000000000000010010000000000000000000001001011010000000110000000000000000000001000000100000000000000011000001
EST_75640857 0000000000000000000010001001110100000110000100000010000000000001000000000000001001000100000101000000000000000000000000000000010101000000110000101000000000010000000100000001001000100000000000
C336 0000010000000100000010001100000010000000000000000000001010000010000000000000000000000100000000000000000000000000000000100000000010000000000000000000000000000010100001001000001000000000010010
EST_75611661 0000000000000000000000000010000000000000000000000000000000100000000010000000000000100000000000110000100000000010000000000000000000000000000000000000001000000000000111000010001000000000100000
C815 0000011000000000000000000000011000000000000000000000000000000000000000000000000000000000010000111000100000100000001000010000000000000000000010010000010011001000000000000000000000000000000000
C90 0000011100000001000011010010001000100000000000000000000000000000002000100001010000000000110000011010000000100001000100001010001000000010000000000000010110000000000100100000000001000011001000
EST_75641176 0000000000000000000000000000100000000001000100000000000000000001000000000000000000000010000000010100000000000000000000000000000000000000000000010000000000000100000000000000000000000000000000
C366 0000000100000000000000000000000000000000000000000000000000000000000000000000100000000000000000000000000000000000100000000000001000000010000000000000000000000000000001000000000000000000000000
C1369 0000000000000000000000000010000000000000000000000000000000100000000010000000000000100000000000110000100000000010000000000000000000000000000000000000001000000000000111000010001000000000100000
C1179 0000100110000000000010000000000000010110000000000000001010000000000000001001100000010000100000000000000010010000000100000000000010000011001000000000000000001000210000001000001001000000000001
EST_75611651 0000010000000100000110000000000000010000000010000000001010000010000000000000010000000000000000000000000000000000000000100000000010000000000000000000000001100010000000000000000000000000010010
C1226 1000011010000000000010001101001100000110001000100110100000000010000000000000001000000000000000000000000000000000000000001000010100000000010000100010000001011010010000100000001000100001000000
WG0AAA35YD23HM1_KCNE1L 0000000100000000000001000000001000000000000000000010000000000000000000100000000000000000000000000000000100000000010000000000011100000010000000000000000000010000010000000000000000000010000000
C5 0000011100000001000011010010001000100010000000100000000000000000001000100001010000000000110000011010000000100001000100011010001000000010000000000000010110000010000100100000000001000011001000
RBEST_C398 0000000000000000000000000100000000010000000000000000000000000000010100000001000000100011000000000000000000000000000000010000000000000000000000000000000000000000000000010000000001010000000000
RBEST_ONI01BD.39_H02_16 0010011001000000010000000010000000000000000000100000000000000000000000000000000000000000000000000000001010010000000000000000000000000001100001000000000000000000000100000000000000000000000000
RBEST_C952 0000000000000000000100000000000000010001000000000000000001001101200000000000100000002000010001000000000000000001000010000000001000000000000000100000100100010200000000000010000000000000000000
DQ863103 1000000000001010100000000000000000000000001000000000000000000000000000000001000000010000000010100100101000000100000000000000000000010000000000000011000111010000000000000000000001000000000000
EST_75611555 0000000000000000000001000000000000100002000000000000000111101000202000100200000000001000000000100000100000000000000000000100000010000000000000010000000000000000000000000000200010000010000000
AY170326 0000000010000000000000000010000000000000000000000000000000000000000000000000000000000000000000000000000000000000000000000000000000000000000000000000000010000000000000000000000000000000000000
EST_75611527 0000001000000000000000000000000000000000010000000010000000000001000000000000001000000000100000010000001000000000000100000000010000000000110000000000000101000000000000000000000000000000000010
EE724097 0000000000000000000000000101000000000110000000000000000000100010000000000000000000010000000000000000000000000000000000000000000000000000000000101000000000000010010010000000000000100000000001
RBEST_C894 0100000001010000200000000000000000000000000001100000000000000000000000000000000000000000000000000100000000000010000000000000001000000000000100010000100000000000000000000000000000000000000000
C1266 0000000010000000000000000010000000000000000000000000000000000000000000000001000000000000000000000000000000000000000000000000000000000000000000000000000010001000000000000000000001000000001000
C1193 0000000100000100001000000000100000000111000100000010001010000000010010001001000001100100000000000000000000000001000000100000011010000011001000000000000100000001001000000001001001000000011001
EST_75611530 0000001000000000000000001001010000001000000010000000000000000000000000000000000000000000000000010000001000000100000000010000100100000000000000110100000001101000000100000010000000100000000000
EE724143 0000101100000000000000000000000000000000000000200010001000101100000000000000000001000000000000010000000000000010001000001000110000000010001000000000001001000000000010100000001000000001000010
RBEST_C689 1000000100000002000000000000000000000000001000000000000000000000000000000000000000000000100000010000000001000000000100100000001000000010100000001011200000000000000010000000200000000000010100
C1263 0000000000000000001000000100000110010000000010000000000000000010010020000001000001100000000101000000000000000000000000000000000001000000000000000000000011100010100100011000000001000000000010
AY757352 0000000000000000000000000001000000000000100000000000000000001100000000000000000000000000000000000000000000000000000000000000001000000000000000100000000000000000100000001000000000100000000000
C1130 0000011000000000000010000010000000000000000000000000000010000000000000000000000000000000010000000000000000000000000000001010000010000001000000000000000000000010000000100000001000000001000000
WG0AAA46YM24RM1_GATM 1000010100000100000000000000000000000000001000000100101000000001000000000000000001000000100000010000000001000000000101100000001000000010100000001011000000100001000010000000000000000000010101
EST_75611553 0000000000000000000100000000000000010001000000000000000000000101000000000000100000000000000000000000000000000001000010000000001000000000000000100000000100010000000000000010000000000000000000
C1470 0000010000000100000000000000000000010000000000000000001000000010010000001000000000100000000000000000001000000100000000000100000100000000000000010000000001000010000100000100000100000100000000
EST_75641200 0000000000000000000100000000000000000111000000000000000000000000000000000000000000000000010000001000100000100000000010010001100000000000000000000000010010000000000000000000000000000000000000
BV005369 0000001000000001000001000100001000000000000000001000100000000000000000100000000000000000000000000000000000000010000000000000000100000000000000000000001000010000010000000000000000000010100000
C988 0000001100000000000000000000100000010110000100000010001010000000010010001001000001100000100000000000000000000010000100100000011010000011001000000000000100000001101000001000001001000000011001
WG0AAA14YI14RM1_XMR 0001100000000000000010001001100000000000000100000010000010100010000000010000100000000100000000000010000000000000000000001001010010000000000000100000000001010010000000100001001100100101000000
EST_75611643 0000000000100000001000001000000000011000000000000000000000000000102000000000000000000000000000000000001000000000000000010000000000000000000100010000200000000000000000000000000000000000001000
AY737014 0000000000100000001000001000000000011001000000010000000000000000010000000000000000100000000000000000001000000000010000010000000000000000000000010000000000000001000000000000000000000000001000
C647 1000000000000000000010001000100000000000101100000000010001100000000000000000100000100000000000010001010000000000000000000001000000000101000000000011100010000000000000000001010010000000000001
WG0AAA34YC01HM1_CLDN23B 0000000000000000000100000000000000000111000000000000000000000000000010000000000000100000010000001000000000100000000010000001100000000000000000000000010010000000000000000000000000000000000000
C803 0000000100001011001000000000000000000000000000000000000001001000010010000000000000101000000010010000000010010010000000000110000000010010000000000001001000000000000010000100000010000000100000
EF081463 0000000110010100000000000000000010000000000001000000000000000000000010000001000000110000000000000001000000000000001000000001000000000010000010000000100010000000000000000000000001000000001000
WG0AAA12YC19RM1_NR4A2 0011100000100001010000000000000000000000000000000000000000000010000001000000000000000001000001000000001000000000001000100000000100000001000001000000001000000010000000000000000000000000010000
C873 0000011001000000000011000000100000000000000100100000000002000000000000010000000000000100010000111000100000000000000000000000000000000000000000010000000010001000000000000001000000000010000000
DQ066868 0010001100000000012000000000110001010000100110000010100000000000010000000101000011100000010000011001000000000010000000000000001000000011000001000000000011100000101100010000000011000000001010
EST_75611649 0000000010000000000000000000000000000000000000000000000000000000000000000001000000000000000000000001000000000001000000000000000000000000000000000000000110000000000000000000000001000000001000
C859 0001100000000000000000000101000000000000000000000000000000000000000000000000000000010000000000000000000000000000000000000000000000000000000000101000000000000000010010000000000000100000000001
RBEST_C550 0000002000000000011000000000000000010000000000000000000011000000010000000000000000100000000000010000000000000001000000001000001010000000000000110000000100000001210000101000000000000001000001
C475 0010000000100000010000000100000000000001000000000000000000000000000000000000000000000000000000000000001000001010000000000000000000000101000001000000000000000000000000000000111000000000001000
RBEST_C695 0000000100000000000010000000000000000000000000000000000000000001000010000000000000100000000001010000000001000000000000000000000000000010100000000000000010000000000100000000000000000000000000
EF648277 1001101100000001000101100001000010000001001000000001100002001101010010100110000000111100101000010101001100000010110110110000000001100011000000110110001001010001000100010010000010110010010001
C676 0000000000001010000010000000000000000000000000000000000000000000000000000000010000000010000010000000000000000000000000000000000001010000000000000001000001000000000000000100000000000000000000
RBEST_ONI02EC.39_G06_14 0000000000000000010000000100000000000100000000000000000000001000000000000000000000001000000000000000000010010000000000000010000000000000000000000000000000000000000000000000001010000000000001
RBEST_C269 0000000100000000001010000000000000010000000000010000000000000010000010000000000000100000000000100000100000000000000000000000001000000010000000000000000000000011000000001000000000000000010001
AY737061 0000000000000100000000000000000000010000000000000000001000000010000000001000000000000000000000000000000000000100000000000000000000000000000000000000000001000010000100000100000000000000000000
AF197193 0100000000000000000000100000010010000000000000000000000000000000000000000010000100000000000000000000000000000000000000000000100000000001000000000100000000000000000010000000000000000000000100
C1198 0000020010000100000100000000100100000000000110000000001000001000000000000000000100000000000100000000000000000000000000000000000000000001000000000000000000100001000000000011000000000000000001
EST_75611599 0000000000000000000000000000000000000000000000000000010000100000000010000001000000100000000000100110110010010111000000000100001000000000000000000100000100010000000100001000100001000000000000
EST_75611570 0010001000000000010000000000000000000110000000000010000000000010000000000000000000000100000000010000000000100000000000000001010000000000000101000000010000000010000000000000000000000000000000
EST_75611596 1000000000000000000010001000100000000000001100000000010000100000000000000000100000100000000000010001010000000000000000000001000000000101000000000011000010000000000000000001010000000000000001
EST_75611511 0000000000000001000011000000100000000110000000000010000000000011000000100000001001010000000001100000100000000000000000000000011000000000010000000000000000000010000000000000001000000010000000
AB041763 0000000010000000100000000000000000000000000010001000000000000000000010000000000000100000000000000000000000000100000010000000000000000001000000001000000010100000000000000010000000000000000000
EST_75641629 0000000000000000000001000100001000000000000000001000100000000001000000100000000000000000000000000000000000000010000000000000000000000000000000010000001000010001010000000000000000000010100001
EST_75611802 0000000100000000000000000000010000000000000000000000000000001000000010000001000100100000000000000000000000100000000000000000001000000010000000000000010000000000000000000100000001000000000000
C368 0000000000000000000001000000000000000000000000001000000000000000000000100000100000010000000000000000000000000010000000000100000100000000000000000000001100010000010000000010001010000010100000
WG0AAA33YH10RM1_NR5A2 0010001000000000010100000000000000100000000000000000000010000011000101000000000000000100000001010000001000100001000010000000100000000000000001000000010100000010000000000000000000000000000000
EE723937 0000010000100100000101000000000000000001000010000000001002001100000100100000010000000100000000000100001000000000000000000000001000000000000000000000000100100000000000000000000000000010000000
RBEST_C932 0100000000000000000011000001000000010110000000010010000000001011000000100000001001000000000001000001000010010000000000001000011001000000010000110000000000000010000000100000001000100011000000
EST_75611735 0010001000000000010000000000000000000110000000000010000000000010000100000000000000000100000000010000000000100000000000000001010000000000000101000000110000000010000000000000000000000000000000
DQ904497 1001100111100101000010001001110110111110001110110010001000101111011100001001011111110000001101000100001010011110111000011111111001100011011100110110001001100010001110100000001101111101001111
C1178 0000000000001011000010000000000000000000000000000000000000000000000000000000010000000010010010000000000000000000000000010000000001010000000000000001000001000000000000000100000000000000000000
EST_75611636 0010000000000000010000000000100000000000000100000000000000000000000000000000000001000000000000000000001000000000000000100000000000000001100001010000000001001000000100000001000000000000010000
C955 0000011000001011000010001001110100000110000100000010000000000001000000000000101001000100000111000000000000000000000000000000011100010000110000101001000000010000000100000101001000100000000000
C907 0000001001001011010000000001000000000000000000100000000001000111000000000000000000000100000010010100000000000001000000000011000100010000000000100001000100000010000000010110001000110000000000
C513 0000100100000000000100000001000000010000000000000010000000100100010000000000000010100000001000000000000010010000000010001001010000100010000100100000000000000000000000100000001000100001000010
EF033032 0000001010000000000000000100000000000000000000000000000000000010000000000000000000000001001000010000000000000000000000010000000000100000000000000000000000000010000000000000001100000100000001
EST_75611782 1000001000000000100110010001000000100110101000010111110101100000101100001001001001000000010000010000010100001100010011001000010000000001010000100010000000000001000000101100000001100001000000
EE724074 0000000000000000000000001000000010011000000010000000000000000000010000000000000000100000000000000000001000000000000000010001000000000000000000010000000001100001000000000000000000000000000000
AB126941 0000000000000000000000000001000000010000000000000000000000000000000010000000000000100000001000100110100000000100001000000100000000100000000000100000000000000001000100000000000000100000000001
EE724036 0000000010000000000000000000000000000000000000000000000000000000000000000001000000000000000000000001000000000001000000000000000000000000000000000000000110001000000000000000000001000000001000
EF661585 0000000000000000000000000001000000000000000000000000000000000000000010000001000000100000000000100110100010010111000000000101000000000000000000100100000100000000000100000000000001100000000000
EST_75611753 0000000000100000000000001000000010100000000000000000000000000000001000000000000000000001100000000000000000000000000100010010000000000000000000001000000000001000000010000000000000000000000000
AY522636 0000001100000000000000000000000000000000000000000000000000000010000000000000000000000000000000000000001000000010000000000000001000000011000000000000000000000000100000001000000000000000000000
EST_75611496 1000010101010101001010111001110110100000011111100011001100101010011011101010001010100110000101000110000100100010010010110010111001000110010000110011011100111011111010011001011010101000110001
C608 0000000000000001001010000000000000000000000000000000000000000010000000000000000000000000000000000000000000002000000000000001001100000000000000000000000000001010000000001100200000010000000000
RBEST_ONI04JA.39_C07_05 0010000000100000010000000000000000000110000000000000000000000000000000000000000010000000000000000000001010010000000000101000000000000001100001000000000001000020000110100000001000000001010001
EST_75611800 0000000000100000000100000001000000100000000000010000000000000000001000000000000000000001100001000000000000000100000110010010000000000000000010101000000000001100000000000000000000101000000000
AB158492 0000000000000000000100000000000000000111000000000000000000000001000000000000000000000000010000001000000000100000000010000001100000000000000000000000010010000000000000000000000000000000000000
EST_75641634 1000000010000001101000000000001000000000001010010010100001001001000001000001010000001100000000000010000000001001001000000101011000000001000010000010000110101000000101000000100111000100000000
EST_75641214 0000000000000000000000000100000000010000000000000000000001000000010110000001000000100011000000000000000000000000000000010000000000000000000000100000000100000000000000010000000001010000000000
EST_75611521 0000000000000000000000000010000000000000000000000000010001100000000000000000000000000000000000100100110000000100000000000100000000000000000100010100000001000000000000000000000000000000000000
RBEST_C474 0000000000000000000000000000000000000000000000000000000000000000000000000000000000000000000000000000000000000000000000000000000000000000000000000000000000000000000000000000000000000000000000
C1029 0000000000000000000000001000000000000001000000000001000000000000000000000001000000000000000000000000000101000000010000000000100100000001000000000000000100000001000000000000001001010000000111
C146 1000001001010000000000101100001110001000001011100000000100100000000001001010001000000000000100010000000000000000000000010111001001000100010000000010000000110001010010001000010000001000000000
AI001596 0000000100000000001000000010000000000000000000000000000000100000000000000000000000000000000000110000100000000010000000000010000000000010000000000000001000000000000100000000001000000000100000
AI001502 0000010000000100001001000101010010010000100000010010101000000000000100000000000000000000000000000001000000000000001000100000110001000001001010110000000000100000001000000010000010100000010000
EE723834 0100010000001111000010000000000000000000000000000000001010000000000000000001000000000000000010000000000000000000000000100000000010010000000000000001100000011000000000000100001001000000010000
AB182646 0000000000000000000000000001000000100000000000000000000000000000000000000000000000000001000000000000001000000100000010010010000000000000000010100000000000000000000000000000000000101000000000
EST_75611691 0100011100000000001010000000000000010000000010010000000000000010000010200000000000100000000000110000100000000000000000000000001000000010000000000000000000010011000000001000100000000000010001
EST_75611823 0000000000010001000010000001100000010001000001000000000000001000000001000000000010000000000001000100000000000000100000000000000000000000000000100000000000000000000000000000001000100000000000
RBEST_C936 0000000100100000000000000000000000000000000010000100100000000001000000000000000000000000100000010001001001000000000101000000000000000010000000001000000001100001000010000000000000000000000001
EST_75640845 0001200100000000000001000000000000000000000000000000000000000000000000100001000000000000000000000000000000000000010000001000001000000010000000000000000000000000000000100100000001000011000000
AY241114 0110000101100001010010100100000010000001000000100000000000000000000100000011000001000000000000000000001000000010000000000000001100000010100001010000001000000000000100000000000001000000000000
EE723828 0000000000000000000011000001100000010110000000000010001000001011010010100000001101100200000001000000000010010011000000000000011000000000011000110000001100000010000000000000001000100010000000
C437 0000000000000000000000000010000000000000000000000000000000000100000000000000000000000000000000000000000000000000000000001000000000000001000000000000000000001010000000100000000000000001000000
C271 0000000000000100000011100010000010000000000000000000000011000000000000100010000200000000000002000010000000000000000002001010000010000001000000000000100000000000000000100010101000000011000000
C247 1010100100001011010000010000000000000000011000000000000000000000000000000000000000100000100010000000001000000010100100001001000000010010000001001011000000000000000000100100001000000001000000
EE723883 0000000000000000000000000001000000010000000000000000000000000000000010000000000000100000000000100110100010010111001000000100000000000000000000100100000100000000000100000000000000100000000000
AF247128 0000011001000000000011000000011000000000000000100000000000000000000000000000000000000000010000111000100000100000001000010000000000000000000010010000010011001000000000000000000000000000000000
WG0AAA29YA15HM1_FSHB 0000001000000000011000000000000000000000000000000001000010000000010000000000000000100000000000010000000100000001020000001000001010000000000000110000000100000001010010100000000000000001000001
C521 0000100000000000000000000000000000000001000000000000000000001000000000000001100000000000010000000001001000000011000000000000001000000000000000100001000100010000001000000010000001000000000000
RBEST_C699 0010000100000000010000010000000000000001000000000011000000000000000010000000000000100000100000000000001100000010010100001000110000000010100011001000000010000010000000100000001000000001000000
C1015 1000010011010100001000101001110110000001001101110000001001101010010001001010001010100000000100000100000000100010000000110010101001000100010000110011011000011011111000011001011110101100110001
C473 0000001000000000000010000000000001000000000000000000100000001000000000000000000001001000000000010000000000000001000000000010000000000000000000000000000100000000000000000000001010010000000001
EE723998 0000000000000000000000000000000000001000000000000000000000001010000000100000000000000001000002000000001000000100000000010000100000000100000000000000000010000010000000000000010000001000000000
RBEST_ONI01JC.39_D12_08 0000001000001011100000000000000000000000000000000000000000000000000000000000000000000000001010010000000000000000000000010000000000110000000000000001000001000000000000000100000000000000000000
C445 0000000000000000000000000010000000000000000000000000000000100000000010000000000000100000000000110000100000000010000000000100000000000000000100000000001000000000000111000010001000000000100000
RBEST_C864 0000000000000000000000000010000000000000000000000000000000000100000000000000000000000000000000000000000000000000000000001000000000000001000000000001000000001000000000100000000000000001000001
C1273 0000011100000001000000001000000000000001100000000000000000000000000000000001000000000000000000000001000001000000000000000000100000000011000010000000000111001001000001000000001011010000000101
WG0AAA33YA15HM1_TEX14 0000011001000000100110000001001100001010000000100010000100101001100000001000011000000000000000010000000000000000000010010010010001000000110010111000000101000011000010001100000000100000000000
RBEST_ONI03CD.39_C10_06 0000000100000000001010001000000000000000100000000000000000000001000000000000000000000000000000010000000011010000000000000000000000000010100000000000000000000000000100000000000010000000000000
AY737060 0001100100000000000000000000000000000000000000000000000000000000000000000000100000000000000000000000000000100000100000000000001000000010000000000000010000000000000001000000000000000000000000
EST_75611822 0000000010000001000000000001000000000000000000000000000001000100000000000000000000000000100000000000000000000000000100000000001000000000000000110000000000000000000000000000000000100000000000
EE724129 0100000000000000100000000001000010000110000000000000000001010100000000000000000100000001000000010000000000000010000000010000000000000000000000110000000000000001001000000000001000100000000000
C388 0100000100000000000101000000000000000000000000000000000002000000000000100000000000000000000000000000000000200000010010000000000100000010000000000000000000000000001000000010000000000010000000
EST_75611638 0101100000000000000000001001100000000000000100000000001000000000200000000000000000000010000000010100000000000000000000000000000000000100001000110000000000001200000000000001110000100000000000
WG0AAA37YF19RM1_RAI2 0000011000000000000000000010000000000000000000000000000010000000000000000000000000000000000000000000000000000000000000001010000010000001000000000000000000000000000000100000001000000001000000
EE724029 0000000000000000000000000000001110010010000000100000000000000010010010100000000000100100001000000000000000000000000000000000000001000000000000000000000000000011000000000000000000000000000001
EST_75611513 1000020000000100000000000000000000010000001000000000001000000010000000001000000000000000000000000000001000000100000000000100000100000000000000010110000001000010000100000100000100000100000000
EE724000 0000010000001111000010000000000000000000000000010000001011000000000000000001000000000000000010000001000000000000000000100000000010010000000000010001000000001000000000000100001001000000010000
EST_75611616 0000000000000000001010000001000010000000000000000000000010000010000010000000000000100100000000000000000000000000000000000000000010000000000000100000000000000010000000000100001000100000000010
EST_75641633 0010001101010000010000000010010000010000100011100010110000110001010010000001010011100000010000011001010010010000000000000000001000000011000011000100000010200000101000001010000001000000001010
EST_75611583 0000000000000000000011000000000000100000000000000000000000000100000000100000000000000000000000000000000000000000000000001000000000000000000000000001000000001000000000100000000000000011000000
AB158490 0000000100000000000000001001000000000000100000000000000010100011000000000000000000000000000000000000000000000010000000000001001010000010000000110000000001010010000000000000001010100000000000
RBEST_C673 0000000000000000000000001000100000000000000100000000000000000000000000000000000000000000000000110000100000000000000000000000000001000000000000010000000010001000000000000001000000000000000000
RBEST_C965 0000011000000100000100000000000010000000000010000000001000000000000000000001000000000000010000110000100000000000000000000000000000000000000000000000000000100000000100000000001001000000000000
C1230 0010000000100000010000000000100000000000000000000000000001000000000000010000000000000000000000000000000000000010000000100000000100000001000001000000000000000000000000000001000000000000010000
MS_UNH129 0000000000100000000100000001000000100000000000000000000000000000000000000000000000000001100000000000000000000100000110010010000000000000000010100000000000001000000000000000000000101000000000
C1160 0000001000000000100000001001010000001000000000000000000001000000002000002000000000000001000000010000001000000100000000010000100100000000000000110100000001001000000100000010000000100000000000
EE723929 0000000000000000000000000100000000010000000000000000000000000000010110000001000000100111000000000000000000000000000000010000000000000000000000000000000000000000000000010000000001010000000000
C252 0001100000000000000001000000000001010000000000000000000000000000000000100100000001000000000000000001000000000010000000000001000000000100000000000000000000000000000000000000010000000010000000
EST_75611738 1000000010000000000000100000010010000000001000000000000000000000000000000010000000000100000000000000001000000000001000000000001000000001000000000010000000000000000010000000000000000000000000
AY522597 0010000010100000010001000100001000000000000000001000100000001011000000100000000000000000000000000000000000000010000000000000000100000001100001110000001000010011010000000000000000000010100001
C1034 0000000000000000001010000000000000000000000000000000000000000000000010000000001000100000000000000000000000000000000000000001000101000000010000000000000000000000100000011000000000010000000001
DQ011067 0000000000000000000000001100000000000000000000000000000010000000000000000100100000000000000000000001000000000001000000000010001000000000000100000000000100000000000000000000000000000000000001
EE723867 0000011002000000100001000000000000000000010000100010000010001000000000100000001010000000000000010010000000000000100000001000011010000000110000000000000000000001000000100000000000000011000001
AY522592 0000011000000000000000000100000000000000000000000000000000000000000000000000000000010000000000000000000000000000000000000000001000000000000000000000000000010000000000000000000000000000000001
EST_75611654 0000010001010000001000101000001110000000000001100000000100100010000001001010001000000000000100000000001000000000000000000111000000000100010000000000000000010011010000001000010010001000000100
RBEST_C310 0100000000100000000100000001000000100000000000000000000000000000000000000000000000000001100000000000000000000100000110010010000000000000000010100000000000001000000000000000000000101000000000
EST_75611568 0000000000000000000000000101000000000000000000000000000000001010000000000000000010000000000000000000000000000000000000000100000000000000000000100000000000011010010010000010001000100000000000
RBEST_C956 0001100010000000000000000000100000000000000100000000000000001000000000000000000100000000000000000000000000000000000000000000000000000001000000001000000010000000000000000010000000000000000000
EST_75611727 0000000000000000000001001000000000000000000000000000000000000100000000100001100000000000000000000000000000000000000000000001000000000100000000000100000100000000000000000000010001000010000000
C667 0000011001000000000000000000001001000000000000100000000000000001000000000100000000000000000000010001000000000000000000000000000000000000000000000000000000000000000000000000000000000000000000
EST_75611584 0000011000000100001010000000100000000001000000000000001000000100000000000001100000000000000000010100000000000000000000000000001000000000000000000000000000000000000000000000000001000000000000
C375 0000000111010100000011111111110111110112110111100010001100111111111011101111101010101110100101000111000101101010012100110010111001000010010000110001011101111111111110011002001111111110110101
RBEST_C946 1000020100000100000000000000000000000000001000000100101000000001000000000000000001000000100000010000000001000000000101100000001000000010100000001011000000000001000010000000000000000000010100
C656 0000000000000000000000000000001000000000000000000000000011100011000100000000000000000000000000000001000000000000000000000000001010000000000000000000000001010010000000000000101000000000000000
EST_75641145 0000001000000000000000000100001000000000000000001000100000000000000000000000000000000000000000000000000000000000000000000000000100000000000000000000000000010000010000000000000000000000000000
EE723861 0000000000000000000100000000000000010111000000000000000100000001000000000000000000000000010000001000000000101000100012010000100000000000000000000000010010000000000000000000000000100000000000
C1334 0000000010000000100000000000100000000000000110001000000001000000000000000000000000000000000000000000000000000000000000000000000000000001000000001000000010100000000000000010000000000000000000
C380 0000000000000000000000000000000000000001100000000000000000000100001000000100000000000000000000000001000000000000000000000000000000000000000000000000000000010000000000000000000010000000000000
RBEST_C714 0000000000000000000011001000000000000000000000000000000000000100000000100000100000000000000000000000000000000100000000010001000000000101000000000000000100000000000000000000110000000010000000
EST_75611577 0000010000000100000000000000011100000010100000100000001002000000000000000100000000000000010000001001000000100000000000010000000000000001000000000000010001001000000000000000001010000000000000
C1032 0000000100000001001000000010000000000000000000000000000001000000010010000000001000100000000001000000000010010010000000000010000000000010010000000000001000000000000000000000000010000000100000
C228 0000000000100000000010001001000000100110000000000010000000000000001000000000001000000100000000000000000000000000000000000000010001000000010000100000000001001000000100000000001000100000000000
C1108 0000000000000001000001000000000000000000000000000000000000000000000000100000000100000000000000000010000000002000000000001110000000000000000000000000100000000000000000100010201001000011000000
EST_75611685 0000001010000000000000000000100000000000000100000010000010000000000000000000000001000000000000000000000000000000000000000000010010000000000000000000000101010000000000000000001000000000000001
RBEST_C359 0000000010000000000000000000000000000000000000000000000000000000000000000001000000000000000000000001000000000001001000000000000000000000000010000000000110000000000000000000000001000000001000
C363 0000000000000000000001000000000000100000000000000000000110101000001000000100000000001000000000100001100010010000000000000100000010000000000000010000000000000000000000000000000010000000000000
EST_75611701 0000110101000100000001000000000010010000000000100010001000000100010010000000000111100100000000000000000000000010000000001000010000000010000000000000001000000010000000100000001000000001000010
C307 0000000000000002000000000001000000000000000000000000000000001010000000000000000000000000000000000000000010110000010000010000000000000000000000100000010010001000100000001000000000100000000000
C349 0000000000000000000000000000000000000000000000000000000000000000000000000000000000000000000000000000000000000000000000000000000000000000000000000000000000000000000000000000000000000000000000
DQ001950 0000000000010000001000000001000000010000000001000000000000000010000100000000000000000000000000000100000000000000000000000000001000000000000000100000000000000010000000000000001000100000000000
C344 0100000111010100101000101001110110100000000111100000001100100010000001001010021000000000000100000100000000100010000000010011101001000110010000110001010000110010111000011001011100101100000001
EST_75640837 0011011100000001011010010000110100010010100000000010000000010000010010000001000011100000000000010001000010010010000000000010001000011011000101000000000010000000001001001000001111000100001000
WG0AAA2YB24HM1_LOC485593 0001101000000000000100000000000000000001000010000000000000000000000000000000000000000000000000010000000000000000000000001000100000000000000000000000000000100000000000100000000000000001000010
EST_75611770 0000000000000000000000000000001010010000000000000000000000000010010000000000000000100000000000000000000000000000000000000000000001000000000000000000000000000011000000000000200000000000000001
EE723961 0000111010001010101010000010100000010000000100001000010000100101000000000000110000010000000010100100111001000100000000100000000000010000000000000001000110000000010100000010001100000100010000
EST_75611613 0000000100000000000010000000000000010000000000000010001010000001000000000000000100000000100000000000001010010000000102000000010010000011001000100000000000000001000100000000001000000000000001
EE723830 0000010000000100000010000000000000000000000000000000001010000010000000100001000000000000000000000000000000000000000000100000000010000000000000000000000000011010000001010000001001000000010000
TNU63663 0000000000000000000001000000000000100000000000000000000110101000101000100000000000001000000000100000100000000000000000000100000010000000000000010000000000000000000000000000000010000010000000
RBEST_C460 0000011100000101000010000100000000000000000000000000001011000010000000000001000000000000000000010000000000000001000000000000000010000010001000100000100100001000100100001000000001000000000001
EST_253831788 0100000000100000101000001000000000011001000000000000000001000000001000000000000000000000000000000000000000000000000000110000000100000000000100010000100001000000000000000000000000000000011000
C506 0000000100000000000100110000000010001000000000000000000000000000000001000001000001000000000000000000000000000010001010010000100000000000000000000000000000000001000001000000001001000000000001
ONG_S25_F04_SOX9B 1000000000010000000011000000100000000001001101000000000000000000000000010001000010000100000000000001000000000000000000000000001000000000000000000010000000000000000000010001000001000010000000
WG0AAA15YE07HM1_DMRT1A 0000101000100001000000000101010100000000000000000110110010100001100000000000101001000000000100010000010000000010001011000000011010000100010000110000001001000002000100001000010000110000100000
AB290826 1000000010001010101000000010001000000000001010010010100000001001010001000001010000101100000010000010000000000001001000000101011000010001000000000011000110100000000101000100000111000100000000
EE724075 1000000000000000000000000101000000000000001000000000000001020000000000000000000000000000000000000001000000100010000000000000000000000001000000100110011000000000000001000000000000100000100000
AY522641 0000011000000000000000000010000000000000000000000000000010000100000000000000000000000000000000000000000000000000000000001010000010000001000000000000100000000100000000100000001000000001000000
RBEST_ONI05BC.39_C07_05 0000001000000000001000000000000000000000000000000010001000000010012010000000000000100100000000010000000000000001000000001000010000001000001000100000000100000110000000100000000000000001000000
RBEST_ONI03EB.39_A01_01 1000000000000000000010001000100100100000001100000000010000100000001000010000100000000000000000010000011000000010000000010001000000000101000000000010000010000000000000000001010000000000000000
RBEST_C809 0010002100000000000000000000110001110000100110000010100000000000010000000101000011000000010000011001000000000000000000000000001000000011000001000100000011100000101100010000000011000000001010
RBEST_C683 0010000100000000011010000100101000000010000100100000001001000010000000010001000000000101001000010011000001000000000000010000001000100110001001000100000000100000100100001001010000000000000000
WG0AAA31YI24RM1_GBX2 0001100000000000000000011000000000000110010000000010000000000001000000000001001000000000000001000010000000000000100000001000010000000000010000000000000000001000000100100010000101000101000000
EE724132 0010000000000000010001000000000000000000000000000000000000000010000000100000000010000000000000000000000000000000000000100000001000000001100011100000000000000010000100000000000000000010010011
RBEST_C770 0100000000000000000000000000000000000000000000000000000001000010000000000000000001000000000000000001001000001000000000000000000000000000000000000000100000002100100000001000000020000000000100
EST_75611593 0010000100100000011010000100101000000010000100100000001000000000000000010000000000000101001000010011000001000000000000010000001000100110001001000100000000000000000100000001010000000000000000
RBEST_C570 0001100010000001110000000000000000000000000000010000000000000000000100000001110001010000001000000000000110010000110000001010000100100000000000100000000000000000000001101000000001000001001100
C109 0010000000000000110011001100100000110110000100000001010000120001001101010001001000000100001000000000010100000100112000011110100001100000110011001000000001000020000000100001000001000001001100
C931 0000000000000000000000000000000000000000000000000000000000000000000000000000000000000000000000000000000000000000000000000000000000000000000000000000000000000000000000000000000000000000000000
WG0AAA36YA15RM1_DUSP6 0000000100000000000001000000001000000000000000000000000000000000000000100000000000010000000000010000000000000000000000000000000100000010000000000000000000010001010000000000000000000010000001
C858 0000000000010000000010000000000000010002010001000000000000000000000000000000000010000000000001000100000000000000100000000000000000000000000000100000000000000000000000010000001000100000000000
EST_75611707 0010000100000000010011000000100000000000000110000000000000000000000100100001100001000000010000001010001000000000000000000000001000000010100001110000000000101100000100000000000001000010000000
EE724059 0100011100000100001000000000100000000110000100000010001010000000010010001001000001100100000000000001000000000001000000100000011010000011001000000000000100000001001000000001001001000000011001
AY135397 1000000000000001000000000001000000000000001000000000000000000000000000000000000000000000000000000000000000100010000000000000000000000000000000100110011000001000000000000000000000100000100000
C56 0000000000000000000000000000000000000000000000000000000000000000000000000000000000000000000000000000000000000000000000000000000000000000000000000000000000000000000000000000000000000000000000
AY757321 0110000100100000011010000100101000000000000100000000001001000000000000010000000000000101001000010010000001000000000000010000001000100110001001000100000000000000000100000001110000000000000000
C880 0010101100110100011001011100010100011110100001010001001110101101000000000100000000000011110100011111001111110100010100010000100010001011001001010000010011000001100010010000001010011000000001
C1248 0000000000000100000110000000000010010000000010000000001010000010000000000000000000000000000000000000000000001000000000100000000010000000000000000000100001101010000000000000000000000000010010
EST_75611575 0100000100000000000000000100000000000000100000000001000000000010000100100000000010000000000000000000001100000000010000000000000000000010000000001100000100001010010010000000000000010000000000
RBEST_C679 0000000000000000000000000000101001000000000100100000000000000001000000000101000000000000000000010001000000000000000000000000000000000000000000010000000000000000000000000001000001000000000000
C870 0000001000000000000000000100000000000000000000000000001000000010000000000000001000000000000000010000000010010000000000000000000000001000011100000000000000000010000000000000100000000000000000
C1451 0100000000000001000000000000000001000000000000000000000001000010200002100000001000010000000000000000000000001000000000000000000100000000000000100000100100012010010010000010001000100000000000
EE723977 0000011000000000000000110100000010000000000000000001010000100000000000000011010011000010000000000000010100000000010000100000001000000000000000101000000000001000000010011010000001010000010000
EE724048 1100000000000001000110000101000001001000001010000010000000000000000011000001010000100000010001001100000000001000100000010000011000001001000000100010000000101100001000000000100001100000000101
RBEST_C556 1000000000001011101000000100000000000001001000000000000011000000000000000001000000010000000010100100101000000110000000000000000010010000000000000011000111010000000100000000000001000000000000
C668 0000000000000000000000000001000000010000000000000000000000000000000010000100000000100000000000100111100010010110001000000100000000000000000000100100000000000100000100000000000000100000000000
EST_75611797 0000000010000000000000000100000000010000000000000000000000000000110000000001000000100011000000000000000000000000000000010000000000000000000000000000000000000000000000010000000001010000000000
C1355 0100000000010000000000000001000000000000000001000000000000000010000000100000000000000000001000000100000000000000000000000000001000100000000000110000000000000010000000000000001000100000000000
EST_75641781 0001100000000000000000000000000000001001000000000000000000001010000000000000000000000001000000000000001000000100000000010000100000000000000000010000000000000010000000000010000000001000000000
RBEST_ONI01AC.39_D09_07 0000000000000000000000000000000000000000000000000000000001000000001000000000000100000000000000000000000100000000000000000000000000000000000000000000100000001000000000000000100000000000000000
C1167 0100000000000000000000000000000000000000000000000000000000000000000000000000000000000000000000000000000000000001000000000010001000000000000000000000000100000000000000000000000000000000000000
WG0AAA19YM22HM1_SOX6B 0010111000111111111001111101011110111110100001011101101111112100101100000010020010010111110110011110001101101100010101110010100110011001001011110001110011000001110010111110201010111001210102
EST_75611540 0000000000000001000000000001000000000000000000000000000000001100000001000100000000000000100000000001000000000000000100000000001001000000000000110000000000000000000000000000000000100000000000
C670 0001100000000000000000000000000100001001000000000000000000001010000000100000001010000001000000000000001000000110000000010000100000000000000000010000000000000011100000001010000000001000000000
EST_75611811 0000001010000000000000000000000000000000010000000010001002001001000000000000001000000000010000010000001000000010000000000000010000000000111000000000001001000000000000000000001000000000000010
RBEST_ONI03AA.39_A03_01 1000001001000000000110000001000000000000101000100001000100101001100000001011001000000000000000010000000100000010010010000010000001000001010010111010000101000011000000001100000001100000000000
C372 0000000000000100000110000000000100010000000010000000001011000010000000000000000000000000000100000000000000000010000000100000000010000000000000000000001001111010000000000000000000000000010010
EE723805 0000000000000000000010000001100000000001000100000100000001010100001000010000010001010100010000000100000000000000000000100010000000000001000000100000000011000000001000010001000000100000010010
EST_75611788 0001100000000000000000001000100000011000000100000000000001000000010000010000000000100100000000000000001010010000000000010000001000000000000000010000000000000000000000000001000000000000000000
EST_75611479 0000000000001010100000000100000000000000000000000000000000000000000000000001000000010000000010100100101000000100000000000000000000010000000000000001000111010000000100000000000001000000000000
EST_75611539 0000011110000100000010000000000100010000000000000010001010000010000000001001000201000000100000000000001010010010100100100100011010000011001000000000000100001001101000001000001001000000011001
C258 0000000001000000001000000000000000000000000000100000000001010000000000000000100000000000000000000001001000000000102000000000000000000000000000000000000000000000000000000000000100000100000000
EE723899 0000000000100000000000001001110100000110000100000010000000000001000000000000001001000100000101000000000000000000000000000000010000000000110000101000000000010000000100000000201000100000000000
DQ011047 0000011000000000110000000000000000000000000000000000000001000100000000000000000000000000000000010000000000000010000000000000000000000000000000000000001000002000000000000100001000000000000000
MS_UNH828 0000001000001010000000000000000000000000000000000000000000000111000000000000000000000100000010010100000000000001000000000011000000010000000000000001000100000010000000010110001000010000000000
EST_75641658 0000000000000000000000001000000000000000000000000000000000000000000001000001110010000000000000000000001010010000000000000100000100000001000000000000000000000000000000000000001001010000001000
EE724154 0100011001000000000001000000000000000000000000100000000001000000000000000000000000000000010000111000100000102000001000010000000000000000000000010000110010001000000000000000000000000010000000
Y11111 0000011000000000000000000100000000000000000000000000001000000010000000100000001000000000000000010000000010010000000000000000000000001000011000100000100000000010000000000000000000000000000000
C1244 0000000000010000001000000001000000000000000001000000000000000010000000100000000000000000001000000100000000000000000000000000001000100000000000110000000000000010000000000000001000100000000000
EST_75611665 0000000010000000000010001000000000000000000000000000000000000000000001000001110010000000000000000000001010010010000000000100000100000001000000000000000000000000000000000000001001010000000000
EST_75640840 0000000000000000000010001000100100000000000100000000010100100000000000000000000000000000000101000000011000000010000000010000000000000000000000000000000000010000000000000001000000000000000000
AX804099 0000000000000000000000000000000010000000000000000000000001000000000000000001000000000000000000000001000000000001000000000000000000000000000000000000000110001000000000000000000001000000001000
AY522599 0010000001000000010000000000000000000110000000100000000000000001000000000000000010000000000000000000000000000000000000100000000000000001100011000000000000000000000100000000001000000000010011
RBEST_C680 0000000000000000000000000000000000000000000000000000000000000000000000000000000000000000000000000000000000000000000000000000000000000000000000000000000000000000000000000000000000000000000000
C626 0000000100000000001011000000000000000000000000000000000001000000000000000000000100000000000001000000001000000000000000010000000000001011000000000000000000000100000000000000000000000010000000
RBEST_C408 0000010000000101100110001100000010010000000010000100001011010010002000000000000000000100000001000000000000001000001000100000000110000000000000000000100001100110000000000000101000001000010010
EST_75611611 0000000000000001000010001000100000000000000110000000010000100000000000000000000000000000000000000000010000000110000000010000000001000000100000000000201000110000000000000001100000000000000000
WG0AAA38YN09RM1_CXCR4 0000000100000000000000000000000000000000000000000000000000000000000000000000100000000000000000100000100000000000000000000000000000000010000000000000000000000000000001000000000000000000000000
EST_75640846 0000011001000000010110110001100000100000100000100101110100101001101000001001011001000000010000011000110101001100010011000010000001000001010110111000000100000011001000001110000011100000000000
C329 0100000100000000000101000000000000000000000000000000000000000000000000100100000000000000000000000001000000100010010010000000000100000010000000000000010000000000001000000010000000000010000000
AY737022 0101111000000001000000000000010000001001000000000000000001021010002000100000000000000001000001010000001000000100010000010000100100000000000000010000000000000010000000000010000000001000000000
EST_75611576 0000000000000000000001000000000100100000000000000000000110101000001000000000000000001000000000101000100000000000200000000100000010000000000000010000100001000000000000001000100010000000000000
EST_75611708 0000011001000000000000000000001001000000000000100000000000000001000000000100000000000000000000010001000000000000000000000000000000000000000000000000000000000000000000000000000000000000000000
EE723920 0000000000000000000000000001100000000000000100000000000001000000000000000000000000000000000000100110100000000100000000000100000000000000000000100100000100000001000100000001000000100000000001
AY241113 0000010010100100001001000101011000010000100000010001001000000000000100000001001000000000000000000001000100000011010000100011101001000001011020110000001100100000001000000000000021100000110000
RBEST_C678 0010001000000000110000000000000000000110000000000010000001000011000000000000000000000100010000010001000000100000000000010001110000000000000001000000010000000010000000000000000000000000000000
DQ011056 0001101000000000000000000000010000001001000000000000000000000010000000100000000000000001000000010000001000000100010000010000100100000000000000010000000000000010000000000010000000001000000000
C50 0000010000000100000001010000000000000000100000000000001000010010010010100001001000100100000000000000001001000010000000000010000100000000000010000100000101000010000000000000001011000000000100
EE723888 0010001000000000110000000000000000000110000000000010000002000011000000000000000000000100010000010002000000100000000000010001110000000000000001000000010000000010000000000000100000000000000000
EST_75611761 0010000100000000010000010000000000000001000000000011000000000000000000000000000000100000100000000000001100000000010100001000110000000010100001001000000010000000000000100000001000000001000000
RBEST_C581 0000000000000000000101000000000000000000010000000010000000000000000001000000000000000000000000000000000000000010000010000000110000000000000000000000000000000001000000000000000000000000000001
EST_75611637 0000001000000000100000001001010000001000000010000000000000000000000000000000000000000000000000010001001000000110000000010000100100000000000000110100000001101000000100000010000000100000000000
C1259 0000001000001011000000001001110100100110000100000010000001000001000000000000101001000100000111000000000000001000000000000000010100010000110100101001100000010100000100000100101000100000000000
WG0AAA28YI20RM1_BMP7 0000001000000000000010000000000001000000000000000000100000001000000000000000000001001000000000010000000000000001000000000010000000000000000000000000000100000000000000000000001010010000000001
EST_75611641 0001111100000000000001010010001000000000000000000010000000000000000000100000000011000000110000011010000000100000000100001010011000000010000000000000010000000000100100100000000000001011001000
RBEST_C949 0000000010100000001000001000000000011000000000000000000000000000000000000000000000000000000000000000000000000000000000110000000100000000000000010000000001000000000000000000000000000000011000
C395 0000000000000000000000000000000000000000000000000000000001000000000000001000000000000000000000000000000000000100000000000000000000000000000000000100200001000020000000000100000000000000000000
EE723860 1000010011010100001000101001110110000001001101110000001000101010010001001010001010100000000100000100000000100010000000110010101001000100010000110011011000011011111000011001011110101100110001
RBEST_C844 0000000000000000000100010000000000001000000000000010000000000000000001000000000001000000000000000000000000000010001010010000110000000000000000000000000000000000000001000000001000000000000000
WG0AAA45YN18RM1_TP53BP2 0010001100010000000000000010010000010000100011000010110000110000010010000001010011100000010000011000010010010000000000000000001000000011000011000100000010100000101000000110000001000000001010
EST_75641174 1000001001000000100110000001000000000000101000100001000100100001100000001001001000000000000000010000000100000000010010000010000001000001010010111010000101000011000010001000000001100000000000
WG0AAA14YK22RM1_CFTR 1000100000000000000010000000100000000001001100001000000000000000000000010001000010000100000000000000001000000010000000000000001001000000000000100010000000010000000000000011000001000000000000
EST_75611774 0200000000000000000100000001000000100000000000000000000002001000001000000000000000000001000000000000001000000100000010010010000000000000000010100000000000001000000000000000100000101000000000
DQ632583 0001000000100000000000000000000000000000000000000000000002000000000000000001000000000000000000000000001000000000000000000000001100000001000010000000100000000000000000000000000001010000000000
EST_75611632 1100011000000001000000000000000000000000001000000010100011021001000000000000001000000000100000010010000000002010200100000000011010000000110200000010101001000000000000000000100000000000100010
C435 0010000001000000010000000000000000000110000000100000000000000001000000000000000010000000000000000000000000000000000000100000000000000001100011000000000000000000000100000000001000000000010011
EST_75611470 0001100000000000000000000000000000001001000000000000000000000010000000000000000000000001000000000000001000000100000000010000100000000000000000010000000000000010000000000010000000001000000000
RBEST_C1006 0000000000000000000000000100000000000000000000000000000000100010000100000000100000000001000000000000000000000000000000010010001000000000000000000100000000000010000000000010000100000100000000
RBEST_C381 0000000000000000000010000000000000000000000000000000000001000000000000000000000000000000000000000000000000000000000000020000000001000000000000000000000001000000000000000000000000000000000000
EST_75611622 0000000100000000001010000000000000010000000000000000000000000010000000000000000000000000000000000000000000000000000000000000001100000010000000000000000000001010000000001100000000010000000000
DQ066871 0200011000000000000000000001010000101002000000000100000001010000002101000000000100000001000101010000001000001100221002010000100100000000000100110000100000001100000100000010000000100000000000
EE723819 1000000000000000000010001000100000000000101100000000010000110000000000000000100000100000000000010000010000001000000000000001000000000101000000000011000010000000000000000001010010000000000001
AB101666 0000000001000000000011001000100000000000000100100000000001000000000000010000000000000100010000111000101000000000000000000000000001000000000000010000000010001000000000000001000000000010000000
EST_75611801 0000000100000000100101000010000000000001000000000000000001000000001000100000000100000000000001000000000000100010110010000000000100000110000100000000210000001000000000000010000000000010000000
EE724067 0000000000001010000010000000100100100110000100000010000000000001000000010000101001010100001111000000000000000000000000000000011000110000010000000001000000000000000100000101001000000000000000
EST_75611757 0000000000000000001010000000000000000000000000000000000000000010000000100000000001000000000000000000000000001000000000000001000100000000000000000000000000001010000000001100000000010000000000
EST_75611645 0000000010000000100000000000100000000000000110001000000002000000000000000000000000000000000000000000000000001000000010000000000000000001000000001000000010100000000000000011000000000000000000
RBEST_C835 0000000000000000000000000101000000000110000000000000000001100000000000000000000000010010000000000000000000000000000000100000001000000000000000101000000000001100010000000000000000100000010001
EST_253831740 0000000000000001000000100000000010000000100000000000000000000000000000000010000000000000000000000000000000000000000000110000000000000000000000000000000001000000000000000000000010000000010010
C13 0000000000000000000000000000000000000000000000000000000000000000000000000000000000000000000000000000000000000000000000000000000000000000000000000000000000000000000000000000000000000000000000
EST_75611777 0010000100100000011010000000101000000000000100000000001000000000000000010000000000000101001000010010000001000000000000010000001000100110001001000100000000000000000100000001010000000000000000
C321 0000011000000000000000000000000000000000000000000000010001110000000000000000000000000000000000010000010000000000000000000000000000000000000000010000000000000000000000000100001000000000000000
EE723931 0000001000000001100000100000000010010000000000000000000001000000000000000010000000000100000001000100000000000000000000010000000001000000000000100000000000000000000100000000000000000000000000
EE723897 0001000010000000000000001010000000010000000000000000000000000000110000000001000000100011000000000000000010010000000000010000000000000000000000000000000000000000000000000000000001010000000000
C407 0000000100000000000010000001000000010000000000010000000002000010000000000000000000000000000000110000100000000000000000000000001000000010000000100000000000010011000000000000000000100000010010
EST_75641791 0100000000000000000000001000100000000000000100000000000001000001002000000001000010000010000000010100000000001000000000000000000000000100000000010000100000000000000000000001010001000000000000
WG0AAA16YH17HM1_DLX3 0010000100000000011010000100101000000000000100000000001000000000000000010000000000000101001000010010000001000000000000010000001000100110001001000100000000100000000100000001010000000000000000
EST_75641660 0000000000000000000010001000100000000000000100000000010000100010000000000000000000000000000000000000010000000110000000000000000000000000100000000000000000010010000000000000000000000000000000
DQ011053 0000000000000000000000000000010000000000100000000000000001000000000000000000000000000010000000000000000000000000000000000010000001000000000000000000000001001000000000000000100000000000000000
WG0AAA44YP19RM1_LTPR1 1001100000000000000000001000100000000000101100000000001002000000000000000001000000000000000000010100000000000000000000000000000000000100001000010010000000000000000000000001010011000000000000
EE723910 0000001000000000011010000000000000000000000000000001000010000000110010000000000000100100000000010000000100000001010000001000001010000000000000110000000100000011010010100000000000000001000001
DQ465380 0000000000000101000011000001100000010110000010010010001000001011010011110000001001100100000001000000000010010011000000001000011000000000011000110000001100000010000000100000001000100011000000
C296 0000000010000200001000000001001000000002100000000010001002000100001100000001001000000000010001001001000000001001000000100011111001000001011000100000101100002000101000001000100001100000110000
AY513876 0000000000000000000001001000100000000000000100000000000001000100000000100000100000000000000000000000001000001000000000000001001000000100000000000000100200000000000000000010210000000010000000
WG0AAA3YE14RM1_SMAD 0000000000000000000001000000000000010000000000000000000000000011000000110000000000000000001000000100000000000000000000000010000000100000000000000000000001000010000000010000001000010000000100
EST_75611537 0100000000000000001010001000011200200010000000101000010001110000000100000000000001000000000002010001010000100000001000010000000000000000000010000000210011001001000100000000000000000000000001
EST_75611503 0000000100000000100000000000010000000000000000000000000000000000000010000000100000110000000000000000000000100001100000000000001000000010000000000000010100000000000001000000000000000000000000
EST_75611522 0000000000000000000000000100000000000110000000000000000000001000000000000000000000001000000000000000000000000000000000000000000000000000100100000000000000000000000000000000001010000000000001
EST_75641165 0001111010000000000000100100000010010000000000000001010000100100010020000011010011100010000000000000010110010000010000100000101000000000000010101000000000011000000011011010000001000000010000
EST_75611830 0000001000000000000000001001010000001000000000000000000000000000000000000000000000000001000000010000001000000100010000010000100100000000000000110000000000001000000100000010000000100000000000
EST_75611672 0000000000100100000101000000000000000000000010000000001000000100000100100000010000000100000000000100001000000000000000000000001000000000000000000000000100100000000000000000000000000010000000
C132 1102101001001011100000100011000010010000101000100000000000000000000010000011010100110100010010010100001000000000100000110010000001010001000000110111000011110000000100011100000011101000010010
C543 0000000100000000000000000100000001000000000000000001000000000010000100000100000010000000100000000001000100000000010100000000000000000010000000001000000100000010010000000000000000000000000000
D66874 1000010111010102001010111001110110000001011101110000001101101010010011101010021010100110000100000110000000100010000010110010101000000110010000110011111100011111111010011001011110101100110001
RBEST_ONI02DB.39_G01_13 0000000000000000000001000100000010000002000000000000000000000010100000000000000200000000000001000000000000000000000000000100000000000000000000010000200000010010010010000010101000000010000000
C886 0000000010000000000000000100100000000000000100000000000001001000000000000000000100000000000000000000000000000000000010000000000000000001000000000000100000000100000000000011100000000000000000
RBEST_ONI01HA.39_A01_01 0000000000000000001011010000000001000000000000000000000001000000000000000100000000000001001000000011000001000000000000010000001000100100000000000100000000100000000100000000210000000010000000
C1099 0000000000010000001000000000000000000000000001000000000000000000002000000000000000000000001000000100000000000010000000000000001000100000000000010000000000000000000000000000001000000000000000
RBEST_ONI05IA.39_B08_04 0000000000000000000000000101000011000000110100000000100000100000000000000001000011010010000000000000000000000000000000100000001000000002100001101000000001001000010000010000000011100000010001
C1128 1000000000000000000000001000100000000000101100000000001000000000000000000001000000000000000000010100000000000000000000000000000000000100001000010010000000000000000000000001010011000000000000
C1373 0000000100000000000000000000000000000000000000000010000011000000010000000000000001100000000000000000000000000000000000000000010010000010000000000000200100010000000000000000201000000000000001
EST_75611581 0000000010000000000100000000100010000000000110000000000000001000001000000000000100000000000001000000000000000000000000000000000000000001000000000000100000100001000000000010000000000000000001
C419 0000000000000000000000000000000000000000000000000000000000000000000000000000000000000000000000000000000000000000000000000000000000000000000000000000000000000000000000000000000000000000000000
WG0AAA39YO12HM1_OTT 0000000010000000000010000000100000001001000100000000010000100000000000000000000000000000000000000000010000000010000000010000000000000000000000000000000000010000000000000001000000000000000000
TILPROLACA 0000000010100100000111000000000000000001000010000000001010000100000110100000010200100100000000000100000000000000000000000000001010000000000000000000000100101000000000000000000000000010001000
RBEST_ONI02GC.39_G02_14 0000000000000000001010000010000000010000000000000000010000110000000000000001000000000000000000100100111001000000000000000000000000000000000000000000000110000000010101000000001001000000000000
EST_75641795 0000010000000000000000001000000000011000000000000000000000000000010100000000000000110000000000000000001000000000000000110001000000000000000000000000000001000001000000000010000000000000010000
C496 0000000000010000000011000000100000000001000101000000000000000000000000010001000010000100000000000001000000000000000000000000001000000000000000000000000000000000000000010001000001000010000000
RBEST_C806 0000000000000000001000001000000000111000000000010000000001000000010010000000000000100100000002000000001000000000010000010000000000000000000000010000000000000001000000000000100000000000001000
EST_75641638 0000011001000000000001000000000010000000000000100000000000000001000000100000000000000000000000010000000000000011000000000000000000000000000000000000000100000000000000000000001000000010000000
EST_75611663 0000001010000000000000000000000000000000010000000010001000001001000000000000001000000000000000010000001000000010000000000000010000000000111000000000000001000000000000000000001000000000000010
WG0AAA36YP04RM1_ENPP2 0000000000000000000100000000000011000000000000000000000000100000000000000100100000000000001000000001000110010000010010000000000000100000000000000000000000000000000100000000000000000000000000
RBEST_ONI06GC.39_A09_01 0010011000000002010011001100000000010110000000010001010001120001000100100001001010000000001001000000010110010100010000011100000000100000010001000000100000000000000000100000000001000011001100
RBEST_C196 0000011000000100001010000000000000000001000000000000001001000100000000000001100000000000000000010100000000000000000000000000001000000000000000000000000000000000000000000000000001000000000000
C804 0000000010000000000010000001000000000000000000000000000000001110000000000000000000000000000000000000000000000000001000000000001001000000000000100000000000000000100000001000000000100000000000
AY997243 0100000000000000001000000010000000010000000000000000000000000000000000000001000000010000000000100100101000000000000000000000000000000000000000000000000111010000000100000010001001000000000000
C1429 0000000000000000001010000010000000010000000000000000000000000000000000000001001000000000000000100100101000000000000000000000000000000000010000000000000111010000000100000000001001000000000000
AY757344 0000000000000000000001001000000000000000000000000000000001000100000000100000100000000000000000000000000000000100000000010001000000000101000000000000100100002000000000000000010000000010000000
EST_75611706 0000000000000000000000001000000000000000000000000000000000000000000001000000110000001000000000000000001010010010000000000100000100000001000010000000000000000000000000000000001010010000000000
ONG_S17_F07_SOX11B 0110000100000001010011000000100000000000000110000000000000001000000100100001100001000000011000001010001001000000012000000000001000000010100001110000200000100100000110000000101001000010000000
WG0AAA20YH02HM1_ZFHX1B 0010000000100000010000000100100000000001000100000000000000010000000000010000000000000000000000000000000000000000000000000000000000000101000001000000000000000000000000000001011010000000000000
AI001446 0100000100000000000101000000000000000000000000000000000000000000000000100100000000000000000000000001000000100010010010000000000100000010000000000000010000000000001000000010000000000010000000
C1236 0100011010000000000000000100001000000010000000100000100000000000000000000000000000000000000000000000000000001000000000000000000100000000000000000000000000010100010000000000000000000000000000
C659 0000000000000000000000000010000000000000000000000000000000100000002000000000000000000000000000110000100000000010000000000010000000000000000000000000001000000000000010000010001000000000100000
EE724010 0010000001000000010000000000000000000110000000100000000000000000000000000000000010000000000000000000000000000000100000100000000000000001100011000000000000000000000100000000001000000000010011
AB162143 0000011000000000000000000010000000000000000000000200000011010000001000000000000000000000010000000000000000001000000001001010000110000001000000000000100000000010002000100000001000000001000000
C586 0000000000000000000011001100000100000000000000000000000000000100000000100000100000000000100001000000000000000100000100000011000000000101000000000000000100010200000000000010010000000010000000
EST_75611519 0000000100000000000000001001000000000001100000000000000010100011000000000000000000000000000000000000000000000000000000000000001010000010000000110000000001010010000000000000001010100000000100
EST_75611520 0000000000000100001010000001010000000002000000000000000011000010000000200000000000000100000000000000001000001000000000100000000010000000000000100000100000001010000000001100101000100000010010
DQ011050 0000000100000000000001000000001100000010000000100011000000000000000000100000000000000000010000000000000100000000010000000000011100000010000000000000000000010000010000000000002000000010000000
EST_253831804 0110011000000001010000000000000000000000000000000000000000000001000000010000000000000100010000010001000000100000000000010000100000000000000001000000010000000000001000000000000000000000000000
RBEST_ONI02GC.39_B02_04 1000001000001010100000000000000000000000101000000011000001001000001002000000000110000000000011010000001100000010010000001000010000010001000210000011100001011001100000101000000010000001000001
C472 0000000000000000000010000000000000000000000000000000000000000000000000000000000000000000000000000000000000000000000000000001000101000000000000000000000000000000000000011000000000010000000000
EE723892 1000000001100000000010101000101110001010001110100000000102100000000001011010001100000100000001000000000001001000110000012110001001000000010000010010000001111011010010101001100010000001000000
C1145 0000000000000000000000001001000000000000100000000010000010100010000100000000100000000000000000000000000010010000000000001001010010000000000000100000000001010010000000100000001100100101000000
RBEST_C667 0000010000100100000001100000000010000000000000000000001000001100010012100000000000100100000000000100000000000000000000000000001000000000000000010000000000000000000000000000000000000010000000
RBEST_ONI04AD.39_B07_03 0000000000000000000001000010000000100000000000000000000110101000000000000000000000001000000000101000100000000000000000000100000010000000000000010000100001000000000000001000000010000000000000
C927 1000000000000000000000000001001100000000001000000000000001100000010100000000000000100000000000000001000000000000000000000000001000000000000000100010000001010000000000000010001000100000000000
C1101 0000000010001011001000000010001000000000000010000210100000011001010000000001010000101100000010000010000010012000001000000001011000010001000100001001000010100000000101000100000111000100000000
RBEST_C639 0010000000000000000000000000000000000000000000000000000002000000000000000000000000000000000000000000001010010000000000000000000000000001100001000000000000000000000100000000000000000000000001
EU500831 0010000100000000011010000100101100000010000100100000001000000000000000010000000000001101001001010012000001000000000000010000001000100110001001000100000000100100000100000001110000000000000000
DQ185027 0000000100001011001000000000000000000000000000000000000000001000010000000000000000101000000010010000000010010010000000000110000000010010000000000001001000000000000010000100000010000000100000
EST_75641627 0100000000000000000010001000100000010001000100000000010000100000000000000000000000000000000000000000010001000010000000010000000001000000100100001000001000010000000000000001000000000000000000
WG0AAA17YC07HM1_GHRHR 0000000100000000000000000000000000000001000000000000000001010000000001000000000000000010000001000101000000001000002000000000000000001010000000000000100000001100000000000000100000000000001001
EE723928 1000011100000101001000000000100000010110001100000010001010000010010010001001000001100100000000000002000000000001000000100000011010000011001000000010000100000001101000001001001001000000011001
EST_75611687 0000000000000000100000000000000000100110000000000000000002000100001000000000000000000000000000010000000000000010001000000000000000000000000000010100000000010000000000000000101000000000000000
EF032915 0000000000000000000000000000000000000000000000000000000000000000000000000101100000000000000000000001001000000000000000000100000100000001000000000000000000000000000000000000000001010000000000
EST_253831779 0000000000000000001011010000000001000000010000000000000000000000000000000100000000000001001000000011000001000000000000010000001000100100000000000100000000100000000100000000010000000010000000
C1125 1000000000001011101000000100000000000001001000000000000010000000000000000001000000010000000010100100101000000110000000000000000010010000000000000011000111010000000100000000000001000000000000
EST_75611720 0001111000000000000000000000000000000001000000000000100001021110010011100201001100110100000001010101000000001000000000000000001000000000000000010000000000000110100000001000100011000000100000
EST_75611719 0000000100000001001010000000000000010000000000000000000002010010000000000000000000000000000000000000000000001000102000000000001100000010000000000000100000001010000000001100100000010000000000
C940 0000000100000000100000000000010100000000000000000000000000000000000010000000100000110000000000000000000000100001100000000000001000000010000000000000010100000000000001000000000000000000000000
AY522606 0001111100000000000011010010001000100010000000100000000000000000001000100001000000000000010000011000000000100001000000001010000000000010000010000000010100000010000110100000000001000011001000
WG0AAA30YN12HM1_CCA1 0000000000000000000001001000000000000000000000010000000000000100000000100001100000000000000000000000000000000000000000000001000000001100000000000100000100000000000000000000010001000010000000
C1472 0010001100010000011000001010010000010000100011000010110000110000010010000001010011100000010001011000010010010010000000000000001000000011000011000100000010100000101100000010000011000000001010
C916 0000011000000000000001000100001100000010000000101000100000001000000000100000000000000000000000000000000000000010000000000000000100000000000000010000001000010000010000000000000010000010100000
C427 1000000100100000000001000000110110110000001110000000010000100000001100100000000001000000000100000000011000001110001000000000001000000010000000000010200000100000000100000001001000001010000000
WG0AAA44YK23HM1_BAP 0000011001000000000011000001100000000000000100100000000000000000000000010000000000000100010000111000100000000000000000000000000000000000000000110000000010000000000000000001000000100010000000
C1241 0000000100000000000000000100000000000000000000000000000000000011000100000000000000000000000000000001000000000000000000000000000000000010000000000000000100011010010010000010001000000000000000
RBEST_C830 0000000000000000000100000000000000000111000000000000000000000000000000000000000000000000010000001000000000100000000010010001100000000000000000000000010010000000000000000000000000000000000000
EST_75611525 1001101100001011000001010010001000100000001000000010000000010000002000100000000011000000110010011010000000100000000100001010011000010010000000010011010000000000100100100100000000001011001000
EST_75611689 0000000010000000000000001000000001000110000000000010000000000001001000000101001000000000000001000001000000000000000000001000010000000000010000000000000001000000000100100010000101000101000000
EST_75611817 1101101010001010000002001000011000110000101010001000011001110000000101000000000001000000100010110000110000100000101101110000001000010000001010002011110011101001001100000100200010000000011101
AY679525 0001001001100000000000000000000000000000000000100000000000000100001000002001000000010000000000010000001000100010000000001000000000000000000000000001010000000010100110101000000001000001000000
C384 0010001010000000010000000000001000000000100000000000100000001000000000000200000000001001001000110001100000002000000000100010000000100100000001000000000000000000000000000000011010000000010001
EE723879 0000011100000000000011000000000000000000000000000000000000000000000000000000000000000000010000001000001000000000010000010000000000001011000000000000000000000000000000000000000000000010000000
EST_253831747 0000000000000000000000000100000010000000110000000100100000100000000100000001000010010010000000000000000000000000000000100000001000000000000000001000000001001000010000010010000011000000010001
C1440 0000000000000001000100000000000000000111000000000000000001020001000000000000000000000000010000001000000000100000000010010001100000000000000000000000210010000000000000000000000000000000000000
C1162 0010000001000000010000000000000000000000000010100000000000000000000000000000000000000000000000000001001010010010000000000000000001000001100001000000000000000000000100000000000000000000000000
AY737037 0101001001100000000000000000000000000000000000100000000000000100000000000001000000010000000000010000000000100000000000001000000000000000000000000001010000002000200110101000000001000001000000
WG0AAA4YJ07HM1_DMRT1Y 0000110100001111001011110001001010010000010000000010001000000100010111000010000110100000000010000101000000000010000000101001010001010011000000100101000001000001000000100100001000100001010111
EE723865 0000000000000000000000000000001000000000000000200000000010120011000100000000000000000000000000000001000000000000000000000000001010000000000000000000000001010010000000000010001000010000000000
EST_75611677 0000000010001010001000000010001000000000000010010010100001001001010011000001010000101100000010000010000000000000001000000101011000010001000000100001000010100000000101000100000111000100000000
AY737023 0100011000000001000000000000000000000000010000000010000001010101000000000000001000000000100000010000001000002010000100000000010000000100110200000000100101000100000000000000000000000000000010
C1018 0000000000000001000010000000000000000000000000000010000001000100000000000001000000000000000000100000100000001000000000010000010000000000000100010000100000000100100000001010101001000000000000
C234 0001110101011111010011011011110101110111110111100110101111110010111101111101111011100110101111100111100111111010011101110011111111111111010000110001011101011111111111111101101121111110111101
EST_75641674 0010000100001011010000010000000000000002010000000001000000000000000100000000000000100000100010000000001100000000010100001101000000010010000001001001100000000100000000100100201000000001000000
RBEST_C522 0000000000000000000000000101000000000110100000000000000000100000000000000000000000010010000000000000000000000000000000100000001000000000000000101000000000011000010000010000000010100000010001
AY428948 0000010100000100000000000000000000000000000000000100101000000001000000000000000001000000100000010000000001000000000101100000001000000010100000001001000000100001000010000000000000000000010100
EST_75641216 0000000000010000000010000001100000010001000101000000000000001000000001000000000010001000000001001101000000000000100000000010000000000000000000100000000000000000000000000001001010100000000000
EE724056 0000000100000000100000000000010000000000000000000000000000000000000010000000100000110000000000000000000000100001100000000000001000000010000000000000000100000000000001000000000000000000000000
RBEST_ONI06FD.39_A03_01 0100001000000000000100000000000000000000000010000000000000000000000000000000000000000000000000110000100000000000000000000000000000000000000000000000100000100200000000000000101001000000000000
EE723846 0000000000000001000100000001000000100002000000000000000001011010201000000000000000000001000000000000001000000100001010010000000000000200000000100000100000001010200000000000100000101000000000
EST_75611838 0000001000100000000000001000000010100000000000000000000000000001002000000000000000000001100000000000000000000100000100010010000000000000000000001000000000000000000010000000000000000000010000
RBEST_C969 0010010001000001010001100100000010000000000010100100000001000000000100000011000001000000000001000001001000001010000000000000001100000000000101010000101000001200000110000000000001000000000000
RBEST_ONI02ED.39_E03_09 0000000000000000000001001000000000000000000000000000000000000100000000100000100000000000000000000000001000000010000000000001001000001100000000000000000100000000000000000010010000000010000000
EST_75611734 0000000011011112001000101000011110000000000001100000001101100011000001001010001000000000000110000000001000100010000000000011000001010100010000000001010000011011010000011100010000001000000101
AJ011835 0000000000000000000000000000000000000111000000000100000001000000001011000101110000100000000001000000001000001000100000000100000100001001000000000000100000000100000000000000001101010000000000
RBEST_ONI04BD.39_E06_10 0000000000000000001000000000000000000000000000000000100010000000000000000001000000010000000000100100101000000010000000000001000010000000000100000000000111010000000100000000001001000000000000
AJ001305 0000010000100101000101000000000000000001000010000000001001021100002100100000010000000100000000000100001000000010000000000000001000000000000000000000100100101200000000000000100000000010000000
EE723951 0010000000000000010010001001000001010110000000000000000011100000000000000100000000000001001000100011101000000010001000110000000000100000000001100000100101000100000000000000000000100000010000
EST_75611759 1000000000000000000001000100000000000000001000000000000000000001000000100000000000000000000000000000000000000000000000000000001000000000000000000010000000000000000000000000000000000010000000
WG0AAA47YA16HM1_GJA10 0000010100000101001010000000000000000000000000000000001000000001000000000000000000000000000000010001000001001000001000000000001001000010100000000000000010100000000100000000000000000000000000
C214 0000001001000000000000000000001001000000000000100000000000000001000000000100000000000000000000010001000000000000000000000000000000000000000000000000000000000000000000000000000000000000000000
EE723934 0000000000000000000001000000000001000000000000000000000000000110000000000100000001000000000000000001001000000000000000000100100000000000000200000000000000000000100000001000100000000000000000
DQ011065 0000000000000000000000000000100100110000000110000000010001100000001100000000000000000001000100000000011000001110101000010000001000000000000000000000100000100001000100000000101000001000000001
EE723889 0000000000100000101000001001000000011000000010000000000000000000000000000000000000000000000000000000001000000010000000010000000100000000000000110000100001100000000100000000100000100000001000
EST_75611702 1000011000000000000010001000011000110000001000001000011000110000101100000000000001000000000000110001110000100010101000010000001000000000001010000010010011001001000100000000000000000000000001
EE723869 0000001000001010001000000000000100000110000000000010000000000000000000000100101000010000000111000001000000000001000000000000010000010000010000000001000100000000000100000100001000000000000000
EE724058 0000000100000000000010000000000000000000000000000000000000000001000010000000000000100000000000010000000001000000000000000000000000000010100000000000000010100000000100000000000000000000000000
EST_75611755 0100000000000000000100000100000000000000000000000000000002000010100010010000000000000000021000000000000000000000000010000010000000100000100000000000000000000110000000000000201000000000000001
EE724068 0000000000000000000100000000000000010000000000000000000002001101000000000000100000000000000000000000001000000000000010000000001000000000000000000000200000010000100000001010000000000000000000
C426 0000001000000000000000000000000000000000010000000010000001000001000000000000001000000000000000010000001000000000000000000000010000000000110000000000100101000000000000000000000000000000000010
C490 0000000000000000110100000000000010000000000000000000001000000000100000001000000100000000010001000000000010110000000010000000000000000000001100000000110000000000000000000000100000000000000000
AY513739 0100000000000000000011000001000000110111000000000010001001001011111010101100001001100200000001000000000010010011000000000000011000000000011200110000100100001110000000000000101000100010000000
AF109409 0000011000000100001010000000000000000000010000000000001000001001000000000000000000000001001000100001100001000000000000010000001000100000000000000000000000100100000100000100000000000000000000
AI001636 1000001000000000000000000000000000000000001000000010000010001000000000000000000000000000000000010000001000000000000000001000010000000001000000000010000001010001000000101000000000000001000001
AF116240 0010000000100000010000000000000000000000000000000000000000001010000000000000000000000000000000000000000010010000000000000000000000000001100001010000000000000010000000000000000000000000000000
AY522594 0000000011010100001000101000011110000000000001100000001100100011002001001210001000000000000100000000001000100010000000000011000000000100010000000001010000011011011000011000011000001000000001
EE723885 0000001110000000000000000000000000000000000000000000001010000000000000000000000000000000000001010000000010010001000000000000000000000010001000000000000100000100000000000000001021000000000001
DQ632574 1000000000010000000011000000100000000001001101000000000002000000002010010001000010000100000001000001000000000000000000000000001000000000000000000010000000001100000000010001000001000010000000
C1075 0000001000000000011000000000000000000000000000000001000000000000010000000000000000100000000000010000000100000000000000001000001000000000000000100000000000000000010010100000000000000001000001
EE724021 0000001000000002000000000000000000000001000000000000000002000100000000000001000000000000000002010100000000001000000000000000001000000000000000010000200000000200000000000000000001000000000000
C1475 0000010000000000000000000000000001000000000000000000000000000000000000000100000001000000000000000001000000000010000000000001000000000100000000000000000000000000000000000000010000000000000000
AY522604 0000000000000000000100000000001000000000010000000010000000000000100001000000000000000002000001000000000000000010000010000000110000000000000010000000000000000101000000000000000000000000000001
RBEST_ONI01AD.39_E01_09 0000000000010000000000000001000000010000000001000000000001020010000000000000000000000000000000000100000000002000000000000000001000000000000000100000100000000010000000000000101000100000000000
DQ465376 0010000000100002010000000000000000200001200000001100000001010010101001021100002010000000002101000000000000000000202000000000001000001001100111100002100000000110200100000000000100000000000011
RBEST_C904 0000010000000002000000010000000000000000000000000010000001000000000001000000000000000000002001000000000000001000001010000000110000000000000000000000100000000101000000000000101000000000000000
WG0AAA45YK23HM1_NCKX 0000010000000100000010000000010110000000000000000000001010000000000000000000000000000000000100000000000000000000000000100000000010000000000000000000000000010000000000010000001000000000010000
AX804725 0000000100000100000110000000010110000000000010010000001010000010010000000000000000100000000100000000000000000000000000100100000010000010000000000000000001110010000000000000000000000000000110
AY737050 1000000000000000000011000001000000000110001000010010001001101111010010000000001000101100000001000000000010010010011000000000011001000000011000110010000000000010000000000000001000100010000001
EST_75611698 0000001000000100000000000000000000000000010000000010000000000101000000000000001000000000100000010000001000002000001100000000010000000000110000000000000101000000000001001000100000000000000010
C1400 0000002000100000000000001000000000000000000000000000000001000001100000000100000000000001100002000001000000000100000100010010000000000000000000001000100000001100000010000000200000000000010000
AF191221 0000001000001010000000000000000000000000000000000000000000000111000000000000000000000100000010010100000000000001000000000011000000010000000000000001000100000010000000010110001000010000000000
RBEST_C822 0000000100000000000000000100000001000000000000000001000000000010000100100100000010000000000000000001000100000000010000000000000000000010000000001000000110000010010000000000000000000000010000
WG0AAA10YC11RM1_CASP7 0000000000000000000011000000000000000110000000000010000001000011000000100000001001010000000001100000100000000000000000000000011000000000010000000000000000000010000000000000001000000010000000
AM232746 0000000000000000000000001100000000000000000000000000000001000000000000000000100000000000000000000000000000000000000000000010001000000000000000000000100000000000000000000010000000000000000000
AY513737 0000011000000000000000100100000010010000000000000000010001100000000010000011000011100010000000000000010100000000010000100000101000000000000010101000000000001000000000011010100001000000010000
EST_75641183 0010011000000001010100000000000000000002000000000010000001001000000000000000001000001000000001010000000000001000001012000000010000002001010101000000100000001100000000000000100010000000000000
EST_75640834 0000000001000000001010001000000000000000000000100000000000000001000000000000100000000000000000000000001000000000000000000100001000000100000000000000000000010000000000000000010000000000000000
RBEST_C927 0010001100000000011010000000110001010000100110000010100001010000010000000101000011100000010000011001000000000020100000000000001000000011000001000100000011100000101100010000000011000000000010
C1419 0000000000010000001000000000000000000000000001000000000000000000000000000000000000000000001000000100000000000010000000000000001000100000000000010000000000000000000000000000001000000000000000
EST_75611780 0000000000000000000001001000000000000000000000010000000000000100000000100001100000000000000000000000000000000000000000000001000000000100000000000100000100000000000000000000010001000010000000
C230 0000000000000001000000000000010000000000000000000000000001000000000000000000000000000010000000000000000000000000000000000010000001000000000000000000100001001000000000000000100000000000000000
C945 1000020101010101001010111001110110000001011111110010001100101010010011001010001010100210000101000110000000100010000000100010111000000110010000110111011100110011111010011000011000101000110001
RBEST_C433 0000000000000000000000000000000000000000000000000000000000000110000000000000000001000000000000000000001000000000000000000100100000000000000000000000000000000100100000001000000000000000000000
RBEST_C851 0000000000000000000010000000100100100110000100000010000001000001000000010000101001010100001101000000000000000000000000000000011000100000010000000000100000000000000100000001001000000000000000
EST_75641197 1001111000000000000000000000010000001001001000000000000000001110000000100000001000000001000000010000001000000110010000010000100100000000000000010010000000000011000000000010000000001000000000
EST_75641801 0000011000000000000000000000000000000000000000000001000001001000010010000000000000100100000000010000001100000010010000001000000000000001100010001000001001000010100010101000000000000001000000
EE724017 0000000000000000000100000000000000000111000000000000000100000001000000000000000000000000010000001000000000100000000010000000100000000000000000000000010010000000000000000000000000000000000000
AY663853 0001100000010000000000000002000000000000000001000000000001000010000000000000000000000000001000000100000000000020000000000000001000100000000000110000000001000010000000000000001000100000000000
EST_75641796 0000011000001011000000000000000000000000000000000000000000000111000001100000000000000100000010010101000000000001000000000011000000010000000000000001000100000010000000010110001000010000000000
EST_75611465 1000000010001010101000000010001000000000001010110010100000001001010011000001010000101100000010000010000000000000001000000101011000010001000000100011000010100000000101000100000111000100000000
AB075952 0100000100000000100101000000000000000000000000000000000000000000000000100100000000000000000000000001000000100010010010000000000100000010000000000000010000000000001000000010000000000010000000
AX804039 0000000000000001000110000101000001001000000010000010000002000000001011000001010000100000010001001100000000000000100000010000011000000001000000100000000000101000001000000000100001100000000101
C1183 0000001010000001000000000100000000000000000000000000000010000000000000000000000000000000000000000000000000000000000000000000000010000000000000000000000001010000000000000000001000000000001000
ONG_S11_E05_SOX17 0001000000100000000000000000000000000000000000000000000000000000000000000001000000000000000000000000001000000000000000000000001100000001000010000000000000000000000000000000000001010000000000
EST_75611612 0000000000000000000010001000100100000000000100000000010100100000000000000000000000000000000100000000010000000010000000010000000000000000000000000000001000010000000000000001000000000000000000
EE723844 0100011000000000000000001011000000010000000010000000000001100001000001000000010000000001000000000000001000000100001000110110000000000000000110101000100000101000000110000010100000100000010000
EE723837 0010001000000000011010000000000000000000000000000000000000000000000010000000000000100001000000010001000000000000000000010000000001000000000001000000000100000000000000001000000000000000000000
EST_75641195 0010000000000001011010000000010000010000100010000000000001120010010000000201000001100000000000000001001000001000000000000000001100000001000101000000100010102110000000001100101111000100000000
WG0AAA42YA01RM1_KIR2.1_A 0000011000000000000010001000100000011000000100000000000000000000010010010000000000110100000000010000001000000010010000110001000000000000000000000000000001000001000000000011000000000000010000
EST_75641788 0000000000010000001000000001000000010000000001000000000000000010000100100000001000000000000000000100000000000000000000000000001000000000000000100100000000000010000000000000001000100000000000
C431 0000000100000000001000000000000000000000000010000000110000100000100000000000001000100000000000000000011000000000000000000000001000000010010000000000000010100000000000000010000000010000000000
AY135399 0010000000000000010010001001000000000110000000000000000011101000000100000000000000000001001000100010101000000010000000110000000000100000000001100000000001000000000000000000000000100000010000
EST_75611837 0000000000000000000001001000000000000000000000000200000000020100002000100000100000000001000000000000001000001000000000000001001000001100000100000000000100000000000000000010210100000010000000
RBEST_C786 0000000000010000000000000001000000000000000001000000000001000010000000000000000000000000001000000100000000000000000000000000002000100000000000110000000000000010000000000000001000100000000000
EE723968 0001000000000000000000000000000000100000000000000100200000100000101000000001100010000000010000001000001000001000000011000100001100000001000000000000000000000002000000000000000001010000000000
WG0AAA34YG21HM1_MCM5 0001100000000000001000000000000010000000000000000010000000000000010010000000001000100100000000000000000000000000000000000001010101000000010000000000000000001000000000010000000000010000000000
C1137 0000000000000002001020000000000000000000010000000000000001020001000000000000000000000001001002000010000001000000000000010000001000100000000000000000000000200000000100000000000000000000000000
RBEST_C988 1000001000000000000000000100000000010000001000000000000000000010000100000000000000000001001000010000000000000000000000010000000000100000000000000010000010000010000001000000201100000100000000
RBEST_C652 0000000100000001100000000000000000000000000010000100110000100000101010000000011000100000000000000001011001000010000000000000001000000010010000000000000010100001010000000010000000010000000001
EST_75611726 0000000010000000000001000000000000000000000000000000000000000001000000000000000000000000000000000100000000000000000000000010000000000000000000000000000001000000000000000000000000010000010100
AB060814 1000000000000000101010000010100000000000001100001000110000100100000000000000110000000000000000100100111001000100000000100000001000010000000000000110000100000000010000000011001100000100010000
EE723995 0000000000000000000010001000100000001001000100000000010000110000000000000000000000000000000000000000010000000010000000010000000000000000000000000000000000010000000000000001000000000000000000
EST_75611524 0000000000000000000001000000000000000000000000000000000000000001000000000000000000000000000000000100000000000000000000000010000000000000000000000000000000000000000000010000001000010000000100
WG0AAA41YB15RM1_SOX4 0100000000000001100000000000100100100000000100001001000000000000001000000000000101000000010100000001001100000010011000000000000100000001000200000000000000000001001101001011000000000000000001
C939 0000011000001011000010001001110100000110000100000010000000000001000000000000101101000100001111000000000000000000000000000000011101010000110000101001000000010000000100000101001000100000000000
AY737027 0001111100000000000001010010001000100010000000100000000000000000001000100001010000000000010000011010000000100001000000011010000000000010000010000000010110000010000110100000000001000011001000
C1059 0000000000000000000001000000000000000000000000000000000110101000000000000100000000001000000000100001100010010000000000000100000010000000000000010000000000000000000000000000000010000000000000
RBEST_ONI03EB.39_C10_06 1000000000000000000001100000010010000000001000000000000000000000000000000010000110000000000000000000000000000010001000000000100000000001000000000010001000000000000010000000000000000000100100
EST_75611554 1000000000000000000010000001000010000110001000010010001001101111000000000100001110000000000001000001000010010010000000000000011001000000011000110010000100010010000000000010101000100000000100
RBEST_C840 0000021000000000011000000000000000000000000000000001000011000000012000000000000000100000000002010000000100001001010000001000001010000000000200110000100100002001010010100000100000000001000001
C319 0000000000000000000000100100000010010000000000000000000001001000010100000011000001100010000000000010000000000000000000000000000000000000000200100000100100000200000000011000000001010000000000
EE723829 0000000000000001000110000101000001001000000010000010000000000000000011000001010000100000010001011100000000000000100000010000011000000001000000100000000000101000001000000000000001100000000101
AY737035 0000000000000000000001000000000000100000000000000000000000000100000000100001000000000000000000000010001000000000000000000000000000000000000000000000000100000000000100000010001001001010000000
EE723939 0000001000000000010000000000000000000000000000000000100000001000000000000000000000001000000000010000000000000000000000000010000000000000100000000000000000000000000000000000001010000000000001
EST_75611748 1000000000000000000000000000000000000000001000001000000001000010000000000000000000010000000000000000000000000000000000000100000100000000000000000010000100010010010000000010001000000000000000
WG0AAA2YD17RM1_KCNH8 0000000000000000000000000000001000000000000000000000000000000001000000000000000001000000100000010000000000000000000100000000000000000000000000000000000000000000000000000000001000000000000000
AM232748 0000011000000000000000000000000000000000000000000010100010001001000000000001001000000000100000010010000000000010000100001000011010000000110000000000001001000000000000100000000001000001100010
EST_75641181 0000111010001011101010000010110000110000000100001000010000100101000000010000110000010000000010100100111001000101100000100000000000011000000010000101000100000000010100000011201100000100010000
RBEST_C347 0000001000000000100101000000000000000001000010000000000000000000000000000000000000000000000000010000000000000000000000001000100000000000000000000000000000100000000000100000000000000001000010
EE724039 0000000000000000000010001000100000010001000100000000010000100000000000000000000000000000000000000000010000000010000000000000000001000000100100000000000000010000000000000001000000000000000000
RBEST_ONI01GB.39_D12_08 0000000000001011000100000000000000010000000000000000000000000001000000000000000000000000010010001000000000100010100010010000100000010000000000000001010010000000000000000100000000200000000000
RBEST_ONI03HC.39_A07_01 0000000000000000010000000100000000000000000010000000000010001000000000000000000000000001000000000000000000000000000000010000001010000000000000000000000001000000000000000000001000010000001000
C967 0000000000000000000000000000000000000000000000000000000110101000000000000000000000001000000000100000100010010000000000000100000010000000000000010000000000000000000000000000000010000000000000
EE724014 0000000010000000000000000000000000000000000000000000000001000000000000000001000000000000000000000001000000000001001000000000000000000000000010000000000110001000000000000000100001000000001000
C948 0000001000000000000000000100000000000000000000000000001000000010000000000000001000000000000000010000000010010000000000000000000000001000011100000000000000000010000000000000100000000000000000
EST_75641792 1000101000000000000000000000000000000001011000000010001000001001000000000000001000000000000000010000001000000000000000000000110000000000111000000010000000000000001000000000001000000000000010
AB245406 0000000000000000000000000000000000100000000000000000000000000000001000000000000001000100000000000000001000000000000000010000000000000000000000000000000010000001000000000000000000000000000001
EE724001 0000010000001111020000010000000000100000100000000000001001010010011010001001000001100000000010000000001001000000000000000000000000010000000000000101200101000011000100000110001011000000000001
EST_75611495 0010001000000000010000000000000000000110000000000010000000000010000100000000000000000100000000010000000000100000000000000001010000000000000101000000010000000010000000000000200000000000000000
C537 0000000000000000000001000000000000000000000000000000000000000000000000100001000000000000000000000010000000000000000000000100000000000000000100000000000010000000000000001010001001000010000000
AY737043 0000000010000100000000010001010001011000000000000010001002000000000101000101111000000000000001000001000000000000000000010000110000000101011000100000000000000000000100000000011001100000000000
EST_75611578 0001111100000000000011010010001000100000000000000000000000000000001000100001000000000000010000011000000000100001000000001010000000000010000010000000010100000010000110100000000001000011001000
C1280 0000001000000100001001000100010000010001000000000010001000000000000100000000000000000000000000010001000000000000000000100000110001000001011010010000000000000000001000000010000000000000010000
EST_75611816 1000000000000000010001000000000000000000001000000000000000000000000000100001000001000000000000000000000010110000100000001010000000010000000000000010000000000000000000100000000001000011000100
C416 0000000000000000100010001000100000011000000110000001000000000000010010010000000000110100000000000000001100000010010000010000000000000000000100000000000001100001000000000011000000000000000001
EF032980 0101110000000002000000000101000010000000110000000100100001100000000001000001010000010010000000000000000000001000000000100000001000001000000000101000100001001000010000010000100011100100010001
C1012 0000020000000000000001000000000000000000000000000000000001000000000000100001000000000000000000000010000000000000000000000100000000000000000000000000000000000000000000000010001001000010000000
C1292 0000000001000000000000000000000000010110000000100000000000000100000000000000000000000000000000010000000010010010000000000000000000000000000000010000000000010000000000000100001000000000000000
WG0AAA29YM03HM1_CCAR1 1000000000000000000110100000100010010000001010000111100100000000000000000010000000000000001000000101000100000000010002000000010001100100000000000010000001100000100100000000000000000000000000
EU887950 0000000000000000000010000000000000000000000000000000000000000000000000000000000000000000000000000000000000000000000000000001000101000000000000000000000000001000000000011000000000010000000000
EE723835 0000000000000000000011001000000000000000000000000000000000000100000000100000100000000000000000000000000000000100000000010001000000000101000000000000000100000000000000000000010000000010000000
C311 0000000010000000000000000000000010000000000000000000000000000000000000000000000000000000000000000000000000000000000000000000001000000000000000000000000010000000000000000000000000000000000000
C421 0000000000000000000000000000000000000000000000000000000000000000000000000000000000000000000000000000000000000000000000000000000000000000000000000000000000000000000000000000000000000000000000
RBEST_C905 0000011000000000000000000010000000000000000000000000000010000000000000000000000000000000010000000000000000000000000000001010000010000001000000000000000000000000000000100000001000000001000000
AY522610 0000000000000000000010001000100000000000000100000000010000100010000000000000000000000000000000000000010000000110000000010000000000000000100000000000000000010010000000000001000000000000000000
WG0AAA31YE16HM1_ALDOA 0000001100000000001010000001000010010000000010000000000000000010000000100000000000010000000000110000100000000000000000000000001000000010000000100000000000010011000000001000000000100000010011
RBEST_C966 0000001100000000000000000000000000000000000000000000000000000010000000000000000000000000000000000000001000000001000000000000001000000011000000000000000100000000100000001000000000000000000000
RBEST_C823 1001111000000000000000100100000010000000101010000000000000100000000100000001000001000010000000000000000110000000010000100000001000000000000010001010000000101000000010011000000011000000010001
RBEST_C831 0000000100000000000000000000010000000000000000000001000000000000000000000000100000010000000000000000000100100000110000000000001000000010000000000000010000000000000000000000000000000000000000
EE724015 0010001000000000010000000000000000000000000000000000000000000001000000000000000000000100000000010000001000100001000000000000100000000000000001000000010100000000000000000000000000000000000000
EST_75641167 0000001000000000011010000000000000010000000000000000000010000010010010000000000000100100000000010000000000000001000000001000001010000000000000110000000100000001110000101000000000000001000001
AY737039 0000001000000000000000000100001000000000000000001000100001000000000000000000000000000000000000000000000000000000000000000000000000000000000000000000000000010200010000000000000000000000000000
RBEST_C700 0001100000000000000000000000000000000000000000000000000001001010000000000000000000010000000000000000000000000000000000000000000100000000000000000000200000010210010011000010201000100000000000
C1258 0000000000000000000000001100000000000000000000000000000010000000000000000100100000000010000000000001000000000001000000000010001000000000000100001200000100000000000000000000000000000000000001
RBEST_C449 0000000000000100000001001000000000000000000000000000000000000100000000100001100000000000000000000000000000000010000000000001000000001100000000000100000100000000000000000000010001000010000000
C664 0000010000000100000000000000000000010000000000000000001001000010010010101000001000100100000000000000001000000110000000000100000100000000000000010000000001000110000100000100000100000100000000
WG0AAA36YM24RM1_SMAD4 0000000000000000000010000000000000000000000000000000000000010000000000000000000000000010000000000000000000000000000000010000000001000000000100000000000001001000000000000010000000000000000000
RBEST_C702 0100011010000000101010000010100000010000000110001000010000100100000000000000110000000000000000100100111001000100000000000000001000000000000000000100000100100000010000000011001100000100000000
C1063 0000000100000100001000000000100000000111000100000010001010000000010010001101000001100100000000000000000000000001000000100000011010000011001000000000000100000001001000000001001001000000011001
RBEST_C643 0000202001001011010000000001000000000000000000100000000000000111000000000000000000000100000010010100000000000001000000000011000100010000000000100001000100000010000000010110001000110000000000
EST_75611635 1000000000000000000001000100000000000000001000000000000000000001000000100000000000000000000000000000000000000000000000000000001000000000000000000010000000010000000000000000000000000010000000
RBEST_C930 0000000000001011000000000010000001000000000010000010000000001001011011010101010000101100011010000101000010010000000000100000011000110000000000101001100010100000100101000110100111000100010000
EST_75611815 0000001000000000000020000000000000010000000000000000000011000000010010000000000000100000000000010000000000000001000000001000001010000000000000110000000100000001110000101000000000000001000001
EST_75641648 0000000100000000001000000000000000000000000000000000000000000000000000000000000000000000100000010000000001000000000100100000001000000010100000001001000000000000000010000100000000000000010100
EST_253831755 0000001000001011000010000001100000000000000100000000110000100100000000010000010001010100010010110100111000001000001000101010000001010001000000100001000011000000001000110101000000100001010010
WG0AAA11YF22RM1_SFRP4 0000000100000000000000000000000000000000000000000000000000000000000000000000001000000000000000000101000000000000000000000000000000000010010000000000000000000000000000000000000000000000001001
RBEST_ONI03ED.39_C05_05 0000000000000000000000000000000000000000000000000000000000000000000000000000000000000000000000000000000000000000000000000000000000000000000000000000000000000000000000000000000000000000000000
DQ855464 0000020000100100001001000101011001010000100000010011001000001000000100000000000000000000000000000000001100000010011000100001111001000001001010110100001001100000001000000010000010100000110000
RBEST_C520 0010000010000001010100000100000000000000000000000010000000001000000001000100001000001000000001001001000000000000000010000010010000000001010001000000000000000000000000000000000010000000000000
WG0AAA38YF14RM1_MMP 0000000000000000000000000000000000000000000000000000000000000000000000000000000000000000000000010000000010010010000000000000000000000000000000000000000000000000000000000100001000000000000000
DQ011063 0101100100000000000000000000000000000000000000000000000002010000000000000000100000000000000000000000000000100000100000000000001000000010000000000000000000000000000000000000100000000000000000
EE723866 0000000000100001000010000101000010001001000010000000000000001000000101000001010000000000010001001100001000000000100000010000001000000001000000100100000011101000001000000000200001100000000101
AB158491 0000000000000000000000000000000000000000000000000000000001000010000000000000000001000000000000000000001000000001000000010000000000000000000000000100000100000011100000001000000000000000000001
EE723898 0000000000000000000001001000000000000000000000000000000000000100000000100000100000000000000000000000001000000010000000000001001000001100000000000000000100000000000000000010010000000010000000
RBEST_C586 0000000000000000000000000101000010000110110000000000100000100000000000000001000000010010000000000000000000000000000000100000001000000000000000101000000000011000010000010000000011100000010001
EST_75611629 0000011110000101000010000100000000000001000000000000001010000000000000000001000000000000000000010000000000002001100000000000000010000010001100100000000100001000000100010000100001000100000001
EST_75611545 0001100101000000000000000000000000100000000000100000000000000100001000000001000000000000010000000000001000000010000000000000000000000010000000000000000100000000000100000010001001001000000000
RBEST_C989 0001101100000000000001010010001000100000000000000000000000000000002000100001010000000000010000011010000000100001000000001010000000000010000010000000010100000000000110100000000001000011001000
EST_75611591 0001000000100000000010000000000000000000000000000000000000000000000000000001000000000000000000000000001000000000000000000000001100000001000010000000000000000000000000000000000001010000000000
C87 1000100000000000101010000011100000010000001100001000010000100001000000000000000000010000000000100100111001000100000000000000000000000000000000000010000110000000010100000011001000000000000100
AY737019 0000000010000000000000000000100100100000000100001001000000000000001000000000000100000000010100000000001100000000011000000000000000000001000000000000000000000001000100000010000000000000000001
WG0AAA16YK18HM1_LIM6 0000000000000000000000000010000000000000000000000000000010000000000000000000000000000000000000100000100000000010000000000100001010000000000000010000001001000000000011000010000000000000100000
EST_75611630 0000000000100000000000001000000000000000000000000000000000000001000000000100000000000001100000000001001000000100000100010010000000000000000000001000000000000000000010000000000000000000010000
C897 0000000010000000000000000010000000000000000000000000000001000000000000000001000000000000000000000000000000000000000000000000000000000000000000000000000010000000000000000000000001000000001000
EE723948 0000000100000000001000000000000000000000000000000000000000000000000000000000000000000000000000010000000000000010000000000010000000000010000000000000001000000000000110001000000000000000100000
EST_75611776 0000000000001111000010000000010010000000100000000000001010000010000010000000000010100100000010000000000000000000000000100000000010010000000000000001000001001010100000001100001010000000010110
EST_75611559 0000010010000101000000010001010001011000000000000010001000000000000101000101111001000000000001000001000000002000000000010000110000000101011000100000000000000000000100000000011001100000000000
C1199 0000011000000000000000001000000000000001100000000000000000000000000000000001000000000000000000000000001001000000000000000000100000000001000010000000000111001000000001000000001011010000000100
EST_75611551 0000001000001011000010000001100000000000000100000000100000000000000000010000010001010100010010110100101000000000000000100010000001010001000000100001000011001000001000010101000000100000010010
EST_75641153 0000000010000000100001000000001100000010000010110010000002001001000000000001000000001100000000001010001000001000001000000001011000000001000110100000100010100000000100000000200111000100000000
WG0AAA31YO21HM1_SOX6A 0000011000000001110000000000000000000000000000000000000000000100000000000000000000000000010000000000000000001010000000000000000000000000000000000000101000000000001000000100001000000000000000
EE723989 0000000000000000000000000000000010000000000000000000000000000000000000000000000000000000000000000001000010010000000000000001000100000000000010000000100010010000000000000000000000000000001001
EST_75611674 0000000100000000000000000000000000000000000000000000000000000000000000000000100000000000000000000000000000100000100000000000001000000010000000000000000000000000000001000000000000000000000000
EST_75611756 0000000000000000100000000001100000000000000100000000000000000000000000000000000000000000000000100110101000000100000000000000000000000000000000100000000101000000000100000001000000100000000000
EST_75640854 0000011000000100001010000000000000000001000000000000001000000100000000000001100000000000000000010100000000000000000000000000001000000000000000000000000000000000000000000000000001000000000000
EE724088 0000000000000000000000000100000000000110000000000000000001001000000000000000000000001000000000000000000000000000000000000000000000000000100100000000000000002000000000000000001010000000000001
RBEST_C842 0010000001000000010000000000000000000110000000100000000000000000000000000000000010000000000000000000000000000000100000100000000000000001100011000000000000000000000100000000001000000000010011
C874 0000000100000000000000000000000000010000000000000010000000000000000000000000001000000000010000000101000000000000000000000000011000000010010000000000000000000000000000000000000000000000000000
WG0AAA32YO06RM1_GATA5 1000011110000000001011000000000000000000001010000000110002100000100000100000001010100000100000000000011000000010100100000100001000000110010000000010000010100000000000000010010000000010000000
RBEST_C805 1000000001100001000010101000101210001010001111100000000100100000000001011010001200000100000001000000000001000020010000011110001001000000010000010010000001111011010010101001100000000001000000
RBEST_ONI02CD.39_H08_16 0000000000000000000000000000000000000000000000000000000000000000000000000000000000000000000000000000000000000000000000000000000000000000000000000000000000000000000000000000000000000000000000
EE723975 1111111111111111111111111111111111111111111111111111111111111111111111111111111111111111111111111111111111111111111111111111111111111111111111111111111111111111111111111111111111111111111111
AY140649 0000000000000000000100000000000000000000000000000000001000000000000000000000000000000000001000000000001000100000000010000000000000100000001000000000000000000000000000000000000000000000000000
EST_75611827 0010000000000000010000000000100000000000000100000000000000000000000000000000000001000000000000000000001000000000000000100000000000000001100001010000000001001000000100000001000000000000010000
C1149 0000000000000000000000000000000000000000000000000000000000000000000000000001100000000000000000000000001000000010000000000100000100000001000000000000000000000000000000000000001001010000000000
EST_75611799 0000000000001011000100000000000000010110000000000000000000000001000000000000000000000000010010001000000010010000100010000000100000010000000000000001000000000000000000000100000000000000000000
EE724070 0010000100000000010000010000000000000001000000000011000000000000000000000000000000100000100000000000001100000010010100001000110000000010100001001000000010000010000000100000001000000001000000
EST_75641177 0000010010100100000111000000000000000001000010000000001010001100000110100000010000100100000000000100000000000000000000000000001010000000000000000000000100101000000000000000000000000010000000
RBEST_C767 0001100000000000000001000000000001010000000000000000000000000000000000100100000001000000000000000001001000000010000000000001000000000100000000000000001000000000000000000000010000000010000000
C1282 0110000000000000010100001000000000000000000000000000000000000000000000000000000000000000000000000000001000000000000010000000000000000001100001000000000001001000001000000000000000000000000001
C860 0000011000000000110000000000000000000000000000000000000000000100000000000000000000000000001000010000000000000010000000000000000000000000000000010000001000000000000000000100001000000000000000
WG0AAA40YL01HM1_CLDN28B 0000000100000000000010000000000000100000000000000000000000000000001000000000000000000000000000000000000000000000000000010000000000000010000000000000000000000000000000000000000000010000000000
EST_75611653 0000000110000100000000000000000000000000000000000000001000000000000010000000000000110000000000000001000010010000001000000001000000000010000010000000000010000000000000000000000000000000001000
C800 0010011000000000010100000000000000100001000000000010000001000010002100000000000000000100000000010001000000100010000010010001110000000000000001000000010000000010000000000000000000000000000000
EST_75611518 0000000000000000000001000000000000000000000000000000000001000000000000100001000000000000000000000010000000000000000000000100000000000000000000000000000010000000000000000010001011000010000000
EST_75641647 1001100000000000000000000001000000000000001000010000000001000000000000000000000100000000000002000000000000100010100000000000000000000001000000100110011000101100000000000000000000100000100000
C1173 0000000000000000000000000000000000000000000000000000000001000010000000000000000000000001000000000000001000002100000000010000000000000100000000000000000000000010000000000000010000001000000000
WG0AAA35YG16HM1_CLIC4 0000000110010100000000000000000010000000000001000000001000000000000010000001000000110000000000000001000000000000001000000001000000000010000010000000200010000000000000000000000001000000001000
WG0AAA33YL16HM1_WNT3 0000011000000000000000000010000000000000000000000000100010000100000000000000000000000000000000000000000000000000000000001010000010000001000000000000000000000000000000100000001000000001000000
C99 0001101100000000000001010010001000100000000000100000000001000000000000100001000000000000010000011000000000100001000000001010000000000010000010000000010100000010000110100000000001000011001000
RBEST_ONI03BC.39_G02_14 0000000100000000000101000010000000000000010000000000000000001000000000100000000000000000000000000000000010110000010010000000001100000010000000000000010000000000000000000010000000000010000000
EST_75611754 0000010000100101001111001101100010001000000110000000001011001000000101110000010000000110000001000100000000000000100000010000001010000001000001100000000111101000000000001011000000100010001101
EE724041 0000011000000100001110000000200000000001000000000000001000000100000000000001100000000000000000010100000000000000000010000100001000000000000000000000000000000000000000000000000001000000000000
MS_UNH102 0000000000000000000000000001000000000000000000000000000001020000000000000000000000000000001000000000000000100020000000020000000100000000000000100000110000000000000000001000010000100200000000
C254 1000000000000000000010001000100000000000001100000000010000100000000000000000100000100000000000000000010000000000000000000001000000000101000000000011000010000000000000000001010000000000000001
EST_75611608 0000000010000000000000001000100000000000000100000000000000000000000001010001110010000100000000000000001010010000000000000100000100000001000000000000000000000000000000000001001001010000000000
EST_75611667 0001000000000000000000000101000010000000110000000000100000100000000000000001000000010010000000000000000000000000000000100000001000000000000000101000000001001000010000010000000011100000010001
DQ011052 1001111100000000001011000000100000000001001100010000000000000100000000100000001010100000000000000000001000000010100000000100001001000110010000000010000010000000000000000000010010000010000000
WG0AAA13YF01HM1_DMRT8.2 0000000000000000000011000001100000010110000020010010000000001011010010100000001101100100000001000001000010010010000000001000011001000000010000110000000000000010000000100000001000100011000000
C63 0000000000000000000001100000000000100000000000000000000110101000000000000000000000001000000000100000100000000000000000000100000010000000000000010000000001000000000000001000000010000000000000
C241 0000000000100100001001000101011000010000100000010001001001001000000100000000000000000000000000000000001100002010011000100001101001000001001010110100101001100000001000000010100010100000110000
DQ011051 0000000000000000000001000000000000010000000000000000000000000011000000000000000000000000000000000100000000000010000000000010000000100000000000000000001000000010000000010000001000010000000000
RBEST_ONI02EB.39_H04_16 0100000000100000010010001000000001000000100000000000000001000000101001000100000110000000100001000000001000000000000101000000000100001101100000000000100000000100000000000000110000010000000000
C1255 1000000000000000001000000001000000000000001000000010000001000000000000000000000000000000000000000001000000100010000000000000010000000001000000100110011100001000000000000000000000100000100000
AY663854 0000010000000100000000000000000000010000100000000000001000000010010010101000000000100000000000000000001000000100000000000100000100000000000000010000000001000010000100000100000110000100000000
RBEST_C563 0000000000000000000100000100000000000000000000000000000000001010000000000000000000001000000000000000000000000000000010000010000000000000100000000000000000000010000000000000001010000000000001
RBEST_C590 0000010000000100000000010000000000000000100000000000001000010010010000000001000000100000000000000000001001000000000000000000000100000000000001000100000101000010000000000000001001000000000100
RBEST_C612 0000000000000000010000000100000000000110000000000000000000001000000000000000000000001000000000000000000010010000000000000010000000000000000000000000000000000000000000000000001010000000000001
EST_75641152 0000000000000001000010001000100000000000000100000000010000100010000000000000000100000000000000000000010000000110000000000000000000000000100000000000000000010010000000000001000000000000000000
C288 0000011001000000000000000000001100000010000000100000000000000001000000000000000000000000000000010000000000000000000000000000000000000000000000000000000000000000000000000000000000000000000000
RBEST_C839 0000000000000000000000000000000000000000000000000000000001000000000010000001100000100000000000000000001000000000000000000100000100000001000000000000100000000000000000000000001001010000000000
C522 0000000000100000010010000000000000000000000000000000000000000000000000000000000000000000100000000000001000000000000100000000000100000101100000000000000000000000000000000000010000010000000000
C850 0000001000000000000010000000000001000000000000000000100000001000000000000000000001001000000000010000000000000001000000000010000000000000000000000000000100000000000000000000001010010000000001
C527 0000000000000000000100000001000000000111000000000000000000000000000010000000000000100000010000001000000000100000000010000001100000000000000100100000010010000000000000000000000000100000000000
C495 0000010100000100001010000000000000000000000000000000001000000001000000000000000000000000000000010001000001000000000000000000000000000010100000000000000010100000000100000000000000000000000000
AY663855 0100000100000000010010000000100002100001000100000000000001000000100000010000000100002100010000000000000000100000010000000000001000000010000100000000010000001000000000000001100000000000000000
Z46665 0000001000000000011000000000000000000000000000000001000010000000010000000000000000100000000000010000000100000001010000001000001010000000000000110000000100000001010010100000000000000001000001
EST_75611604 0000000000000000000001000100000000000000000000000000000001000010000000100000000000000000001000000000000000000000000000000010000000100000100000000000000000000010000000000010001000000010000001
WG0AAA26YL13RM1_STAR 0000000110000000000110000000000000000000100010000000000000000001000000000000000000000000101000010000000001000000000100000000001000100010100000001000000000100000000010000000000010000000000100
C261 0010000000100000010000000000000000000000000000000000000000000010000001000000000010000000000000000000000000000000000000000000001000000001100011110000000000000010000100000000000000000000000011
EE723886 1000000001000000000000000000000001000000001000100000000000000010000000000000000000010000000000000000000000000000000000000000000100000000000000000010000100010010010010000010001000000000000000
EST_75641172 1001100100000000001001000000000000000001001010000100110000100000100010100000001000100000000000000011011001000010000000000000001000000010010000000010000010100000000000010010000010010010000000
EE724098 0000010011010100001000101000110110100001000111100000001001101010000001101010011010000000000100000100000000100010000010010010101001000100010000010001011000111010111000011001011100001100000001
EE723881 0000000000000000000000000100000000000000000000000000000010001000000000000000000000000001000000000000000000000000000000010000000010000000000000000000000001000000000000000000001000010000001000
EST_75611813 0000000000000000000010000000010000000000000000000000000000000000000000000000000000000010000000000000000000000010000000000010000001000000000000000000000001001000000000000000000000000000000000
EE723859 0000000000001011000100000000000000010000000000000000000000000001000000000000000000000000010010001000000010010000100010000000100000010000000000000001000010000000000000000100000000000000000000
RBEST_C582 0100000000000000000000000101000010000110100001000000000000100000000000000000000000010010000000000000000000000000000000100000001000000000000000101000000000011000010000010000000010100000010001
EST_75611482 1000000000000000000010000001000000000000001000000000000000001110000000000000000000000000000000000000000000000000000000000000001000000000000000100010000000001000100000001000000000100000000000
RBEST_C882 0000000001000000001010001000000000000000000000100000000000000001000000000000100000000000000000000000001000000000000000000100001000000100000000000000000000010000000000000000010000000000000000
EE724054 0000000010000000000000001010000000010000000000000000000000000000110000000001000000100011000000000000000010010000000000010000000000000000000000000000000000000000000000000000000001010000000000
C990 1000011000000000000011100001010010000000001000000000000000000000000000000010000000000100000000010000001000000000001000000001001000000001000000100010000000100000000000000000000000100000000000
C721 0000000000001110000000010000000000000000100000000000001000010010010000000001000001100000000010000000001001000000000000000000000000010000000000000101000101000011000100000100001021000000000100
EE724003 0000000000000000000000000000000000000110000000000000000000000000000011000001110000100000000000000000001000000000000000000100000100000001000000000000000000000000000000000000001001010000000000
EST_75611828 0001111010000000000000100100000010010000000000000000010000100100010000000011000011100010000000000000010100000010010000100000101000000000000010101000000000011000000011011010200001000000010000
C279 0001100100000000000000000100000000000000000000000000000000000011000100100000000000000000000000000001000000000000000000000000000000001010000100000000000100011010010010000000001000000000000000
RBEST_ONI02CB.39_F06_12 0000021000001010001000001001110100000110000100010011000000000001000000000000001001010100000111000000000100000000000000000000010000010000110000101001000000010000000100000100000000100000000000
C429 0000000000010000001000000001000000010000000001000000000000000010000100100000000000000000000000000100000000000000000000000000001000000000000000100000000000000010000000000000001000100000000000
EST_75611743 1010001000000000010100000000000000000000001000000000000010000010000101000000000000000100000001010000001000100001000010000000100000000000000001000010010100010010000000000000000000000000000000
C788 0000000100000000000000000000000000000000000000000000000001000010000000000000000100000000000000010000001000000000000000000000001000001011000000000000000000000000100000001000000000000000000000
C88 0000000000000000000000001000100000000000100100000000001001000000102000000001000000000000000000010000000000000000000000000000000000000100001200010000100000001100000000000001210011000000000000
C994 0000000000000000000011001000000000000000000000000000000001000100000000100000100000000000000000000000000000000100000000010001000000000101000000000100000100010000000000000000010000000010000000
RBEST_C483 0000000000000001001000000000000000000000000000000010000000000100000000000001000010000000000000100000100000000000000000010000010000000000000000010000000000000000100000001010001001000000000000
DQ239687 0000011000000100000001000000000000000001000000000000001000001100010010100001000000100100000000010100001000000000000000000000001000000000000000010000000000000000000000000000000001000010000000
EST_75611787 0000001100000000000000000100000001000000000000000001000000000010000100000100000010000000000000000001000100000000010000000000000000000010000000001000000100001010010000000000000000010000000000
C1117 0010000100000000010010000100100000000000000110000000000000001000000100000001100001000000110000001010001001000000000000000100001000000010100011110000000000100100000100001000001021000000000000
C371 1000000000000000000010001000100000000000001100000000010000100000000000000000100000100000000000000000010000000000000000000001000000000101000000000011000010000000000000000001010000000000000001
EST_75611628 0000000000000000001010000000100000000000000000000000000000000010000000100000000001000000000000000000000000000000000000000001000100000000000000000000000000001010000000001100000000010000000000
EST_75611758 0000000100000000000000000100000001000000000000000001000000000010000100100100000010000000100000000001000100000001010100000000000000000010000000001000000100000010010010000000000000000000000001
WG0AAA2YH18HM1_FGF24 1000011001000000100110000001000000000000101000100011000100101001100000001001001000000000000000010000000101000000010010000010010001000001010010111010000101000011000010001000000001100000000000
C784 0010000000001011010000000000000000000000000000000000000000000000000000000000000001000000000011000000001010010000000000000000000000010001100001000001000000000000000100000100000000000000000000
DQ632579 0000000100000000000010000000000000010110000000000000001010000000000000001001000001000000100000000000001000000000000100000000000010000011001000000000000000010001110000001000001001000000000001
EE723871 0000001000000000000001001011000000010000000010000000000000100001000000000000010000000001000000000000001000000100000000110110000000000000000010101000000000101000000100000000000000100000010000
C136 1000100011000000000110010001000000100000001010100110110000101000111110001001011010110000010000001000010001001100000011001000010001000101010010100010000000100011000100111010010011110001000001
AX804075 0000000000000000000000000000000010000000000000000000000000100000000000000000000000000000001000000000000010110000000000000000000000100000000000100000010000000000000100000000000000000000000000
EST_75611767 1000011000000000000000000000000000000000001000000010001000000000000000000000000000000000000000010000000010010000000000001000010000000000001000110010000000000000000000100000000000000001000000
WG0AAA13YB11RM1_DMRT4 0000000000001011000010000000000000000000000000000000000000000000000000000000010000000010010010000000000000000000000000010000000001010000000000000001000001000000000000000100000000000000000000
AY918867 0000000000000000000000000001000000100110000000000000000000000100000000000000000000000001000000010000000000000010000000010000000000000000000000110000000000000001000000000000001000100000000000
C392 0000000010101010000000000010001000000000000010000010100000001001010001000001010000101100001010000000000010010000000000000001011000110000000000001001000010100000000101000110000111000100000000
AB048944 0000010010000100000100000000100100000000000110000000001000001000000000000000000100000000000100000001000000000000000000000000000000000001000000000000000000100001000000000011000000000000000001
RBEST_ONI01DB.39_E11_09 0000000000001011001010000000100100000110000100000010000000000001000100010000101001010100001111000000000000000000000000000000010000110000010000000001000001000000000100000101001000000000000000
EE724033 0000001000000000000000000000000000000000000000000001000000001000010010000000000000100000000000010000001100000010010000001000000000000001100000001000001001000000100010101000000000000001000000
BV005340 0000000000000000000000000100000000000000000000000000000001000010000100000000000000000001000001000000000000000000000000010000001000000000000100000000000000000010000001000000000100000110000000
WG0AAA30YG19HM1_ATRX 1000010111010100001010111001110110000001011101110000001100101010010011101010001010100110000100000110000000100010000010110010101000000110010000110111011100011011111010011001011110101100110001
C1192 1000010011010100001000121001110110000001001101110000001000101010010011101010011010100100000100000102000000100010000010110010101001000100010000110011011000011011111000011001011110101100110001
C911 0000000000000000000000000000000000000000000000000000010000100000000010000001000000100000000000100110110010010111000000000100001000000000000000000100000100010000000100001000000001000000000000
C229 0000000000000000000000000000000000010001000000000000000000000100000000000001100000000000000000000000000000000001000000000000001000000000000000100000000100010000000000000010000001000000000000
C1155 0000000000000000000000001000000000000000000000000000000000000000000000000000110000000000000000000000001000000000000000000100000100000001000000000000000000000000000000000000001000010000000000
DQ465385 0010000100000000010001010000000000000001000000000001000000000000000010000000000000100000100000000000001100000010010100001000100000000010100011001000000000000010000000100000001000000011000000
C1397 0001100000010000000000000000000000000000000001000000000000000000000000000000000000000000001000000100000000000010000000000000001000100000000000010000000000000000000000000000001000000000000000
AB110982 0000000000000000000000001000000000000000000000000011000001001000102000000000000000000000000002000000001100000010000000001000110000000001100000001000101001000000100010101000100000000001000000
RBEST_ONI01GD.39_E08_10 0001000000100000001000001001010000011000000010000000000010000000000000000000000000000000000000000000001000000100000000010000000100000000000000110000000001100000000100000010000000100000000000
C1323 0000000000010000001000000000000000000000000001000000000000000000000000000000000000000000001000000100000000000010000000000000001000100000000000010000000000000000000000000000001000000000000000
C1371 0000000000000100000010000000010100000001000000000000001010000000000000000000000000000000000100000000000000000000000000100000000010000000000000000000000000010000000000000000001000000000010110
BV005475 0100011001001011100010000001000110010000000010100000010000110100000000000100010001010000010010110001111011010010100000110110000001010001000000100001000001111000001100000110000000100000010001
EST_75611493 0010000100000000010010000100100000000000000110000000000000000000000100000001100001000000010000001010001001000000000000000100001000000010100011110000000000100100000100000000001011000000000000
EE724050 0000000001000000001001000000011000000010000000100000000000000000010010000000000000100000010000111000100000100000001000010000000000000000000000010000010010001000000000000000000000000000000000
AY737029 0000000000000000000000000010000000000000000000000000000110101000000000000000000000001000000000100000100000000000000000000100000010000000000000010000000001000000000000001000000010000000000000
AF247116 0000011001000000000011000000011000000010000000100000000001000000000000000000000000000000010000111000100000100000001000010000000000000000000010010000110011001000000000000000000000000000000000
C287 0000100000010001000010000001100000010000000001000000000100000000000001000000000010000000100001000100000000000000000100000000000000000000000000100000000000000100000000000000001000100000000000
EE724080 0000010000000100000010000000110100000001000000000000001010000000000000000000000000000000000100000000002000000000000000100000000210000000000000000000000001011000000000000000001000000000010110
EU313200 0000011100000000000001000000001000000000000000000010000000000000000000100000000000000000000000010000000000000000000000000000011100000010000000000000000000010001010000000000000000000010000001
EE723938 0010001000000000010000000000000000000001000000000010000000000011000100000000000000000100000000010000000000100001000000000001110000000000000001000000110100000010000000000000000000000000000000
RBEST_C776 0000000000010000000000000001000000000000000001000000000000000010000000000000000000000000001000000100000000000000000000000000001000100000000000110000000000000010000000000000001000100000000000
EST_75641798 0000000000100000000000001001100100000110000100000010000000000001000000000000001000000100000100000000000000000000000000000000010001000000010000100000000000010100000100000000001000100000000000
EE723922 0000000000010001000010000001000000010000000001000000000100000000000000000000000010000000100001000100000000000000000100000000001000000000000000100000000000000000000000000000001000100000000000
EST_75611775 1000000000001010101000000000000000000001001000000000000010000000000000000001000000010000000010100100101000000110000000000000000010010000000100000011000111010000000100000000001001000000000000
C588 0000010000000000000000001000000000011000000000000000000000000000010100000000000000110000000000000000001000000000000000110001000000000000000000000000000001000001000000000010000000000000010000
EST_75611607 1000000000000000000010101000001010001000001010000010000100100000000000001010011000000000000001000000000000000000000000010010011001000000010010010010000001111011010110101000000000000001000000
C348 0101100000000000000000001001000010011000000000000000000001000000010000000000000000110000000000000000001000000000000000010000000000000000000000100000000000001000000000000010000000100000000000
EST_75611517 0000000010000000000010000000100000001001000100000000010000100000000000000000000000000000000000000000010000000010000000010000000000000000000000000000001000010000000000000001000000000000000000
WG0AAA1YC03RM1_APR_3 0000000000000000000000000100000000000000000000000000000000000010000000000000000000000000001000000000000000000000000000000010000000100000100000000000000000000010000000000010001000000000000001
C423 0010001000000000010000000000000000000000000000000010000000000011000100000000000000000100010000010000000000100000000000000001010000000000000101000000010000000010000000000000000000000000000000
EST_75641584 0000011000000000000000000100000000000000000000000000001001000010000000000000001000000000000000010000000010010000000000000000000000001000011000100000000000000010000000000000000000000000000000
RBEST_ONI04GB.39_H01_15 0000000001000000000000000000001001000000000000100000000000000001000000000000000000000000000000010000000000000000000000000000000000000000000000000000000000000000000000000000000000000000000000
EST_75611561 0000000100000000001010000000000000010000000000000000000000000010000000000000000000000000000000000000000000000000000000000000001000000010000000000000000000000010000000001000000000000000000000
EST_75611489 0010000000000000010000001000100010000000000100000000000000000000000000000000000001000000000000000000001000000000000000100000000000000001100001010000000001001000000100000000000000000000010000
DQ066879 0100000000001010000100000010000001000000000010000010000002001001010001000101000000101100001010000101000000000000000000110000011000110000000100000001200010100200100101000110000111000100010000
RBEST_C338 0000010000000001000000100000000010010000000000000000000000000000000000000010000000000100000000000101000000000000000000010000000000000000000000100000000000000000000100000000100010000000000000
EST_75611579 0100000001000000000000000000001100000010000000100000000000000001000000000000000010000000000000010000000000000000000000000000000000000000000000000000000100000000000000000000000000000000000000
EE723801 0101100000010000000000000000000000000000000001000000000000000000000000000000000000000000001000000100000000000010000000000000001000100000000000010000000000000000000000000000001000000000000000
WG0AAA12YB12RM1_LFI2 0000000100000000000000000000000000000000000000000000000000000000000000000000100000000000000000000000000000100000100000000000001000000010000000000000010000000000000001000000000000000000000000
RBEST_ONI01CB.39_B07_03 0000000100000000000010000000000000100000000000000000000000000000000010000000000000100000000000000000000000000100000000000000000000000010000000000000000000000000000000000000000000010000000000
EST_75611598 0000000100000000000001000000001000000000000000000010000000000000000000100000000000000000000000010000000000000000000000000000011100000010000000000000000000010001010000000000000000000010000001
C196 0000000000000000000100000000000000000000000010000000000001000000100000001001000000000000000000110000100000000000000000000000000000000000000000000000000000100000000000000000001001000000000000
WG0AAA20YD23RM1_LIM1 1000000000000000000001100000000010000000001000000000000000000000000000000010000000000000000000000100000000000010000000000010000000001001000000000010000001000000000000000000000000000000000000
C1157 1000020000000100000000000000000000010000001000000000001000000010000000001000000000000000000000000000001000000100000000000000000000000000000000000010000001000010000100000100000000000000000000
C1398 0000000000000000000100000100000000010001000000000000000000001101000000000000100100000000000000000000001000000000000010000000001000000000000000000000000000010000100000001010001000000000000000
WG0AAA28YB24HM1_NPPC 0000000000000000000011000100000100000110000000000000010001100000000000100001100000000000010000000000011000000000000000011100000000000000000010000000000001000000000000100000000001000011001100
C1096 0000000000000000000001000000000000100000000000000000000110101000001000000100000000001000000000100001100010010000000000000100000010000000000000010000000000000000000000000000000010000000000000
AJ889835 0000000000000000010000000100000000000000000010000000000010001000000000000000000010000001000000000000000000000000000000010000001010000000000000000000000001000000000000000000001000010000001000
C1279 1000000000100000000000101000101010001000001110100000000100100000000000011010001000000100000001000000000000000000010000010110001001000000010010010010000001110011010010101001000000000001000000
C327 0000000100000000000000000000010000000000000000000000000000001000000010000001000100100000000000000000000000100001000000000000001000000010000000000000010100000000000000000100000001000000000000
EST_75641169 0000001001000000000011000000000000000000000000100000000000000100000000100001000010000000000000010000000000100000000000011000000000000000000000000001010000000010000100100000000001000011000000
RBEST_C783 0000011000000000000000000000000000000000000000000000001001000000000000000000001000000000000000010001000000000000000000000000000000000000011000000000000000000000000000000000000000000000000000
EST_75611633 0000000100000000000000001000000000000001100000000000000000000000000000000001000000000000000000000000000001000000000000000000100000000011000000000000000110001000000001000000001011010000000100
WG0AAA30YF08HM1_TGIF2LX 0000000100000000000101000000000000000000010000000000000000001000000000100000000000000000000000000000000010110000010010000000001100000010000000000000010000000000000000000010000000000010000000
C856 0000000000000000000001000100000010000000000000000000000000000011000000000000000000000000000000000000000000000000000000000100000000000000000000000000000000010010010010000010001000000010000000
C1377 0011100000000000011010001001010001010110000000000000000010100000000000000100000100000001001000100011101000000010100000110000001000100100000001100000000101000000000001000000010000100000010000
EE723936 1000000101010100001010111001110110000000011111100010001100101010010001001010001010100010000101000110000100100010010000100010111001000110010000110011011100110011111010011000011000101000110001
RBEST_C873 0001100100000000000000000000000000000000000000000000000000010000000000000000100000000000000000000000000000100000100000000000001000000010000000000000010000000000000000000000000000000000000000
EST_75611751 0000000000000000000000000000000000000000000000000000010000100000000000000001000000000000000000100110110010010111000000000100001000000000000000000100000100010000000100001000000001000000000000
AY963629 0010000010000000010100000100000000000000000000000010000001001000000000000000001000001000000001000000000000000000000010000000010000000001010001000000000000000000000000000000000010000000000000
EST_75611646 1000001000000000000000001011000010010000001010000000000001110001000000000000000000000001001000000000001000000000000000110110000000000000000010101010100000101000000000000000100000100000010000
RBEST_C415 0100000000000000001011001000100000000000100100000000001000000000000000000001100000000000100000010000001000000000000100010000001001000100001100010000000000011000000000000001010011010000000000
C1090 0100110000100100001001000101011111010010100000110011001100000000000100000000100000000000010000000001001100000010011000000001110001000001001010110100000000101000001000000010000010100000000100
EF033006 0000000000000000000100000100000000010001000000000000000000001101000000000000100000000000000000000000001000000010000010000000001000000000000000000000000000010000100000001010001000000000000000
EE723986 0000010000000000000000001000100000011000000100000000000000000000010100010000000000110100000000000000001000000000000000110001000000000000000000000000000001000001000000000011000000000000010001
C1133 0000001100000000001010000000000000010000000000010000000000000010000000000000000000000000000000110000100000000000000000000000001000000010000000000000000000010011000000001000000000000000010011
BV005569 0000001000000000000000000101000010000000000000000000000000000000000000000000000000000000000000010000000000000000000000000000000001000000000000100000000000000001000000000000000000100000000001
AY325499 0000000000000000000000000101000000000110000000000000000000100000000000000000000000010000000000000000000000000000000000000000000000000000000000101000100000000000010010000002200000100000000001
RBEST_ONI03FA.39_B03_03 0010000001000000010000000000000000000000000000100000000000000000000000000000000000000000000000000000001010010000000000000000000000000001100001000000000000000000000100000000000000000000000000
EE724028 0000010111010101000011111111110111110110110111100011001100111011111001101111101110100110100101000111000101101010010100110010111001000010010000110011011101111111111110011001001111110110110101
AB104860 0001100000000000000000001001100000000000000100000000001000000000000000000001000000000010000000010100000000000000000000000000000000000100001000110000000000001000000000000000010001100000000000
EE723904 0000000000000000000011000001000000010110000000010010001000001011010010100000001001100100000001000000000010010011000000001000011000000000011000110000001100000010000000100000001000100011000000
WG0AAA28YF18HM1_RAI17 0000000010000001000000010001010000011000000000000010000000100000000001000001101000000000000001000001000000000000100010010100110000000101010000100000100000000000000100000010011001101000000000
EE723810 0000000010000000001000000000000000010000000000000000000000000000000000000001000000010000000000100100101000000000000000000000000000000000000000000000000111010000000100000010001001000000000000
RBEST_ONI05BC.39_G12_14 0000011001010000000000101000001110001020000011100000000100100000000001001010001000000000000100010000000001000000000000010111000000000100010000000000000001110001010010001000010000001000000100
RBEST_C397 0000000000000000000011000000100000000000000100010000000000000100000010100000001010100010000000000001001000000010000000000100001001000100010000000000000010000000000000000001010000000010000000
EE724156 1000001000000000000000000000000000000000001000000010000010001000000000000000000000000000000000010000001000000010000000001000010010000000000010000010000010010001100000101010000000000001000001
EST_75611730 0000001000000000000000000000000000000000000000000010100010001001000000000001001000000000100000010010000000000010000100001000011010000000110000000000001001000000000000100000000001000001100010
EST_75611718 0000110101000100000001000000000010110000000000100010001001000100010010000000000011100000000000000000000000000010000000001001010000000010000000000000201000000110000000100000001000000001000010
EE724126 1000001000000000100110010001000000100110101000000111110100100000101100001001001011000000010000010000010101001100010011001000010100000001010000100010000000000001000000111100000001100001000000
EE724095 0000011000001011000010001001110100000110000100000010000000000001000000000000101001000100000111000000000000000000000000000000011101010000110000101001000000010000000100000101001000100000000000
EE724076 0000000000000001001000000000000000000000000000000010000000000100000000000001000010000000000000100000100000000000000000010000010000000000000000010000000000000000100000001010001001000000000000
MS_UNH145 0000000000000000000000000000000000000000000000000000000000001010000000000000000000000001000000000000001000000100000000010000000000000100000000000000000000001010000000000000010000001000000000
AX804467 1000010101010101001010111001110110000000011111110010001100101010010001001010001010100010000101000110000000100010000000100010111000000110010000110111011100112011111010011001011000101000110001
RBEST_C730 0000000000000000100000000000000000000001100000000000000000010100000000000001000000000000000000000000000000000000000001000000000000001000000000000000000000010100000000000000000011000000020000
AY522579 1001100000000000000000000001000000000000001000010000000000000000000000000000000000000000000000000001001000100010000000000000000000000001000000100110011000001000000000000000000000100000100000
EST_75611679 0000011000000000000000000000000000000000000000000000001000000000000000000000001000000000000000010000000000000000000000000000000000001000011100000000000000000000000000001000100000000000000000
EST_75611703 0000000010000000100000000000100000000000000110001000000000000000000010000000000000100000000000000000000000000100000010000000000000000001000000001000000010100000000000000011000000000000000000
EE723864 1001111111011111110111111111111111111111101111111111111111111110101111111111111011111111111111111111111111111011111111111111111111111011111011110011011111111111111011111111001111111111111111
MS_UNH230 1000000000001010101000000100000000000002001000000000000010000000000000000001000000010000000010100100101000000110000000000000000010010000000000000011000111010000000100000000000001000000000000
WG0AAA13YH06HM1_SOCS3 1000000000000000000000000101000000000000001000000000000000000000000000000000000000000000000000000001000000100010000000010000000000000001000000100110011100101010000000000000000010100000100000
C1308 0100000000000000000000001000100000111000000010000000000000000000010000010000000000110100000000000000001100000000010000010000000000000000000100000000100001001001000000000011000000000000000000
C1020 0000000000000001001011010000000001100000000000000000000001000000000000000100000000000001001000000011000001001000001000010000001000100100000100000000000000100000000100000000010000000010000000
RBEST_ONI03AB.39_H07_15 0100011000000100001010000000100000000001000000000000001000000100000000000001100000001000000000010100000000000000000000000000001000000000000000000000000000000000000000000000000001000000000000
C1071 1000000100000000001011000000100000000000001100010000000000000100000000000000001010100000000000000000001000000010100000000100001001000110010000000010000010000000000000000000010000000010000000
EST_75611772 1000000000000000000000000000000000000000001000000000000000000000000000000000000001000000000000000000000000000000000000010000000000000000000000000010000000000000000000000000000000010000000000
RBEST_ONI03GC.39_H12_16 0000000000000000000000001000000000000000000000000011000000001000000000000000000000000000000000000000001100000010010000001000110000000001100000001000001001000000100010101000000000000001000000
EST_75611729 0010000001000000010000000000000000000110000000100000000000000000000000000000000010000000000000000000000000000000000000100000000000000001100011000000000000000000000100000000001000000000010011
WG0AAA37YO07RM1_IGFBP2 0000000100000000000001000000001000000000000000000000000000000000000000100000000000000000000000010000000000000000000000000000001100000010000000000000000000010001010000000000000000000010000001
C96 0000000000001011000010000000000000001001000010000000000001010000000000002000000000000000000010000000000000000000000000010000000000010001000000000001000000110000000000000110001000000000000001
X93558 0000011000000000011010000000000000000000000000000001000010000000010010000000000000100000000000010000000100000001010000001000001010000000000000110000000100000001010010100000000000000001000001
C148 0000000010001010000011000000011000000000000000000000000000010000000000000000000000000000100010110000100000100000000100010000001000010000000010000001010001001000001000000100000000000000000000
EE724043 0100000000000000100000000000000000000000000000000000000000000010000100000000000000000000010000001000000000100000000000000001100000000000000000000000010010000000000000000000000000000010000000
EST_75611768 0000000000100000010010001000000000000000000000000000000000000000000000000000000000000000100000000000000000000000000100000000000100000101100000000000000000000000000000000000010000010000000000
C876 0000000110010100000000000000000010000000000001000000001000000000000010000001000000110000000000000001000000000000001000000001000000000010000010000000100010000000000000000000000001000000001000
C1219 0010000000100000010000000000000000000110000000000000000002000001000000000000000000000000000000000000001000000000000000101000000000000001100001000000000001000000000100100000001000000001010011
EE723991 0000000000000000000000000010000000000000000000000000000000000100000000000000000000000000000000000000000000000000000000001000000000000001000000000000000000001000000000100000000000000001000000
EST_75641193 0000000010000000000000000000000000000000000000000000000000000001000000000000000000000000000000000100000000000000000000000010000000000000000000000000000000000000000000000000000000010000000100
C1459 0000000000000100000110001000000010010000000010000000001010000010000000000000000000000100000000000000000000000000000000100000000110000000000000000000000001110010000000000000000000001000010010
C184 0000000000000000010000000100000000000000000000000000000010001000000000000000000000000001000000000000000000000000000000010000001010000000000000000000000001000000000000000000001000010000001000
EST_75640832 0010011000000000010010000010000000000000000000000000000000000000000000000000000001000001000000010011000000000000000000010000000001000000100001001000000100000000000010000000000000000000000000
C1333 0000010000000100000110000000000010010000000010000000001010000010000000000000000000000000000000000000000000000000000000100000000010000000000000000000000001100010000000000000000000000000010010
WG0AAA43YH22RM1_ETIF 1000000000000001100000000100010100000000001000000110100100100000100000000000001000000000000100000000000000000110000001000000011000000001010000010010001101000000000000001000000000010000100101
RBEST_C367 0000000000000000000000001000000000000000000000000011000000001000000000000000000000000000000000000000001100000010010000001000110000000001100000001000001001000000100010101000000000000001000000
C651 0000011000000000000000000100000000000000000000000000000000000000000000000000000000010000000000000000000000000000000000000000001000000000000000100000000000011000000000000000000000000000000001
C14 0000000000010000000000000001000000010000000001000000000000000010000000000000000000000000000000000100000000000000000000000000001000000000000000100000000000000010000000000000001000100000000000
AY779047 0001000100000000100001000000000000000000000000000000000001000000100000101001000000000001000002000000000000000000000000001000000000000010000000000000000000000000000000100000000001000011000000
RBEST_C892 0000000000000100000110000000000000010000000010000000001010000010000000000000000000000000000000000000000000000000000000100000000010000000000000000000000001100010000000000000000000000000010010
C959 0000000000000000000001000000000010000000000000000000000000000010000000100000000010000000000000000000000000000000000000000100000000000000000000010000000000010010010010000010001000000010000000
EST_75611640 0000011000000002000000100010000000000000000000000000000010011000000000000000000000000000010000000000000000000000000000001010000010000001000000000000000000000000000000100000001000000001000000
EST_75611621 0001100100000000001010000001000000010000100000000000000000000010000000000000000000010100000000100000100000000000000000000000001000000010000000100000000000000011100000001100000010100000000010
EST_75611603 0000000000000000110001000000000000000000000000000000000000000000000000100001000001000000000000000000000000000010100000001010000000000000000000000000000000000000000000101000000001000011000000
WG0AAA30YO18HM1_CLDN13 0010000100000000010001010000000000000001000000000001000002000000000000100000000000100000100000000000001100000000010100001001100000000010100001001000000000000000000000100000001000000011000000
EST_75611536 0000000100000000000000000100000101000000000000000001000000000010000100100100001010000001100000000001000100000001010100000000000000000010000000001000000100000010010000000000000000000000000001
C787 0000000000000000000100000000000000000110000000000000000000000001000000000000000000000000010000001000000000100000000010000001100000000000000000000000010010000000000000000000000000000000000000
DQ480532 0000100100000000000001000110000000000000000000001001000000000000000000100000000000010000000000010000000100000000010000000000000000000010000000000000000000000000010000000000001000000010000000
EST_75611490 0000000100000000000001000010000000000000000000000000000000000000000000100000000000000000000000000000000000000000000010000000000100000010000000000000000000000000000000000010000000000010000000
EE723823 0010000011000000010000100100000010000001000000100000000000000000000000000010000001000000000000000001001000000010000000000000001100000000000001010000001000000000000100000000000000000000000000
EE723979 0000011001000000000001000000000010000000000000100000000000000001000000100000000000000000000000010000000000000011000000000000000000000000000000000000000100000000000000000000001000000010000000
C47 0000000000000000000000001000000000000000000000000011000001001000000000000000000000000000000001000000001100000010010000001000110000000001100000001000001001000000000010101000000000000001000000
C518 1000000000000000000000000001000000000001001000000000000001001000000000001000000000000000000001000000000000100010000000000000000000000000000000100110011010001000000000000000100000100000100000
EST_75641793 0000000000000000000001000100001000000000000000001000100001000000000000100000000000000000000000000000000000000010000000000000000000000000000000010000001000010100010000000000000000000010100000
DQ465390 0000000100000000000010000000000000010000000000000010001010000000000000001001000001000000100000000000001010010000100100100100011010000011001000000000000100000001001000001000001001000000011001
EST_75641223 0011111100110100011001011100010100011110100001010001001110101101000001000100000000000011111100011111001111110110010100010010100010001011001001010010010011000001100010010000001010011000000001
DQ004559 0000010000000100000010000000010100000001000000000000001010000000000000000000000000000001000101000000000000000000000000100000000010000000000000000000000000011000000000000000001000000000010110
DQ465377 0000000000000000000000000010000001000000000000000000010000100000000000000101000000000000000000100110110000000101000000000100000000000000000000010000000100000000000000001000000001000000000000
EST_75611623 0000000000000000000011010000000000100000000000000000000001000100001000100000000000000000000000000000000000000000000000001000000000000000000000000001000000001000000000100000000000000011000000
WG0AAA22YF11HM1_LHX9 0000010000100100000001000000000010000001000000000000001000001100010110100000000000100100000000000100000000000000000000000000001000000000000000000000000000000000000000000000000000000010000000
C456 0100000000000001000000000000000000000000000000000000000110101000000000000000000000001000000000100000100000000000000000000100000010000000000000010000000001000000000000001000000010000000000000
C461 0000000000001011000101000100100020000000000110000010000000000001000001000001000000000000000010000100000000000001000010010001010000010000000000000001000100100000000000000100000101010110010100
EST_75611552 0000011000000000000000000000000000000000000000000010001001000000000000000000000000000000000000010000000010010000000000001000010000001000001000100000000000000000000000100000000000000001000000
WG0AAA38YC08HM1_TGFB3 1000000000000100000000000000000000000000001000000000001000000010000000001000000000000001000000000000001000000100000000000100000000000000000000010110000001000010000000000100000100000100000000
EST_75611609 1001111100001011000011010010001000100000001000000010000000010000001000100000000011000000110010011010000010110000000100001010011000010010000000010011010000000000100100100100000000001011001000
AY325500 0000000100001011001000000100000000000000000000000000000000001000010010000000000000101100000010000000000010010010000000000110000000010010000100000001001000000000000010000100000010000000100000
EE723877 1001111100001111000011110000001000100010001000100010000010010000001010100000000011100000110010011010000010110000000100001010011010010010000010010011010000000000100100100100000000001011001000
RBEST_ONI04JD.39_F12_12 0000000000000000000110000001101000001000000100100010000100101000000000011000001000000100000000000100000000000000000010010010010001000000010010110000000000000011000010000001000000100000000000
C243 0000011000000000100000000000000001000001000000000000000000000100000000000100000000000000000000000001000000000010000000000000000000000000000000000000000000000000000000000100001000000000000000
RBEST_C911 0000000000001010100000000000000000000000000000000000000000000000100000000000000000010001000010100110101000000100000000000000000000010000000000000001000101010000000100000000000000000000000000
AY737057 1000000000000001000001000100010100000000001000000110100010101001100000000000001101000000000100000000000000000110000001000000011010000100010000010010001101000000000000001000010000010000100001
EE724127 0000000000000000000010002000100100000000000100000000010100100000000000000000000000000000000100000000010000000010000000000000000000000000000000000000100000010000000000000000000000000000000000
EE723992 0000011001000000000000000001000000000000000000100001000000001000000000000000000000000000000000000000000100000010010000000000100000000000000000100000000000000000000000000000000000100000000000
C244 0000000000000000000010000000100000000000010110000000000000000000000011000000100100100000000001000000001000000010000000000001000000000000000000000000101000100000000000000000000000000000000001
EE724078 0000000000100000000001000000000001000000000000000000000000000110000000000100000001000000000000000001001000000000000000000100100000000000000000000000000000010000100000001000000000000000000000
EST_75611745 1001211010000002000000100100000020010000101010000000000001100000000100000001000001000010000000000000000000000000010000000000000000000000000010001010000000000000000010010000000001000000010001
C950 0000000000000000001000001000000000011000000000010000000000000000010000000000000000100000000000000000001000000000000000010000000000000000000000010000000000000001000000000000000000000000001000
EST_75611746 0000000100000101001001000010000000010000000000000000001000000000010010000000000000100100000000000000000010010010000000000010000000000010001000000000001000000000000000000000000000000000100000
WG0AAA42YA07HM1_SMAD1 1000000000000000000000000001001110000000001000000000000000100000000100000000000000000000000000000000000000000000000000000000000000000000000000100010000001010000000000000010001000100000000000
SNP_C76495 0000001000000001100000100000000010010002100000000000000000000001000020000010000000200100000000100010200000000020000000001000000001000000000000000000001000000002000100100000000000000001101000
SNP_C22784 0010000000100000010100001000100000000001000120000000000000000000000000000100000000000000000101100000101000000000000010000000000000000001100001000000100001000000000000000001100000001000000001
SNP_C77085 1000101111000001000010101001110110111110001110110011000000101011011120001011010011110000001101101010101110011110011000011000011001100011010010110210000001100010001100100000001100111101001100
SNP_C85270 0000002000000000000000000100000000000000000000000000000000000002000000000000010000000000000000100000000000000000000000000000000000000000000000000000000000010000000000000000000000000000000000
SNP_C26840 0000000000000000001000000010000000000000000000000000000000100000000000000000000000000000000000011000000000000010000000000000000000000000000000000000001000000000000210000010001000000000101000
SNP_C58928 0001000000000000100000010001010000001001000000000000000000000000000000000001101000000000000001100000000000000000000000010010020000000101010000100000000011000000000000020000012001100000010010
SNP_C135356 0001001010000000000000000010000000000000000010001000000000000000000000000000000000000000000000000000000000000000000000000000000000000001000000000000000010000000000000001000000000000000000000
SNP_C65747 0000001000001010001010001000110100000110000100010010000000000001000001000000001001010100000111100000000000000000000000000000110000010000110000001001000001010000000100000101000000000000000000
SNP_C19887 0000000000000000011000000000000000000000000000001000000011000000000002000101000000010000000001110010001000000010000000000001100010000000000100000000000111010000000100000000001001000000000000
SNP_C50178 1000000100000001000000000000000100000000001000000000000100010000000001000000000000000000000101100010001000000000000000010000000001000010000000000010000000000001000100010010000000000000000001
SNP_C11669 0000000000000000000000000000000000000001100000000000000000000100000000000100000000000000000000100000100000000000000000000000000000000000000000000000000000010000000000000000000010002000000000
SNP_C16090 1000001000000000000010100001010010000000001000000000000000000000000000000010000000000100000000201000001000000000001000000001001000000001000000110010000000000000000000000000000000100000000000
SNP_C56868 0000001000001010000010000001100000000000000100000000100000000000000000010000010001010100010010111010001000000000000000100000000001010001000000100001000011000000001000010101000000102000011010
SNP_C14439 0000000100000000000000000000000000000000000000000100101000000001000000000000000001000000100000101000000001000000000101100000001000000010100000001001000000000001000000000000000000001000010100
SNP_C23902 1000000000100000000011000001000000000110001000010010001000100111010020000000001000100000000001100010000010010010011000000000011201000000011100110010001000000010000100000000001000100010001001
SNP_C16285 0000000000000000100100000000000000000000000000000000000000100000000000000000000000000000000000100000000100000000010010000000000000000000000000000000000000000000000000000000000000000000000000
SNP_C17628 0000000000000000000010000000000000000000000000000000000000010000000000000000000000000010000000100000000000000000000000000000000001000000000000000000000001000001000000000000000000000000000000
SNP_C70403 0210200010000000010000000000000000000000000010000000000000000001000000000000000000000000000001100000101010010000000000000000100002000001100001000000100000000000000100020000000000000000000001
SNP_C94448 0000000100000000101010001000000000000000100000000000000020000001000000000000000000000000000000101000100011010000000000000000000000000010100000000000000000100000000100000000000000000000000000
SNP_C74904 1200101001001010100100100011000121010002101010100012000000010000000011010112100100100020000111100010100000000010000010020000010001010000000000100111000001110001000100010100000001200000000001
SNP_C55077 1011100110101110111011111111011011011111111110000011111100100101000101000111111011010011011011110111111110010010111100111112011001111111011111110011001101110001001100100110111101121111111001
SNP_C7522 0000101101011110110011011111112111110110110111100111101111111011111111111101111011100110101111110011100111111010011101110011011111111011010010110001011101111111111111101121001111111111111101
SNP_C58512 1000000100000000000101100001000010010000001000000001100000001000000010100100010000111010101000100010101100000010010110110000000000200011000000110110000001011001000100010010000010100010010011
SNP_C110789 0000000010000100000011001001011000000110000010010010000000010001010000000000000000100000100000110000000010110000100100010000011000000000000010110000010001000000001201000000000100210100000002
SNP_C35738 1010101111011011011112101111110111010110101111110011211110102111100111011111111011110001111111111010111110110011011110111101011111110111111011111011010111110011111110111111011101111101011111
SNP_C15840 0010000000000000010000000000100000000000000100000000000001000000000000000000000001000000000001000000001000000000000000000000100000000001100001010000000001000000000100000000000000000000000000
SNP_C78137 0010001000000100011010000000101000001001000100000000001000000010000000010000000001000101000000101000100001000000000000110000000001000100001001000000000000000000100000001001010000000000010000
SNP_C8686 0101000000000000000000001000000010011000000010000000000000000000010000000100000000100100000100100000101000000000010000010001001000000000000000110000000000100001000000000000000000001000000000
SNP_C123874 0000000100000100000101101111001010010100000010001000000100000021000000100010010000010000111000101010000201000000110100000000021001100010100100111000000001110020010000000000000000100010001100
SNP_C6583 0010000100000000000000010010000000000000000000000000000000000000000000000000000000000000000000000000001000000000000000001001000000000010000001001000000000000000000000100000001000001001000000
SNP_C39123 0010000011000000010000100100000010000000000000100000000000000000000000000011010001000000000000000000000000000000000000000000000000000000000001010000000000000000000100000000000001000000000000
SNP_C44317 0000001000001011000010000001100000000000000100000000110000100100000000010000010001010100010010211010011000000000001000101000000001010001000000100001000011000000001000110101000000100001011010
SNP_C29498 0100000100000000001010000000000001010000000000010000000100000010000010000000000100100000000000110000000010001000010000000000101000000010000000000000000000000011012000001000000000001000010001
SNP_C135315 1100001110001011001010000101100001010111001100000010001010000100010010011101010101110200111010111000001010010001001100101200011010110011001000100010000111010001001100110211001000200001011011
SNP_C49331 1001100110201110111112011101111100011110101110001010011000110011010000210101110000110100101112121010211011110010110110011010011101110111101110111011010001110011012111110121011011110001001101
SNP_C41088 0001000000001010000000000001000000210001000000000000000000000000000000000000010000010000000010100010000000000000000000010000000000010001000000100000000011000000001000010200100000100000011010
SNP_C100068 0000000100000000000000000001000000000000000000000001000100000000000002000000000000000000000001102010001100000000000000000000200001000011000000000000000002000000000100010010000000100000000001
SNP_C29088 0210200001000000010000000000000002000000000020000000000001000000000001000000000101000000000001000000101010010000000000000000100000000001100201010000100001000100000100000000000000000000000000
SNP_C13635 0000001100000000000010000000000000010110000000000000001010000000000000001001000001000000100000111000001000000000100100000000000010000011001000000000000100010001010000001000001000000000000001
SNP_C15434 1000001000000000000010100001010010000000001000000000000001000000000000000010000000000100000001201000001000000010000000000001001000000001000000100010000000000000000000000000000000100000000000
SNP_C19899 0000001010010100001010000001000000010001000001000000001000000110100100000001000000000000001000101010100000000000000000000000001000100000000000100000000000000010000000000000001001100000000001
SNP_C32136 1010001100000100001010100001101010011001011100000011001010000010000000010100111000010111000000101010100101000000000000111000010000000111011111110110000011010001000100101001010000100001010112
SNP_C35382 0000000100000000000000000000000000000000001000000000000000000000000000000000000000000000000001100010000000000000000000000000000000000000000000000000000000001001000000010010000000002000000001
SNP_C37349 0000001000000000000000000010000000000000000000000000100010000100000000000000000000000000000000200000000000000000000000001000000010000001000000000000000000000000000000100000001000000001001000
SNP_C5433 0000000001000000000000000000000000000000000000100000000000000000000000000000000000000000000000110000000000000000000000000000000000000000000000000000000000000000000001000000000000000000000000
SNP_C61076 0000000100001010001000000010000000000000000000000000000000100000000000000000000000000000001010111000000000000010000000000000000000110010000000000000001000000000000000000100001000000000101000
SNP_C73902 0100001100000000000111000001000000000000000000000001000000001000000000100200000000011000100000101010101100000000010110000000100001000011000000100000000001000001000100010010200010100010000001
SNP_C5822 0000000000000000001010000010000000010000000000000000000000000000000000000001001000000000000000010010001001000000000000000000000000000000010100000000000110010000000100000000001001000000000000
SNP_C57382 0000000101000000000000000000000000000000000000100000000000000000000000000000100000000000000000110000000000000000000000000000000000000010000000000000000000000000000001000000000000000000000000
SNP_C16477 0000001001000000000010010000000000000000000000100000000000000100000000000001000000000000000000111000001000100000000000001000000000000000000000000001010000000000000110101000100001000001000000
SNP_C6411 0000000100001010001000000000000000000000000000000000000000001000010000000000000000101000000010100000000010010010000000000100000000010010000000000001001000000000000010000100000010000000101000
SNP_C18749 0000001000000000000100000000000000000000000010000000000000000000000010000101000000100000010000111000101000000000000000000000000000000000000000010000000000100000000000000000001002000000000000
SNP_C36280 0000000000000001001000000000000000000002000000000010000001000100000000000001000000000000000001110000000000000000000000000000110000000000000000010000100000000000000000001010101001000000000000
SNP_C66632 0000000000010000000010000001000000010000000001000000000000000000000000000000000010000000100001100010000000000000000100000000000000000000000000100000000000000000000000000000001000100000000000
SNP_C58979 1000001000000000000010100001010010000000001000000000000000000000000000000010000000000100000000201000001000000010001000000001001000000001000000100010000000000000000000000000000000100000000000
SNP_C97460 0000000010000000000000000100000000010001000000000000000001000000110000000001010000100011000001100000000000000000000000010000100000000000000200000000100000000000000000010000100001010000000000
SNP_C7201 0001001100000100000001010010001000100000000000000000000000000000000000100001010000000000010000101101000000100001000000001000000000000010000010000000010100000000000110100000000001010011001000
SNP_C27012 0000000100000000001010000000000000000000000000000000001000000000000000000000010000100100000000100000000000000000010000010000001000000011001010000000000000000000000000000000000000010000000000
SNP_C27066 0000000100000000100101000010000000000000000000000000000000000000000000100000000000000000000000100000000000100000010010000000000100000010000000000000010000000000000000000010000000000010000000
SNP_C89192 0000000000000000000000000000000000000000000000000000000000000000000000000000000000000000000000200000000000000000000000000000100000000000000000000000000000000000000000000000100000000000000000
SNP_C8899 0000000010000000000010000000000000001001000000000000000000000000000000000000000000000000000000100000000000000010001000010000000000000000000000000000001000010000000100000000000000000000000000
SNP_C10669 0200000000000000000011000000000000020000000000000000000000000001000002100001000000000000000002100001000000200000000000000100100000000000000000000000000000000000000000000010001001001010000000
SNP_C15655 0000000000010000000010000001000000010000000001000000000000001000000000000000000010001000000001000010000000000000100000000000000000000000000000100000000000000000000000000000000010100000000000
SNP_C8215 0000000000100100000000001000001100000000000000000010000000100000000000000000000000000000000000110000000000000000000000000000010000000000000000000000000001010000000000000010001000000000000000
SNP_C99435 1000000000100000100000000000000000000000001000000011100000000000000000000000000000000000001000000010000100000000010000000000010001100000000000000010000001000000000000000000000000000000000000
SNP_C22771 0010001000000000010100000000000000000000000000000000000020000011000101000000000000000100000001001000001000100001000010000010000000000000000001000000010100000010000000000000000000000000000000
SNP_C9055 0000000010000000000010000000100000001000000100000000010000100000000000000000000000000000000000100000010000000010000000010000200000000000000000000000000000010000000000000000000000000000000000
SNP_C47983 1120202200000200220000100002000010020000201000000000000000002001000001020010020000000200000001200010002000100002020000100000101000001001000002000010120001000102020000020000102000000000011000
SNP_C25306 0000000100000000000000000000010000000000000000000000000000000000000000000000100000000000000000100000000000100000100000000000001000000010000000000000010000000000000001000000000000000000000000
SNP_C33837 0001000000000000000000001000000020011000000010000000000000000000010000000000000000100000000000100000001000000000000000010001001000000000000000010000000000200001000000000000000000000000000000
SNP_C17998 0000000000000000000010000000000000001000000010000000000000000000000000000000000000000000100000100000001000000000000100010000000000000001000000000000000100110000000000010000001000000000000001
SNP_C52336 1000001000000000000000000100000000010000001000000000000000000010000100000000010000000001000000001000000000000000000000010000001000001000000000000010000010000010000001000000001100000100000000
SNP_C19116 0000000000000000000000000000000000000000000000000000001000000010000000000000001000000000000000001000000010010000000000000000100000001000011100000000000000000010000000000000100000000000000000
SNP_C39624 0000000101000000000000000000000000000000000000100000000000000000000000000000100000000000000000110000000000000000000000000000000000000010000000000000000000000000000001000000000000000000000000
SNP_C87494 0000000000100100000000001000001100000000000010000010000001000000000001000100000000000000000000110000100000100000000000000000110000000000000100000000100001010000000000000010001000002000000000
SNP_C20731 0000000000000000000000001000100000000000000100000000000000000001000000000000000010000010000000002010000000000000000000000000000000000100000000010000000000000000000000000000010000000000000000
SNP_C21034 0000000000000000000000000010000001000000000000000000010002100000000000000101000000000000000000110011110000000111000000000100200000000000000000010000000100002000000100001000100001000000000000
SNP_C37121 0000001000000000000000000000100000000000000100000000100010000000000000000000000001000001000000100000000000000000000000010000000010000000000010000000000101010000000000000001001000010000000001
SNP_C31467 0000000000000000000020000000010000000000000000000000000000000000000000000000000000000010000000100000000000000000000000000000000001000000000000000000000001000000000000000000000000000000001000
SNP_C34140 1000001100001010000100000001000000010001001010000001000100001001000000000002000000011000100011100010200100000010110110111000000000010011000000100111001000101001000100110110100010100001010001
SNP_C7456 0000101010001010101010000010100000010000000100001000010000100101000000010000110000010000000010210010011001000101000000100000000000010000000000000001000100000000010100000012001100000100010000
SNP_C17719 0000000001000100000000000000001001000000000000100000000000000001000000000100000000000000000000101000100000000000000000000000000000000000000000000000000000000000000000000000000000000000000000
SNP_C159612 0000000010000000000000000010000000000000000000000000000000000000000000000000000000000000000000100000000000000000000000000000000000000000000000000000000010000000000000000000000000000000000000
SNP_C32493 0200000100000000000001000000000000000000000000000000000001000100000001000201000000000000010001110000001000000000000000000000100000000010000000000000100100000200000100000000001001001000000000
SNP_C129520 0000000100000000000100001200000000000000100010001000000000000001000000000000000000000000000000101000000001000000000000000000000000000010100000001000000000100000000000000000000000000000000000
SNP_C49681 0010000000000100011001000000001000010000100000000000000000100000000000100000000000000001001000110000000000000000000000111000001000100100001001000000000100000000000000100010010000000011010000
SNP_C39409 0000000000000000001000000000010001000000000000000010000000000100000000000100000000000000000000200000101010110001000000000010010000000001000000000000011100000000000000001000000000000000101000
SNP_C33428 0100000010000000000000000000000000000000000000000000000000000000000000000001000000000000000001100000100000000001001000000000100000000000000010000000000110000000000000000000100001010000001000
SNP_C27744 0000000100000000000001000110000100000000000000000000000000000000000000100000010000010000000100101000000000000000000000000000100000000010000000000000000000000000010000000000001000001010000000
SNP_C61560 0000000100000000001000000000000000000000000000000000000000001000010020000000000000101000000000100000000010010010000000000100000000000010000000000000001000000000000010000000000010000000101000
SNP_C30660 0000000010000000000010000000000000001001000000000000000000000000000000000000000000000000000000100000000000000010001000010000000000000000000000000000000000010000000100000000000000000000000000
SNP_C157650 1000000000000000000010000001010000000000001000000000000000000010000000000000000100000000000000100000000010110000000000000000000000000000000000100010010010000000100000001000100000100000000000
SNP_C10479 0000001000000000000010000000000002000000000000000000100000001000000000000000000001001000000000101000000000000001000000000000000000000000000010000000000100000000000000000000001010010000001001
SNP_C42525 1000000000010000000000000000000000000001001001000000000000001000000100000001000000001000000000100000000000000010000000000000001000000000000000000010000000000000000000010000000011000000000000
SNP_C150041 0000000000000001000000000000000000000000000000000010000000000100000000000000000000000000000000110000000000000000000000000000010000000000000000010000000000000000000000001010001000000000000000
SNP_C91686 0000000100000000000000000000000000000000000010000100101000000001000000000000000001000000100000101000100001000000000101000000001000000010000000001001000000100000000010000000000000000000000100
SNP_C11198 0000000000000000000000000101000000000110100000000000000000100000000000000000010000010010000000100000000000000000000000100000001000000000000000101000000000011000010000010000000010100000010001
SNP_C9208 0010000100000000010000010000000000000000010000000001000000000000000000000000000000100000100000100000001100000000010100001001000000000010100001001000000000000000000100100000001000000001000000
SNP_C50390 0000000100000000000101000010000000000000010000000000000000002000000000100000000000000000000000100000000010110000010010000000001100000010000000000000010000000000000000000010000000000010000000
SNP_C22155 1000100000000000000010000000100000000001001100001000000000000000000010010001000010100100000000100000001000000000000000000000001000000000000000000010000000010000000000000011000001000000000000
SNP_C15170 1000000100000000000000000000000000000000001000000000000000000000000000000000000000010000000000100000000000000010000000000000000000000010000000000010000000000000000000000000000000000000000000
SNP_C11931 0000001000000000011020000000000000000000000000000001000010000000010000000000000000100000000000101000000100000001010000001000001010000000000000100000000100000001010010100000000000000001000001
SNP_C168812 0000000000000000000010000000000000000000100000000000000000000000000000000000010000000010000000100000100000000010000000000000000001000000000000000000000000002000000100000000000000000000001000
SNP_C27771 0000001001001010000000000000000000000000000000100000000000000111000000000000000000000100000010101010000000000001000000000001000100010000000000000001000100000010000000010110001000010000001000
SNP_C46911 0001020010000000000100001000100100011000000110000000002001002000010000010000000000100100000101100000000010010000000000010000101000000001000100010000100000100101000000000011100000000000000000
SNP_C56049 0010001010000000010100000000000000000002000000000010000000001000000001000000001000001000000001101000000000000000000010000000110000000001010101000000200000000000000000000000100010000000000000
SNP_C12228 1000001001001010000000001000000000000000001000100000000000000111000000000000000000000100000010101010000000000001000000000001001100010000000010000011000100000010000000010110001000010000001000
SNP_C9649 0000000000000000000000000000000000000001000000000000000000000000000000000001000010000000000000100000000000000000000000000000001000000000000000000000000000010000000000000010000001000000000000
SNP_C87712 0010000000100000010000000000000000000000000000000000000000000000000000000000000000000000000000100000001010010000000000100000000000000001100001000000000001000000000110000000000000000000010001
SNP_C63558 0000000100000000100101000000000000000000000000000000000000000000000000100000000000000000000000000000000000100000000010000000000100000010000000000000020000000000001000000010000000000010000000
SNP_C24882 0000000000000100010010000000010100000000000000000000001010000000000000000000000000000000000100100000000000000000000000100000010010000000000000000000000000011000000000010000001000000000010000
SNP_C74187 0000000000000000001011001111100000010000010100011000010000100101000010100001110001110000000000110010011001000001000000000001001000000100002000100100000110010000111110001010011001000010000000
SNP_C52229 0000011000000100000110000001001000001001000000000010000100101000100000001100001000000000000000101000100000000000000010010000010000000000110010111000000101001011000000001000000000110000001000
SNP_C107939 0000000010000000000010000000100000001001000100000000000000000000000000000000000000000000000000100000000000000011000000010000000000000000000000000000000100010000000000000001000000000000000000
SNP_C31600 0000000000000000000100000000000000000111000000000000000100000001000000000000000000000000010000100100000000100000000010000010000000000000000000000000010010000000000000000000000000000000000000
SNP_C21484 0000000000001010000011000000000000001001000010000000000000000000000000000000000000000000000010100000000000000000000000010000000100010001000000000001000000110000000000000110001000000000000001
SNP_C35342 0000000000000000000000000000000000000000000000000000000010101000000000000000000000001000000000110000000010010000000000000100001010000000000000010000000000000000000000000000000010000000000000
SNP_C11647 0000001000000000000000000001000000000000000000000000000000000100000000000000000000000000000000101000000000000000000000000000000001000000000010100000000000000001000000000000000000110000000001
SNP_C10700 0000000011000001001020100000110110110000000110100011010000100000001100000010100000000101000100110010011100001111111000010100011001000000000000000000000100100000000100000000101100001100000000
SNP_C9643 0000000100000000001010000000000000000000000000000000001000000000000000000000010000100000000000100000000000000000010000010000001000001011001010000000000000000000000000000000000000010000000000
SNP_C137219 0000000000000000000000001100000000000000000000000000000020000000000000000000110000000000000000100000000000000000000000000000001000000000000000000000000000000000000000000010100000000000001000
SNP_C25679 0000100110000000000010000000000000010110000000000000001010000020000000001000100000010000100000100000000010010000000100000000000010000011001000000000000000000000010000001000001001000000000001
SNP_C93995 0000000000000000000000001001000000000110000000000010000010000010000100000000001000000000000000100000000010010000000000001000010010000000010000100000000001010010000001100000001000100001000000
SNP_C36878 0000000100000000001000000000000000000000000000000000000000001000010000000000000000101000000000100000000010010010000000000100000000000010000000000000001000000000000010000000000010002000101000
SNP_C45458 0000000100000000000000000001000000000000000000000000000000000000000000000000000000010000000000200000000000000000000000000000000000000010000000100000000000000000000000000000000000100000000000
SNP_C12725 0010002000000000010010002110000000000120000000000000020010100001000001000000010000000020001000110000020000000100010000010110000010100000100011010000000001020000020000001000000000000000001000
SNP_C138315 0000000100000000000000000000000000000000000010000100101000000001000000000000000001000000100000101000100001000000000101000000001000000010000000001001000000100000000010000000000000000000000100
SNP_C75496 1000000100000000000000000000000000000000001000000000000000000000000001000000000000010000000001100010001000000000000000000000000001000010000000000010000000000001000100010010000000000000000001
SNP_C37039 0100000000000000001000000100000100010000000010000000000000010010010000000001010001100000000101100000000000000000000000000000000001000000000000000000000011100010100100011000000001000000000010
SNP_C48084 0000000100000000000000000000010000000000000000000000000000000000000010000001100000100000000000100000000000100001000000000000001000000010000000000000000100000000000000000100100001001000000000
SNP_C158678 1001000011010000001012101001110110011110001111110010001110100111010011001010001001110000000100100010001010110010010000110001011011000111011100110011010101110011011101011010011000101000011001
SNP_C15886 0010000000000000010000001000100000000000000100000000000000000000000000000100000000000000000000100000101000000000000000000000000000000001100001000000000001000000000000000001000000000000000001
SNP_C108522 0000000000000000000100000000000000000000000000000000000000100000000000000000100000000000000000100000000110110000010010000000000000000000100000000000000000000000000000000000000000000000000000
SNP_C11226 1111101111111111111111111111111110111111111111111111111110111111111110111111111111112111111110111111111111111111111111111111011111111111111011111111011111111111111110111111011110111111111111
SNP_C84768 0000000100000000001011000000000000000000000000000000001000000000000000000000000000000000000000100000000000000000010000010000000000001011001000000000000000000000000000000000000000000010000000
SNP_C5627 0000001000001010001010000000000100000110000000000010000000000000000000000100101000010000000111100000100000000001000000000000010000010000010000000001000100000000000100000100001000000000000000
SNP_C38443 1101101000101012100101100001000111010000101010000011100000010001000001010110100000000010011111100010100100000010100010010000010001110001000000110011001001110001000100010110000000000000201001
SNP_C10781 0010000100000000010000010000000000000000010000000001000000000000000001000000000000100000120000100000001100000000010100001011000000000010000001001000000000000000000000100000001000000001000000
SNP_C132256 0000001000000000001010000011100000010000000100000000010000110000000010000000000000110000010000110010011001000000000000000000000000000000000000000000000110000000010100000011001000200000000000
SNP_C51851 0000001000000000001010000010000000010000000000000000010000110000000010000001000000100000000000110010011001000000000000000000000000000000000000000000000110000000010100000000001001000000000000
SNP_C29725 0000000010000000000010000001000000000000000000000000000000001110000000000000000000000000000000100000000000000000000000000000001000000000000000100000000000000000100000001000000000100000000000
SNP_C42687 1000001000001010000000001000000000000000001000000010000000000000000000000000000000000000000010101000000000000000000000000000010000010000000110000011000000000000000000000100001000010000001000
SNP_C71565 0000000100000000001011000000000000000000000000000000001000000000000000000000000000000000000000200000000000000000010000010000000000001011001000000000000002000000000000000000000000000010000000
SNP_C55490 0000000100000000001011000000000000000000000000000000000000000000000000000000000000000000000000100000001000000000000000010000000000001011000000000000000000000000000000000000000000000010000000
SNP_C47726 0000000000000000000000000001000000000110000000000000000000000100000000000000000000000000000000101000000000000010000000000000000000000000000000110000000000000001000000000000101000100000000000
SNP_C21422 0000000000000000000000000100000010000000100000000000100000100000000100000001010000000010000000100000000000000000000000000000001000000000000000001000000001000000010000010000000001000000010001
SNP_C15820 0000000000000100000010000000000000000000000000000000001010000010000000000001000000000000000000100000000000000000000000100000000010000000000000000000000000011010000001010000001001000000010000
SNP_C11485 0000000000000000000000000000000000010000000010000000000000000000000000000000000000000000000000100010000000000000100000100000000001000000000000010000000000100000000000000000000000000000010000
SNP_C59893 0010000000000000010000000000100000000000000100000000000000000000000000000000000001000000000000100000001000000000000000000000000000000001100001010000000001001000000100000001000000000000000000
SNP_C17064 0000001001001010010000001000000000000000000000100000000000000111000000000001000000000100000010101010000000000001000000000001000100010000000010000001000100000010000000010110001001010000001000
SNP_C100741 0000000000000000110001000000000000000000000000000000000000000000000100100101000000000000001000100000100010110000000000001000000100100000000000000100010000000000000000100000000001000011001000
SNP_C65023 0000000000000000000010000000100000000000010110000000000000000000000011000000100100100000000001100000000000000010000000000001000000000000000000000000001000100000000000000001000000000000000001
SNP_C9248 0000000000000000000000000001000000000000000000000000000000001100000000000100000000000000100000200000100000000000000100000000001000000000000000110000000000000000000000000000000000101000000000
SNP_C34764 0001000000000000000000001000000000011000000010000000000000000000010000000100000000100000000000100000101000000000000000010001001000000000000000010000000000100001000000000000000000002000000000
SNP_C27002 0010000010100000010000000000000000000000000000000000000000000010000001000000000010000000000000100000000000000000000000000000000000000001100001110000000000000010000000000000000000000000000000
SNP_C10296 0010000010000000010100000100000000000000000000000010000000001000000000000000011000001000000001100000000000000000000010000000010000000001010001000000000000000000000000000000000010000000000000
SNP_C109697 0000000100000000001010000000000000010000000000010000000000000010000010000000000000100000000000010000000000000000000000000000001000000010000000000000000000000011000000000000000000001000010001
SNP_C42401 0000000100000100000000000000001000000000100000000000000010100011000100000000000000000000000000100000100000000000000000000000001010000010000000000000000001010010000000000000001010002000000000
SNP_C15912 0110000100000100011001000100001000010000100000000000001000100000000000100000010000000001001000110000000000000000000000110000001000100110101001000000000100000000000000000010010000000010010000
SNP_C96928 0000000000000000000000001100000000000000000000000000000000000000000000000000110000000000000000100000000000000001000000000000001000000000000100000000000100000000000000000010000000000000001001
SNP_C7257 0000000100000000100000000000010000000000000000000000000000000000000010000000100000110000000000000000000000100001100000000000001000000010000000000000010100000000000001000000000000000000000000
SNP_C18313 0000001000000000000010000000000001000000000000000000100000001000000000000000000001001000000100101000000000000001000000000000000000000000000010000000000100000000000000000000001010011000001001
SNP_C63934 0000000000000000000000000001000000000000000000000000000000001100000000000100000000000000100000100000100000000000000100000000001000000000000000110000000000000000000000000000100000100000000000
SNP_C12118 0000000000000000000001001000100000000000000100000000000000000000000000100000100000000000000000100000001000000000000000000001001000000100000000000000000100000000000000000010010000000010000000
SNP_C78436 0000000000010000000000000001000000000000000001000000000000000010000000000000000000000000001000100010000000000000000000000000001000100000000000110000000000000010000000000000101000100000000000
SNP_C96656 0000000000000000000000000000000000000000000000000000000000001010000000000000000000000001000000100000001000000100000000010000000000000100000000000000000000000010000000000000010000001000000000
SNP_C69752 0000000000000000000001001000000001000001000000000000000000000000000000100100100001000000000000100000101000000010000000000001101000000100000000000000000100000000000000000010110000000010000010
SNP_C12181 0000001000000000000100000000000000000000000010000000000000000000000000000101000000100000010000111000101000000000000000000000000000000000000000010000000000100000000100000000201001000000200000
SNP_C45683 0000000100000000100101000010000000000000000000000000000000000000000000100000000000000000000000100000000000100020010010000000000100000010000000000000010000000000000000000010000000000010000000
SNP_C14301 0000001000000000000000000010000000000000000000000000000010000000000000000000000000000000010000000000000000000000000000001000000010000001000000000000000000000000000000100000001000000001001000
SNP_C22972 0000000100000000010001000000000000000001000000000000001001000000000000100000000000000000020001100000000000100000000000000000000000000010001000000000010000000000000000000000100000000010000000
SNP_C21273 0000010000000000000010001000100000011000000100000000000000000000010100010000000000110100000000100000001000000000000000010001000000000000000000000000000001000001000000000011000000000000000000
SNP_C87681 0000001000000000000001000001000000000000000000000000000000000000000000000000000000000000010000111100000000000000000000000000000000000000000000110000000010000000000000000000000000100010000000
SNP_C95776 0010000001100000010000000000000000000110000000100000000000000001000000000000000000000000000000000000000000000000000000100000000000000001100011000000000000000000000100000000001000010000010011
SNP_C94086 0200001000100100000001000000000000000000000000000000001000001100010000100001000000100100000002201010001000000000000000000000101000000000000000010000000000000000000000000000000001000010000000
SNP_C22813 0000000100000000001000000000000000000000000000000000000000001000010000000000000000101000000000000000000010010010000000000100000000000010000000000000001000000000000010000000000010000000101000
SNP_C10844 0000000000000001000010000000000000000000010000000000000000000010000001000000000000100000000001100000100000000010000000000000000000000000000000000000000000000010000000000000000000000000000001
SNP_C35414 1000000000000000000000000100000000000000002000000000000000000010000100000000010000000001000000201000000000000000000000010000200000001000000000000000000010000010000001000000001100001100000000
SNP_C88651 1000000000000000000000100000000010000000001000000000000000000000000000000010000000000000000000100010000000000010000000000000000000000001000000000010000001000000000000000000000000000000001000
SNP_C28761 0000001000000000000000000000000000000000000000000001000000001000010000000000000000100100000000201000001100000010010000001010000000000001200000001000001001000000000010101000000000000001000000
SNP_C31061 1200000000000000000011000001000000000110001000010010001000101111000000100200001000000000000001100000100010010010000000000000111201000000011000110010000000000010000000000000001000100010000100
SNP_C18101 0000000000000000001011010000000001000000010000000000000000000000000000000100000000000001001000100001100001000000000000010000001000100100000000000100000000000000000000000000010000000000000000
SNP_C73097 0000001000000000000000001000000010011000000010000000000000000001010000000000000000100000000000101000001000000000000000110001000000000000000000000000000001100002000000000010000000000000010000
SNP_C28510 0000000000000000000000000001000000100110000000000000000000000100000000000000000000000001000000001000000000000010000000010000000000000000000000110000000000000001000000000000001000100000000000
SNP_C5577 0000000100000000001000000000000000000000000000000000000000100000000000000000000000000000000000101000000000000010000000000000000000000010000000000000001000000000000010000000000000000000101000
SNP_C65816 0000000000000000000000000100000000000000000000000000000000100010000100000000010000000001000000100000000000000000000000010000001000000000000000000000000000000010000001000000000100000100000000
SNP_C30200 0010000000000000010000001000100000000000000110000000000000000000000000000100000000000000000000100000101000000000000000000000000000000001100001000000000001000000000000000001000000000000000001
SNP_C61645 1000000000000000101010000010100000000000001100001000010000100100000000000000110000000000000000210010011001000100000000100000001000000000000000000110000100000000010000000011001100000100010000
SNP_C55722 0010000000100000010010000100100000000000000100000000000000000000000000010000010000000100000000200000000000000000000000100000000000000101000001000000002000000000000000000001011000000000010000
SNP_C13424 1010000100001010010000010000000000000000001000000000000000000000000000000000000000100000100010000000001000000000100100001001000000010010000001001011000000000000000000100100001000000001000000
SNP_C26036 1000000000000000000001000000000000000000001000000000000010101000000010000000000000101000000000110000000000000000000000000100001010000000000000010010000001000000000100000000000010001000000000
SNP_C108574 0000000100000000000001000000000000000000000000000000000000000000000000000000000000000000010000101100001000000000000000000000002000000011000000000000000000000000000000000000000000000010000000
SNP_C18868 0000000100000000000101000010000000000000010000000000000000001000000000100000000000000000000000100000000010110000010010000000001100000010000000000000010000000000000000000010000000000010000000
SNP_C52327 0000000000000000000000001000100000000000000100000000000000000001000000000000000010000010000000101010000000000000000000000000000000000000000000010000000000000000000000000001000000000000000000
SNP_C107206 0000000000001010000000000000000000000000000000000000000000000000000000000000000000000010000010100000000000000000000000000000100001010000000000000001000001000000000000000100000000001000000000
SNP_C65589 0000000000100000000000000000000000000000000000000000100000000001000000000000000000000000000000200010000000000000100000000000000001000000000000000000001001000000000000000000000000000000001001
SNP_C12977 0000000010001110000012000000011000100000100010000000010000110000001000000000000000000000100010111000110000100000100100010000001000010000000010000001010011101000001000000100000000010000001000
SNP_C23150 0000000100000000001000000000000000000000000000000000000000001000010000000000000000101000000000100000000010010010000000000100000000000010000000000000001000000000000010000000000010000000101000
SNP_C65984 0000000000000000000000000000000000000000000000000000000000010000000000000000000000000010000000200000000000000000000000000000000001000000000000000000000001000000000000000010000000000000000000
SNP_C6302 0001001100000100000001010010001000000000000000000000000000000000000000100001010000000000010000001101000000100001000000001000000000000010000010000000010120000000000110100000000001010011001000
SNP_C45733 0000000000000000000100000000000011000000000000000001000000100000000000000100100000000000001000100000100110110000010010000000000000100000000100000000010000000000000100000000000000000000000000
SNP_C41663 1000000010000100100001000000001001000001001010010010000001001000000010100101000000101100000000100000100000000000000000000000111000000000000000000010000010100000000100000000100111000110000001
SNP_C81919 0000000100000100001010000000000000000000000000000000001000000001000000000000000000000000000000101000000001000000000000000000001000000010100000000000000010000000000100000000000000000000000000
SNP_C8858 0000000000000000000000000000000000000000000000000000000000000100000000000000000000000000000000100000000000000100000000001000001000000000000100000000000000000000000000100000000000000001001110
SNP_C42922 1001000000000000000000000001000000000000001000010000000000000000000000000000000000000000000000100000000000100010100000000000000000000001000000100110011000000000000000000000000000100000100000
SNP_C116134 0000000000000100000000000001001000000000000000000000000000100000010100000000000000100000000000100000100000000000000000000000001000000000000010100000000001010000000000000010101000110000000000
SNP_C30285 0010000001000000010000000000000000000000000000100000000000000000000000000000000000000000000000100000201010010000000000000000100000000001100001000000000000000000000100000000100000000000000000
SNP_C28023 0000000000000000000000000000000000000000000000000000000000000110000000000000000001000000000000100000101000000000000000000000000000000000000000000000000000000000100000001000000000000000000000
SNP_C27905 0000000100000000010000000000000000000000000000000000001000000000000000000000000000000000000000100000000000100000000000000000000000000010001000000000010000000000000000000000000000000000000000
SNP_C49313 0001000000000000000000001000100000000000000100000000000000000001000000000001000010000010000000101010000000000000000000000000000000000100000000010000000000000000000000000000010001000000000000
SNP_C26551 0000000100000000001000000000000000000000000000000000000000001000010000000000000000101000000000100000000010010010000000000100000000000010000000000000001000000000000010000000000010000000101000
SNP_C26849 0001000000000000000000001000000010011000000010000000000000000000010020000000000000100000000000100000001000000000000000010001001000000000000000210000000000100001000000000000000000000000000000
SNP_C22448 0010000001100000010000000000000000000110000000100000000000000001000000000000000000000000000000100000001000000000000000100000000000000001100001000000000001000000000100000000001000000000010011
SNP_C27669 0000000000001010000000000001000000000000000000000000000000000000000010000000010000110000010010200010000000000001000000100000000001010001000000100001000111000000001000010100000000100000011010
SNP_C54961 0000000000000000000010000000100000000000010110000000000000000000000011000000100100100000000001100000000000000010000000000001000000000000000000000000001000100000000000000001000000000000000001
SNP_C54877 1000001000001010000000001000000000000000001000000000000001000000000000000000000000000000000010101000000010010000000000000000000000010000000010000011000000000000000000000100001000010000001001
SNP_C28653 0000001100000100100010010000001000010111000000000010001010010010000000001001000001000000110000111100001000100000100100001100010010000011001000010000010100010001110100101000001001001001001001
SNP_C32659 0000000000000000000000001000100000000000000100000000000000000001000000000000000010000010000000001010000000000000000000000000000000000000000000010000000000000000000000000000000000000000000000
SNP_C14114 0000000000000000000000001000000000000000000000000000000000000000000001000000110000000000000000200000001010010000000000000100000100000001000010000000000000000000000000000000001000010000000000
SNP_C55547 0000001000000000011000000000000000000000000000000010001000000010010000000000000000100000000000101000000000000001000000001000010000001000001000200000000100000010000010100000000000000001000000
SNP_C74656 1000000000000000001000000000000001000000001000000010000000001000000000000100000000000000000000100000100010110010000000000010011000000001000000000010011100101000100000001000000000000000100000
SNP_C47358 0000000000000000000011000000000000000000000100000000000000000000000000100001000000000000000000100001000000000000000000000100000000000000000000000000000000000000000000000010001001001010000000
SNP_C73587 0000000000000000000000001000000000000110000000000000000000000000000000000100010000000000000000100000100000000000000000000100100100000000000000000000000000000000000000000000001000000000000000
SNP_C13366 0000000000000000000011000000010000000000100000000000000001000000000000000000010000000010000000100000000000000010000000000000000001000000000000000000000001001000000100000000100000000000001000
SNP_C9044 0000001000000000000020000010000000000000000000000000000010000000000000000000000000000000000000100000000000000000000000001000000010000001000000000000000000000000000000100000001000000001001000
SNP_C27979 1000000000000000000001000000000000000000001000000000000000000001000000000000000000000000000000100010000000000000000000000000000000000000000010000010000000000000000000010000001000010000001100
SNP_C20058 0000000100000000001000000000000000000000000000000000000000001000010000000000000000101000000000100000000010010010000000000100000000000010000000000000001000000000000010000000000010000000101000
SNP_C29182 0000000010000000000000000000000000000000000000000000000000000000000000000001000000000000000000000000100000000001001000000000000000000000000010000000000110000000000000000000000001010000001000
SNP_C32284 0000000000000000100000000000000010000110000000000000000000000100000000000000000000000000000000101000000000000010000000000000000000000000000000010000000000000001001000000000001000000000000000
SNP_C88735 0000000000000100000010001000101000000001000100000000000001000000000000000000100000100000000001100000000000000000000000000001100000000101000100000001100010000000000000000001110000000000000000
SNP_C53364 0100001001000000000010010000000000000000000000100000000000000100000000000001000000000000000000101000001000100000000000001000000000000000000000000001010000000000000110101000000001000001000000
SNP_C96981 0000000000100000010010001000000000000000000000000000000000000000000000000000000000000000100000100000000000000000001100000000000100000101100010000000000000000000000000000000010000010000000000
SNP_C39047 1000000100000000010111100000100010000000001100000000000000000000000000110011100000010100000000100000000010010010100010001000000100000010000000000010000000000000000100100001000001000011001001
SNP_C20644 0000000100000000000100000000000000000000000000000000000000000000000000000000000000000000000000100000000000000010000010000000000000000010000000000000000000000000000100000000000000000000000000
SNP_C15887 1000001000000000000011100001010010000000001000000000000000000000000000000010000000000100000000101000001000000010001000000001201000000001000000100010000010100000000000000000000000100000000000
SNP_C75877 1010000100001010010000010000000000000001001000000000000000000000000010000000000000100000100010100000001000000000100100001001000000010010000001001011000000000000000000100100001000000001000000
SNP_C99494 0000001000000100000000000100001000000000000000000000000000000001000000000000010100000000000000100000000000000000000000000000000000000000000000000000000000010000000000000000000000000000000000
SNP_C86171 1000100011000000000110010001000000100000001010100110110000100000111100001001001010110000010000000100010000001100000011001000010001000101010010100010000000100001000000110000010001110001000001
SNP_C17430 0000001000000000000000000000000000000002000000000000000010001000000000000000000001000001000000100000000000000000000000010000000010000000000010000000000101010000000000000000001000010000000000
SNP_C84592 0000000100000000000000000100000001000000000000000001000000000010000100000100010010000000000000100000100100000000010000000000000000000010000000001000000110000010010000000000000000000000010000
SNP_C40229 0000000000000000000100000000000000000110000000000000000000000001000000000000000000000000010000100100000000100000000010000011000000000000000000000000010010000000000000000000000000000000000000
SNP_C35688 0000000000100000000000000000000000000000000000000000000000000001000000000000000000000000000000100010000000000000000000000000000001000000000000000000001000000000000100000000000000000000001001
SNP_C25623 0010101000111110111001011101011100111110100001010001101110101110101100000000010020010111110110101111001101101100010100110010000110011001001011110001010011000001110011111110001010111001011101
SNP_C8853 0000000100000000000000000000000000010000000000000010000000000000000000000000001000000000000000100010100000000000000000000000011000000010010000000000000000000000000000000000000000002000000001
SNP_C26654 0010000100000000010000010010000000000001000000000010000000000000000000000000000000000000000000000000000000000000000000001001210000000010000001001000000000000000000000100000001000000001000000
SNP_C21028 0000010000000000000010001000100000011000000100000000000000000000010100010000000000110100000000100000001000000000000000110001000000000000000000000000000001000001000000000011000000000000010001
SNP_C47940 0000010000000000000000001000000000011000000000000000000000000000010100000000000000100000000000200000001000000000000000110001000000000000000000000000000001000001000000000010000000000000010000
SNP_C111716 0000000000000000010101000000000000000000000010000000000000000000000000100001000000000000000000100000000000100000010000001000000000000000000000000000000000100000000000100000000001000011001000
SNP_C60428 1000000000100000100000000000000000000000001000000011100000000000000000000000000000000000001000100010000100000010010000000000010001100000000000000010001001000000000000000000000000000000000000
SNP_C40792 0000000100000000001000000000000000000000000000000000000000001000010000000000000000101000000000100000000010010010000000000100000000000010000000000000001000000000000010000000000010000000101000
SNP_C33001 1000001000000000000000000100000000010000001000000000000000000010000100000100010000000001001000101000100000000000000000010000001000100000000000000010000010000010000001000000001100000100000000
SNP_C42089 0000000000000000000000000000100000000000000100001000000000001000000000000000000000000000000000100000000000000000000000000000000000000001000000001000000010000000000000000010000000000000000000
SNP_C45584 1000001000000000000000001000000000000000001000000010100000001000000000000000000000001000000000001000000000000000000000000000010000000000000010000010000000000000000000000000001010010000001001
SNP_C8831 0000001000000000000002100000000010000000100000000000000000000000000000000010000000000000001000101000000000000000000000100000000000100000000000000000000001000000000000000000000000000000010010
SNP_C15167 0000001100000000000010000000000000010110000000000000001010000010000000001001000001000000100000110000001010010000100100000000000010000011001000000000000000010001110000001000101001000000000001
SNP_C14330 0000000100000000001011000000000000000000000000000000001000000000000000000000000000000000000000100000000000000000010000010000100000001011001000000000000000000000000000000000000000000010000000
SNP_C7861 0000000000001010000020000000000000000000000000000000000000010000000000000000000000000010000010100000000000000000000000000000000001010000000000000001000001000000000000000100000000000000000000
SNP_C81191 0000000000000000000000000000000000000110000000000000000000000000000011000001110000100000000000100000001000000000000000000100000100000001000010000000000000000000000000000000001001010000000000
SNP_C63248 0000000000001010000011000000000000001001000010000000000000000000000000000000000000000000000010100000000000000000000000010000100100010001000000000001000000110000000000000110001000000000000001
SNP_C11001 0000000001000000001010001000000000000000000000100000000000000001000000000000100000000000000000100000001000000000000000000100001000000100000000000000000000010000000000000000010000000000000000
SNP_C29079 0000000000000000000000000000100100000000000100001000000000000000000100000000000100000000000100200000001000000000000000000000100000000001000000000000000000000001000100000010000000001000000001
SNP_C7777 0000000000000000000000000000000010000000000000000000000000100000000000000000000000000000001000100000000010110000000000000000000000100000000000100000010000000000000100000000000000000000000000
SNP_C79763 0010000000000000010100000000000000000000000000000010000000000000000101000000001000000000000001100000001000000011000010000010010000000001010001000000001100010000000000000000000000000000100000
SNP_C11253 0000000000010000001001000001000000010000000001000000000000000010000000000000000000000000001000100010000000000000000000000000001000100000000000110000000000000010000000000000001000100010000000
SNP_C37960 0000000100000000000100110001000010001000000000000000000000000000000001000001000001000000000000100000000000000010001010010010000000000101000000100000000010000001000000000000111001100000000000
SNP_C39034 0001000010000000000000000000100000000000000100000000000000001000000000000000000100000000000000100000000000000000000000000000000000000001000000001000000010000000000000000010000000000000000000
SNP_C26713 1110000100001010010000010000000000000001001000000010000000000000000000000000000000100000100010100000001000000000100100001001110000010010000001001011000000000000000000100100001000002001000000
SNP_C5140 1000000000000000000000000000000000000000001000000000000000000010000000000000000000010000000000100000000000000000000000000100000000000000000000000010000100010010010010000010001000000000000000
SNP_C16263 0000000000000000000000000001000000000000000000000001000000000000000000000000000000000000000000100000000100000000010000000000000000000001000000100000000000000000000100000000000000100000000000
SNP_C6345 0000000000000000000000000000000000000000100000000000000000000100000000000100000000000000000000100000100000000000000000000000000000000000000000000000000000010000000000000000000010000000000000
SNP_C47806 0000000000010000000000000001000000010000000001000000000000000010000000000000000000000000000000100010000000000000000000000000001000000000000000100000000000000010000000000000001000100000000000
SNP_C37999 0000000011010100001000101001110110000000000111100000001000100010000001001010001010000000000100000010000000100010000000000010001001000100010000110000010000010010111000010000011100101100001001
SNP_C12883 0000000000000000000000000000000000000000100000000000000000000100000000000100000000000000000000100000100000000000000000000000000000000000000000000000000000010000000000000000000010000000000000
