# Supplementary material for: A high-resolution map of the Nile tilapia genome: a resource for studying cichlids and other percomorphs
Source: BMC Genomics. 2012 Jun 6;13:222. doi: 10.1186/1471-2164-13-222 (PMC3441813; doi:10.1186/1471-2164-13-222)
Supplement: Additional file 3 — Data S3. Table of RH group characteristics. [file 1471-2164-13-222-S3.xls]

## Sheet: Feuil1
Characteristics of RH groups
RH group	Assignation	Lod score	Size (cR3500)	No. of positions	No. of co-localized markers	No. of markers a	No. of genes a	No. of BAC a	No. of microsat a	No. of SNP a	No. of anchors b
											Stickleback	Tetraodon	Medaka	Zebrafish
LOD5.9-RH51	LG1	5.9	72	4		4	1	1	1	1	1	1	1	1
LOD6.4-RH8	LG1	6.4	1073	41		41	29	3	3	6	29	20	27	18
LOD4.7-RH17	LG10	4.7	52	3		3	1	1	1	0	1	1	1	0
LOD4.9-RH10	LG10	4.9	134	6		6	4	0	2	0	4	1	2	1
LOD6.2-RH27	LG10	6.2	282	14		14	12	1	1	0	12	12	11	4
LOD6.2-RH5	LG11	6.2	1465	48	3	51	29	5	7	10	27	19	21	19
LOD5.8-RH3	LG12	5.8	1906	80	9	89	55	2	11	21	53	37	44	41
LOD4-RH2	LG13	4	483	18	1	19	13	1	2	3	14	14	14	11
LOD5.1-RH8	LG13	5.1	390	14	1	15	7	0	1	7	8	5	5	6
LOD5.3-RH9	LG13	5.3	476	16		16	11	1	1	3	12	10	11	9
LOD6.5-RH3	LG14	6.5	1508	53	1	54	34	2	10	8	31	18	26	21
LOD5.9-RH16	LG15	5.9	640	24	1	25	16	1	3	5	12	5	13	14
LOD6.5-RH17	LG15	6.5	629	23	2	25	20	1	2	2	17	15	15	11
LOD4.4-RH4	LG16-21	4.4	249	10		10	7	1	2	0	6	3	3	6
LOD5.1-RH32	LG16-21	5.1	62	2		2	1	0	1	0	1	1	0	1
LOD5.2-RH10	LG16-21	5.2	485	14		14	4	2	2	6	5	4	5	5
LOD5.4-RH5	LG16-21	5.4	829	29		29	15	2	5	7	14	13	14	11
LOD5.4-RH14	LG17	5.4	389	14		14	10	1	2	1	8	2	7	8
LOD5.9-RH7	LG17	5.9	1100	37	3	40	20	1	6	13	17	14	17	15
LOD5.8-RH8	LG18	5.8	864	29	1	30	20	2	0	8	17	13	18	16
LOD6.2-RH14	LG18	6.2	461	25		25	18	0	3	4	20	14	20	14
LOD5.5-RH17	LG19	5.5	407	13		13	7	1	3	2	4	4	6	4
LOD5.7-RH6	LG19	5.7	1055	40		40	29	2	3	6	32	24	24	20
LOD5.6-RH5	LG2	5.6	1038	44		44	34	3	2	5	34	25	26	23
LOD5.1-RH4	LG20	5.1	756	27	1	28	22	2	2	2	23	10	17	17
LOD6.8-RH70	LG20	6.8	133	6		6	2	0	1	3	4	1	1	4
LOD6.9-RH18	LG20	6.9	484	22	1	23	17	1	0	5	17	14	15	9
LOD5.3-RH11	LG22	5.3	433	15	3	18	9	1	1	7	7	0	6	4
LOD5.5-RH16	LG22	5.5	243	14	1	15	11	1	0	3	12	10	9	10
LOD6.2-RH31	LG22	6.2	419	11		11	5	0	3	3	5	4	4	5
LOD6.2-RH8	LG23	6.2	1011	38	3	41	22	2	5	12	21	13	20	18
LOD4.6-RH22	LG3	4.6	51	2		2	0	0	2	0	0	0	0	0
LOD4-RH3	LG3	4	471	9		9	3	0	2	4	5	1	4	3
LOD5.1-RH11	LG3	5.1	262	9		9	3	1	0	5	6	0	4	2
LOD5.7-RH31	LG3	5.7	99	6	1	7	3	1	1	2	3	0	4	2
LOD7.1-RH48	LG3	7.1	284	9		9	4	0	1	4	2	1	4	3
LOD4.9-RH4	LG4	4.9	633	26		26	23	1	1	1	20	8	20	16
LOD5.6-RH6	LG4	5.6	663	29	2	31	22	1	2	6	22	16	18	12
LOD5.3-RH14	LG5	5.3	394	13	2	15	11	1	2	1	9	5	7	5
LOD5.4-RH18	LG5	5.4	422	11		11	5	1	1	4	7	5	5	5
LOD6.9-RH6	LG5	6.9	1046	37		37	24	3	4	6	14	19	19	16
LOD5.8-RH45	LG6	5.8	98	4		4	3	1	0	0	3	3	3	3
LOD5-RH7	LG6	5	397	12		12	8	1	2	1	8	3	9	8
LOD6.2-RH7	LG6	6.2	1127	44		44	32	2	6	4	33	18	18	21
LOD5.9-RH10	LG7	5.9	830	35		35	26	1	5	3	23	9	22	19
LOD5.9-RH31	LG7	5.9	215	10		10	4	3	2	1	3	3	2	3
LOD5.9-RH9	LG7	5.9	1196	35		35	27	1	5	2	25	17	23	18
LOD5.4-RH3	LG8-24	5.4	1677	61	2	63	46	2	5	10	42	30	40	35
LOD4.4-RH2	LG9	4.4	874	28		28	18	1	5	4	17	15	16	13
LOD4.5-RH5	LG9	4.5	303	9		9	2	1	5	1	3	0	2	1
LOD4.1-RH4	ORPH	4.1	182	5		5	4	1	0	0	4	1	4	3
LOD4.1-RH9	ORPH	4.1	39	2		2	1	1	0	0	1	0	1	1
LOD4.2-RH4	ORPH	4.2	180	6		6	1	1	0	4	2	1	1	1
LOD4.2-RH5	ORPH	4.2	140	5		5	4	0	0	1	3	2	3	2
LOD4.4-RH13	ORPH	4.4	102	3		3	2	0	0	1	1	0	1	1
LOD4.5-RH14	ORPH	4.5	81	3	1	4	1	0	0	3	2	0	1	1
LOD4.5-RH15	ORPH	4.5	84	3		3	1	1	0	1	1	1	1	0
LOD4.5-RH22	ORPH	4.5	99	2		2	0	0	2	0	0	0	0	0
LOD4.7-RH10	ORPH	4.7	129	5		5	3	0	0	2	2	3	3	2
LOD4.7-RH20	ORPH	4.7	35	2		2	0	0	0	2	0	0	0	0
LOD4-RH4	ORPH	4	114	5		5	2	1	1	1	2	0	0	2
LOD4-RH5	ORPH	4	105	4	1	5	2	0	0	3	2	2	2	1
LOD4-RH6	ORPH	4	71	3		3	0	1	0	2	0	0	0	0
LOD4-RH7	ORPH	4	26	2		2	0	0	0	2	1	0	0	0
LOD4-RH8	ORPH	4	5	2		2	2	0	0	0	2	2	2	2
LOD4-RH9	ORPH	4	31	2		2	2	0	0	0	2	1	2	1
LOD5.1-RH18	ORPH	5.1	78	4		4	2	0	0	2	2	0	3	3
LOD5.1-RH22	ORPH	5.1	17	3	1	4	2	0	1	1	0	0	2	2
LOD5.4-RH39	ORPH	5.4	18	3		3	2	0	1	0	2	1	1	1
LOD5.5-RH40	ORPH	5.5	61	3	1	4	0	1	0	3	1	0	1	1
LOD5.6-RH24	ORPH	5.6	263	9		9	7	0	1	1	8	4	7	7
LOD5.6-RH25	ORPH	5.6	182	9		9	6	1	0	2	5	5	2	3
LOD5.6-RH29	ORPH	5.6	160	6		6	4	1	1	0	4	0	3	3
LOD5.6-RH56	ORPH	5.6	38	2		2	1	0	0	1	2	0	0	1
LOD5.7-RH26	ORPH	5.7	248	9		9	7	0	0	2	8	8	7	4
LOD5.7-RH41	ORPH	5.7	48	4		4	2	1	1	0	2	0	1	2
LOD5.9-RH36	ORPH	5.9	345	9		9	8	0	0	1	7	6	5	5
LOD6.1-RH38	ORPH	6.1	325	8		8	1	0	0	7	1	2	1	2
LOD6.2-RH67	ORPH	6.2	128	4		4	2	1	0	1	1	1	1	1
LOD6.3-RH78	ORPH	6.3	70	3		3	1	2	0	0	1	0	0	0
LOD7.1-RH102	ORPH	7.1	111	3		3	1	0	0	2	3	1	2	2
a : including the co-localized markers.
Note that co-localized markers are not taken into the account of anchors to model genomes.
b : only anchors connecting assigned scaffolds are taken into account.
