# Supplementary material for: A high-resolution map of the Nile tilapia genome: a resource for studying cichlids and other percomorphs
Source: BMC Genomics. 2012 Jun 6;13:222. doi: 10.1186/1471-2164-13-222 (PMC3441813; doi:10.1186/1471-2164-13-222)
Supplement: Additional file 5 — Data S5. Comparative maps of the 22 chromosomes. The legend of Figure 5 applies to this file. The order of the columns is the same as in Figure 5. [file 1471-2164-13-222-S5.txt]

LG1.txt:

::::::::::::::
LOD6.4-RH8-LG1
::::::::::::::
                            EST_75611554         0 cR              CHR2  19606147           CHR5  10791115           CHR3   9110183          CHR25  29784275
                           SNP_244316490        31 cR                 -         -              -         -              -         -              -         -
                           SNP_244316703        65 cR            CHR.UN         -              -         -         CHR.UN         -              -         -
                                AY737050        86 cR              CHR2  21171589              -         -           CHR3   8359446              -         -
                                AY513739       143 cR                 -         -              -         -              -         -              -         -
                                MS_GM314       166 cR                 -         -              -         -              -         -              -         -
                                EE723828       172 cR              CHR2  18323379           CHR5  10045524           CHR3  11585913      ZV7_NA847         -
                                EE723904       183 cR              CHR2  18320113           CHR5  10043779           CHR3  11589101      ZV7_NA847         -
                                DQ465380       193 cR              CHR2  18309915           CHR5  10035352           CHR3  11599609           CHR5  13231474
                         WG0AAA13YF01HM1       217 cR                 -         -              -         -              -         -              -         -
                              RBEST_C932       234 cR              CHR2   6080689           CHR5   9711850         CHR.UN         -              -         -
                         WG0AAA10YC11RM1       284 cR                 -         -              -         -              -         -              -         -
                            EST_75611511       291 cR              CHR2   7115843         CHR.UN         -           CHR3  14094751     ZV7_NA1867         -
                              RBEST_C851       352 cR              CHR2   8641907         CHR.UN         -           CHR3  16353023           CHR7  32807476
                                EE724067       369 cR              CHR2   8866009           CHR5   7375034           CHR3  16683407           CHR7  30805538
                 RBEST_ONI01DB.39_E11_09       381 cR              CHR2   9012876           CHR5   7262447           CHR3  16888422           CHR7  32155705
                               MS_UNH213       404 cR                 -         -              -         -              -         -              -         -
                                    C947       427 cR              CHR2  10041339           CHR5   6445919           CHR3  18271587           CHR7  23233267
                            EST_75611538       449 cR              CHR2  10375264           CHR5   6195450           CHR3  18697556              -         -
                                EE723869       469 cR              CHR2  10558463           CHR5   6073181           CHR3  18924246           CHR7  66849480
                           SNP_244316459       477 cR                 -         -              -         -              -         -              -         -
                           SNP_244316565       529 cR              CHR2  12198461              -         -           CHR3  21140850              -         -
                 RBEST_ONI02CB.39_F06_12       551 cR              CHR2  12349074           CHR5   4639855           CHR3  21372277              -         -
                                   C1259       584 cR              CHR2  12799672           CHR5   4263805           CHR3  22028184          CHR18  40720347
                                    C955       605 cR              CHR2  12813118           CHR5   4252072           CHR3  22048803          CHR25  15044537
                                EE724095       607 cR              CHR2  12830951           CHR5   4235913           CHR3  22069278           CHR7   8548440
                                    C939       610 cR              CHR2  12812631              -         -           CHR3  22048705          CHR25  15044537
                            EST_75640857       638 cR            CHR.UN         -           CHR5   3773383           CHR3  22999311     ZV7_NA7545         -
                                EE723899       648 cR              CHR2  13395939         CHR.UN         -           CHR3  23006965              -         -
                            EST_75641798       665 cR              CHR2  13768436           CHR5   3499970           CHR3  23530356          CHR17  27788028
                                    C228       697 cR              CHR2  14584187           CHR5   2979585           CHR3  24650906              -         -
                                   C1226       774 cR             CHR19  12136951          CHR13   6856527           CHR3  25466318           CHR7  68999997
                               MS_UNH868       834 cR                 -         -              -         -              -         -              -         -
                           SNP_244316568       856 cR                 -         -           CHR5   1095356              -         -              -         -
                                   C1145       885 cR              CHR2   5689895              -         -           CHR3  29669123              -         -
                         WG0AAA14YI14RM1       916 cR                 -         -              -         -              -         -              -         -
                                AB158490       992 cR              CHR2   5126806         CHR.UN         -         CHR.UN         -           CHR7  49479234
                            EST_75611519      1002 cR              CHR2   5276691         CHR.UN         -           CHR3  32322925           CHR7  25285949
                           SNP_244316560      1035 cR              CHR2  23225397         CHR.UN   6221541           CHR3   4361597          CHR17   9997855
                                    C656      1063 cR              CHR2  22441576         CHR.UN         -           CHR3   3976143           CHR7  28375036
                                EE723865      1073 cR             CHR19  11977953          CHR13   7298139         CHR.UN         -          CHR25  21434849
::::::::::::::
LOD5.9-RH51-LG1
::::::::::::::
                           SNP_244316649         0 cR                 -         -              -         -              -         -              -         -
                                    C927        44 cR              CHR2  22370689          CHR13    730708           CHR3   4398224          CHR25  28739469
                                MS_GM459        61 cR                 -         -              -         -              -         -              -         -
                         WG0AAA42YA07HM1        72 cR                 -         -              -         -              -         -              -         -


LG2.txt:

::::::::::::::
LOD5.6-RH5-LG2
::::::::::::::
                                    C136         0 cR              CHR4   4500308              -         -              -         -              -         -
                           SNP_244316542        14 cR                 -         -          CHR18    729387           CHR8   4920309          CHR14  40391372
                                EE724126        62 cR              CHR4    812082           CHR1         -          CHR10  27514236          CHR14  23656151
                            EST_75611782        69 cR              CHR4   4987533              -         -              -         -              -         -
                            EST_75640846       129 cR              CHR4   3814724              -         -              -         -      ZV7_NA421         -
                 RBEST_ONI03AA.39_A03_01       175 cR              CHR4   3326329              -         -         CHR.UN         -     ZV7_NA1127         -
                 RBEST_ONI02DC.39_C01_05       179 cR              CHR4   3335738          CHR20   2281188         CHR.UN         -              -         -
                            EST_75641174       186 cR              CHR4   3234724          CHR20   2200794         CHR.UN         -          CHR14   1520672
                    WG0AAA2YH18HM1_FGF24       192 cR                 -         -              -         -              -         -              -         -
                   WG0AAA33YA15HM1_TEX14       220 cR                 -         -              -         -              -         -              -         -
                           SNP_244316562       251 cR                 -         -              -         -              -         -              -         -
                 RBEST_ONI04JD.39_F12_12       295 cR              CHR4   1306579              -         -          CHR10   1102696              -         -
                            EST_75611607       353 cR              CHR4   7489029           CHR1   4855091          CHR10   3713480          CHR14  44169532
                                   C1279       374 cR              CHR4   6678635           CHR1   4247871          CHR10   5516036          CHR14  37831976
                              RBEST_C805       391 cR              CHR4   6616774           CHR1   4205431          CHR10   5610572          CHR14  38385713
                                EE723892       398 cR              CHR4   6625973           CHR1   4211887          CHR10   5594006          CHR14  38006657
                                    C146       451 cR              CHR4   5445348           CHR1   8202675          CHR10   7534640          CHR14  27763298
                 RBEST_ONI05BC.39_G12_14       465 cR              CHR4   5266136           CHR1   8061682          CHR10   7801650          CHR14   4446181
                                MS_GM223       476 cR                 -         -              -         -              -         -              -         -
                            EST_75611654       487 cR              CHR4   8400880              -         -              -         -              -         -
                                   C1028       516 cR              CHR4   9213965           CHR1   7058678          CHR10  10123895          CHR14  18470155
                            EST_75611734       520 cR              CHR4   9304238           CHR1   6982401          CHR10  10252207           CHR1  55137273
                                AY522594       534 cR              CHR4  10058189         CHR.UN         -         CHR.UN         -          CHR10  17780940
                           SNP_244316497       570 cR                 -         -              -         -              -         -              -         -
                                    C344       594 cR              CHR4  10954154           CHR1    497210          CHR10  12269089          CHR14  55630382
                                EE724098       618 cR              CHR4  11372737           CHR1    832294          CHR10  12886652              -         -
                                   C1015       644 cR              CHR4  11845917         CHR.UN         -          CHR10  13572517              -         -
                                EE723860       645 cR              CHR4  11823303           CHR1   1207754          CHR10  13548184          CHR14  18932019
                                    C289       648 cR              CHR4  11825893           CHR1   1209574          CHR10  13550313          CHR14  18919999
                                   C1192       651 cR              CHR4  11853758           CHR1   1232732          CHR10  13585519          CHR14  20756008
                                  D66874       669 cR              CHR4  11869725           CHR1   1242969          CHR10  13667916          CHR14  20800670
                 RBEST_ONI05GA.39_E01_09       672 cR              CHR4  11941046           CHR1   1303110              -         -           CHR5  12595238
                    WG0AAA30YG19HM1_ATRX       674 cR                 -         -              -         -              -         -              -         -
                                AB245405       684 cR              CHR4  11872501           CHR1   1244162          CHR10  13670115          CHR14  20814089
                                MS_GM166       700 cR                 -         -              -         -              -         -              -         -
                                    C945       711 cR              CHR4  12105437           CHR1   1440872          CHR10  13982299          CHR14   7287066
                                AX804467       715 cR              CHR4  12073117              -         -          CHR10  13943130              -         -
                                EE723936       724 cR              CHR4  12315385           CHR3   2349404          CHR10  14247608          CHR14   8084407
                            EST_75611496       740 cR              CHR4  12354670              -         -              -         -              -         -
                                EE724028       788 cR              CHR4  13829337           CHR1   2776798          CHR10  16535459       ZV7_NA27         -
                                    C375       798 cR              CHR4  13986261           CHR1   2883635          CHR10  16736578          CHR14  51522432
                           SNP_244316573       852 cR                 -         -              -         -          CHR10  18101942              -         -
                                    C234       874 cR              CHR4  15045209           CHR1   3622493          CHR10  18173461          CHR21  11375829
                           SNP_244316735      1038 cR                 -         -              -         -              -         -              -         -


LG3.txt:

::::::::::::::
LOD7.1-RH48-LG3.rev
::::::::::::::
                                EE723805         0 cR              CHR7  10346628              -         -          CHR18  25926960           CHR7  17492472
                            EST_75611551        45 cR            CHR.UN         -         CHR.UN         -          CHR18  26899168          CHR21  27772884
                           EST_253831755        61 cR            CHR.UN         -          CHR16   6364649          CHR18  28757236           CHR7  11509630
                           SNP_244316501        73 cR                 -         -              -         -              -         -              -         -
                           SNP_244316719        88 cR                 -         -              -         -              -         -              -         -
                           SNP_244316484       120 cR            CHR.UN         -              -         -              -         -              -         -
                           SNP_244316713       149 cR                 -         -              -         -              -         -              -         -
                                MS_GM526       279 cR                 -         -              -         -              -         -              -         -
                                BV005475       284 cR              CHR7   9985174              -         -          CHR18  27370659              -         -
::::::::::::::
LOD4.6-RH22-LG3.rev
::::::::::::::
                               MS_UNH106         0 cR                 -         -              -         -              -         -              -         -
                                MS_GM128        51 cR                 -         -              -         -              -         -              -         -
::::::::::::::
LOD5.1-RH11-LG3
::::::::::::::
                           SNP_244316453         0 cR                 -         -              -         -              -         -              -         -
                           SNP_244316672        33 cR              CHR7   7122850              -         -              -         -              -         -
                                DQ011053        80 cR              CHR7   6895450         CHR.UN         -          CHR18  11172650          CHR15   7670472
                                    C230        97 cR              CHR7   6665334         CHR.UN         -          CHR18  10779191           CHR7  53197994
                            EST_75611813       137 cR              CHR7   6605383              -         -          CHR18  10670835     ZV7_NA1099         -
                           SNP_244316487       174 cR                 -         -              -         -              -         -              -         -
                           SNP_244316590       204 cR              CHR7   5873875              -         -              -         -              -         -
                           SNP_244316548       230 cR              CHR7   6247185         CHR.UN  56719714          CHR18  10034668              -         -
                         WG0AAA36YM24RM1       262 cR                 -         -              -         -              -         -              -         -
::::::::::::::
LOD5.7-RH31-LG3
::::::::::::::
                           SNP_244316547         0 cR                 -         -              -         -              -         -              -         -
                           SNP_244316550        15 cR              CHR7   5763184              -         -          CHR18   9176301              -         -
                                    C676        31 cR                 -         -         CHR.UN         -          CHR18   7457263           CHR5  35358423
                                 C1178/*        44 cR              CHR7   4923411         CHR.UN         -          CHR18   7399367           CHR1  22671887
                 RBEST_ONI01JC.39_D12_08        91 cR              CHR7   4272386         CHR.UN         -          CHR18  14689724              -         -
                                MS_GM150        99 cR                 -         -              -         -              -         -              -         -
::::::::::::::
LOD4-RH3-LG3.rev
::::::::::::::
                           SNP_244316577         0 cR             CHR21      7102         CHR.UN  19979749          CHR16   6807710          CHR17  41819530
                           EST_253831740        36 cR              CHR7   3163554          CHR20    629850          CHR18  17522292           CHR7  22226434
                              RBEST_C338       105 cR              CHR7   2668095         CHR.UN         -          CHR18  18725930           CHR7  15345998
                                MS_GM024       184 cR                 -         -              -         -              -         -              -         -
                                EE723931       257 cR              CHR7   2297418         CHR.UN         -          CHR18  19547559      ZV7_NA173         -
                           SNP_244316722       322 cR              CHR7   2201432              -         -         CHR.UN         -              -         -
                           SNP_244316710       397 cR                 -         -              -         -              -         -              -         -
                           SNP_244316510       417 cR                 -         -              -         -              -         -              -         -
                                MS_GM271       471 cR                 -         -              -         -              -         -              -         -


LG4.txt:

::::::::::::::
LOD4.9-RH4-LG4
::::::::::::::
                            EST_75640848         0 cR             CHR11  11894175           CHR3   8439311           CHR8  13863047           CHR3  15100175
                                EE724041         6 cR             CHR11   4656811         CHR.UN         -           CHR8  19375128          CHR18  44699493
                 RBEST_ONI03AB.39_H07_15        22 cR             CHR11  11527858              -         -              -         -              -         -
                            EST_75611584        27 cR             CHR11  11722239           CHR3  10024308           CHR8  13755219           CHR3  59975441
                            EST_75640854        30 cR             CHR11  11370688           CHR3   8711192           CHR8  13388419           CHR3  61074476
                              RBEST_C196        32 cR             CHR11  11528198           CHR3   8611307           CHR8  13549288              -         -
                                EE724021        62 cR            CHR.UN         -              -         -           CHR8  16281310     ZV7_NA2764         -
                                   C1016        71 cR             CHR11  12755802         CHR.UN         -           CHR8  15682597           CHR3  23578996
                              RBEST_C687        93 cR             CHR11  14693126         CHR.UN         -           CHR8  17764660           CHR3  37969303
                            EST_75611720       164 cR             CHR11   5092816         CHR.UN         -              -         -           CHR3  20032670
                                DQ239687       234 cR             CHR11   4219721         CHR.UN         -           CHR8  19735092              -         -
                                    C242       237 cR             CHR11   3897701          CHR19   4153572           CHR8  20372994              -         -
                           SNP_244316725       258 cR                 -         -              -         -              -         -              -         -
                              RBEST_C667       294 cR             CHR11   3310192          CHR18   4381291              -         -           CHR3  61363596
                    WG0AAA22YF11HM1_LHX9       304 cR                 -         -              -         -              -         -              -         -
                            EST_75641177       338 cR             CHR11   3140479              -         -           CHR8  23652549              -         -
                              TILPROLACA       344 cR             CHR11   3127158         CHR.UN         -           CHR8  23675938           CHR3  30087823
                            EST_75611672       372 cR             CHR11   2452786              -         -           CHR8  23305936           CHR3  25354602
                                EE723937       380 cR             CHR11   2360639         CHR.UN         -           CHR8  23229292           CHR3  37419610
                                MS_GM351       395 cR                 -         -              -         -              -         -              -         -
                                AJ001305       408 cR             CHR11   2449757              -         -           CHR8  23297731           CHR3  25365460
                            EST_75611754       502 cR             CHR11   1358473         CHR.UN         -           CHR8  25487097           CHR3  31895342
                                EE723866       574 cR            CHR.UN         -         CHR.UN         -          CHR11   8446648     ZV7_NA1855         -
                                EE723829       611 cR             CHR11    485468         CHR.UN         -           CHR8  25049967           CHR3  30102975
                                AX804039       617 cR             CHR11    484192          CHR19   2349878           CHR8  25051894           CHR3  30104325
                                EE724048       633 cR            CHR.UN         -           CHR3         -           CHR8  25038318           CHR3  29676223
::::::::::::::
LOD5.6-RH6-LG4
::::::::::::::
                              RBEST_C894         0 cR             CHR11   7715651           CHR3  11355575           CHR8   8884618              -         -
                            WG0AAA11YA12        53 cR                 -         -              -         -              -         -              -         -
                                 C1419/*        57 cR             CHR11  13653638           CHR3  11751591           CHR8   8379660           CHR3  52940784
                                   C1397        70 cR             CHR11  14479871           CHR3  12260237           CHR8   7002998           CHR3  35598391
                                EE723801        74 cR             CHR11  14481218           CHR3  12261013           CHR8   7001499           CHR3  35598104
                                AY663853       110 cR             CHR11   5672899           CHR3  12557793           CHR8   6444881           CHR3  14768428
                              RBEST_C786       123 cR             CHR11   6260691           CHR3  13005383           CHR8   5648087              -         -
                              RBEST_C776       127 cR             CHR11   6259314           CHR3  13004960           CHR8   5649718              -         -
                                MS_GM553       131 cR                 -         -              -         -              -         -              -         -
                                   C1355       142 cR             CHR11   6352179           CHR3  13072982           CHR8   5494058              -         -
                                   C1244       150 cR             CHR11   6526185           CHR3  13083640           CHR8   5388162           CHR3  12952742
                            EST_75641788       177 cR             CHR11   7351699           CHR3  13623761           CHR8   3994343           CHR3  18102308
                                    C429       184 cR             CHR11   7435178           CHR3  13681358           CHR8   3904625           CHR3  29541729
                                DQ001950       188 cR             CHR11   7432231           CHR3  13679412           CHR8   3907762              -         -
                                    C913       200 cR             CHR11  13256618              -         -           CHR8   3608297              -         -
                 RBEST_ONI01AD.39_E01_09       236 cR             CHR11  15680351           CHR3  14527520           CHR5  33649020           CHR3  27584148
                                     C14       248 cR             CHR11  15704349           CHR3  14509331           CHR8   3083796           CHR3  27613088
                           SNP_244316505       261 cR                 -         -              -         -              -         -              -         -
                           SNP_244316448       281 cR             CHR11   6156582              -         -              -         -              -         -
                           SNP_244316467       299 cR             CHR11   6857332              -         -           CHR8   4896126              -         -
                           SNP_244316674       360 cR                 -         -              -         -              -         -              -         -
                                MS_GM509       440 cR                 -         -              -         -              -         -              -         -
                                EE723922       477 cR             CHR11  16276379           CHR3  13999406           CHR8   2057220           CHR3  28832261
                                    C287       494 cR             CHR11  16247632           CHR3  13980131           CHR8   2446285              -         -
                           SNP_244316496       530 cR                 -         -              -         -              -         -              -         -
                           SNP_244316656       564 cR                 -         -              -         -              -         -              -         -
                            EST_75641216       607 cR             CHR11  15740706              -         -         CHR.UN         -              -         -
                            EST_75611823       634 cR             CHR11  15914245         CHR.UN         -         CHR.UN         -          CHR19  45157941
                                    C858       663 cR             CHR11  16069859         CHR.UN         -         CHR.UN         -           CHR3  19490550


LG5.txt:

::::::::::::::
LOD6.9-RH6-LG5.rev
::::::::::::::
                                    C148         0 cR             CHR17  12350969         CHR.UN         -           CHR5  18461621          CHR11   1104119
                           SNP_244316468        31 cR              CHR5   4698780           CHR2   1495604          CHR19  17700600              -         -
                             WG0AAA4YI10       117 cR                 -         -              -         -              -         -              -         -
                            EST_75611817       240 cR             CHR17  11161280          CHR11  10442280           CHR5  24194442          CHR17  12748025
                            EST_75611702       302 cR             CHR17  10949639         CHR.UN         -              -         -              -         -
                            EST_75611537       349 cR             CHR17  13629016          CHR11   9880105           CHR5  21526198              -         -
                                MS_GM006       396 cR                 -         -              -         -              -         -              -         -
                                  BLUOPS       486 cR                 -         -              -         -              -         -              -         -
                                EE724050       522 cR             CHR17   9842090          CHR11   1022711           CHR5  31856664           CHR6  47191857
                                    C815       555 cR                 -         -          CHR11   9276334              -         -          CHR11  22701931
                                AF247128       564 cR             CHR17  10628599          CHR11   9280494              -         -              -         -
                                AF247116       571 cR             CHR17  10618534          CHR11   9276345           CHR5  27006035          CHR11  22701057
                                EE724154       590 cR             CHR17   9179432          CHR11   1527365           CHR5  15305595          CHR11  12740742
                           SNP_244316724       641 cR                 -         -              -         -              -         -              -         -
                     WG0AAA44YK23HM1_BAP       672 cR                 -         -              -         -              -         -              -         -
                                    C873       682 cR             CHR17   8853342          CHR11   1732209           CHR5  15748687          CHR11  16299959
                                AB101666       695 cR             CHR17   8627594          CHR11    887111           CHR5  16161202          CHR21   8074296
                              RBEST_C909       698 cR             CHR17   8502112          CHR11    825110           CHR5  16274296          CHR21   3911584
                               MS_UNH169       734 cR                 -         -              -         -              -         -              -         -
                              RBEST_C673       746 cR             CHR17   7229424         CHR.UN         -           CHR5  30529777           CHR6   1731165
                               MS_UNH309       757 cR                 -         -              -         -              -         -              -         -
                           SNP_244316535       789 cR                 -         -              -         -              -         -              -         -
                           SNP_244316660       795 cR                 -         -              -         -              -         -              -         -
                           SNP_244316529       800 cR            CHR.UN         -          CHR11   5856693           CHR5    439318              -         -
                           SNP_244316457       811 cR            CHR.UN         -          CHR11   5867385           CHR5    470081          CHR22     26269
                            EST_75641791       843 cR            CHR.UN         -          CHR11   5798262         CHR.UN         -          CHR22   7586510
                            EST_75611638       891 cR            CHR.UN         -          CHR11   6369943           CHR5   1883829           CHR6  39598366
                                EE723950       896 cR             CHR17   9862371         CHR.UN         -          CHR23  11676741          CHR25   2436784
                                AB104860       903 cR            CHR.UN         -              -         -              -         -              -         -
                                AY522645       922 cR            CHR.UN         -         CHR.UN         -           CHR7  12138756           CHR6  26850238
                            EST_75611534       952 cR            CHR.UN         -          CHR11   8929624           CHR5  28554481              -         -
                            EST_75611586       959 cR            CHR.UN         -          CHR11   6922454              -         -              -         -
                   WG0AAA44YP19RM1_LTPR1       962 cR                 -         -              -         -              -         -              -         -
                                   C1128       968 cR            CHR.UN         -          CHR11   7109314           CHR5  27783146              -         -
                                MS_GM264       984 cR                 -         -              -         -              -         -              -         -
                                     C88       997 cR            CHR.UN         -          CHR11   8697329           CHR5  29050293          CHR11  19606533
                              RBEST_C415      1046 cR            CHR.UN         -              -         -              -         -              -         -
::::::::::::::
LOD5.3-RH14-LG5.rev
::::::::::::::
                            WG0AAA22YB14         0 cR                 -         -              -         -              -         -              -         -
                                AF247821        15 cR             CHR17   1562977         CHR.UN         -         CHR.UN         -          CHR22   8088733
                          EST_75641638/*        39 cR             CHR17   1411729         CHR.UN         -           CHR5  25956685              -         -
                               MS_UNH884        57 cR                 -         -              -         -              -         -              -         -
                           SNP_244316729       168 cR             CHR17  10899678          CHR11   4644040         CHR.UN         -              -         -
                 RBEST_ONI04GB.39_H01_15       208 cR             CHR17  14517259          CHR11   4567748           CHR5   6189477   ZV7_SCAF2493         -
                               MS_UNH927       228 cR                 -         -              -         -              -         -              -         -
                            EST_75611579       275 cR             CHR17   1186772         CHR.UN         -           CHR5  33466233          CHR11  44018265
                                    C288       304 cR             CHR17  10710130          CHR11   4786057           CHR5   1355618          CHR11  34059372
                                  C667/*       333 cR            CHR.UN         -          CHR11   5150736         CHR.UN         -           CHR6  27965399
                                    C214       338 cR             CHR17   1373804         CHR.UN         -           CHR5  33736822          CHR11  44480821
                              RBEST_C679       385 cR             CHR17   6393671          CHR11   4110696           CHR5   7297573              -         -
                                    C508       394 cR             CHR17   6441862         CHR.UN         -           CHR5   7370580              -         -
::::::::::::::
LOD5.4-RH18-LG5.rev
::::::::::::::
                     WG0AAA38YF14RM1_MMP         0 cR                 -         -              -         -              -         -              -         -
                                   C1292        48 cR             CHR17   4110070          CHR11   7232451           CHR5  13114251          CHR22   5364283
                            EST_75611687       113 cR             CHR17   4909559          CHR11   3040618           CHR5  10035021          CHR11  22130296
                           SNP_244316532       182 cR             CHR17   5202645          CHR11   2812189           CHR5   9492607              -         -
                                EE724129       240 cR             CHR17   5389642          CHR11   2656658           CHR5   9236131           CHR6  42184037
                                AY918867       273 cR              CHR8  16529469           CHR1         -           CHR4   7958690          CHR22  22534216
                           SNP_244316664       282 cR             CHR15  14319229              -         -         CHR.UN         -          CHR14  48675769
                           SNP_244316732       304 cR                 -         -              -         -              -         -              -         -
                           SNP_244316539       368 cR                 -         -              -         -              -         -              -         -
                                BV005569       413 cR             CHR17    304867              -         -              -         -              -         -
                                MS_GM012       422 cR                 -         -              -         -              -         -              -         -


LG6.txt:

::::::::::::::
LOD5-RH7-LG6
::::::::::::::
                            EST_75641195         0 cR              CHR9   4078068         CHR.UN         -           CHR1  30278227           CHR1  36884066
                            EST_75640837        80 cR              CHR9   4131885          CHR18    472283          CHR10  10127471           CHR1  55372092
                            EST_75641633       163 cR              CHR9  18506377         CHR.UN         -           CHR1  10648085          CHR10  24497312
                 WG0AAA45YN18RM1_TP53BP2       174 cR                 -         -              -         -              -         -              -         -
                                   C1472       187 cR              CHR9  18514225         CHR.UN         -           CHR1  10659618          CHR17   2244194
                              RBEST_C927       234 cR              CHR9  19282492         CHR.UN         -           CHR1   3309949           CHR1  50491102
                                DQ066868       245 cR              CHR9  19491168         CHR.UN         -           CHR1    786614          CHR13  26139092
                              RBEST_C809       254 cR              CHR9  19543320              -         -           CHR1    861329          CHR11   9510103
                                MS_GM251       304 cR                 -         -              -         -              -         -              -         -
                                MS_GM390       308 cR                 -         -              -         -              -         -              -         -
                                   C1263       387 cR              CHR9  19737523          CHR18   9394409          CHR13  31164590           CHR6  37691378
                           SNP_244316495       397 cR                 -         -          CHR18   9460185           CHR1  28883560              -         -
::::::::::::::
LOD5.8-RH45-LG6
::::::::::::::
                                EU887950         0 cR              CHR9   5910567          CHR18   7669367           CHR1  23784425          CHR14  30908166
                                    C472         5 cR              CHR9   5969555          CHR18   7634328           CHR1  23664794           CHR1  16993651
                                   C1034        43 cR              CHR9   6336676          CHR18   7400673           CHR1  23042150           CHR1  21200523
                    WG0AAA34YG21HM1_MCM5        98 cR                 -         -              -         -              -         -              -         -
::::::::::::::
LOD6.2-RH7-LG6
::::::::::::::
                                MS_GM539         0 cR                 -         -              -         -              -         -              -         -
                               MS_UNH231        31 cR                 -         -              -         -              -         -              -         -
                            EST_75611628        51 cR              CHR9   7339820          CHR18   6602811           CHR1  21593485           CHR1  49502087
                            EST_75611757        58 cR              CHR9   7337492              -         -              -         -           CHR1  49517787
                                    C608        72 cR              CHR9   7596368          CHR18   6417325           CHR1  20875853              -         -
                            EST_75611719        98 cR              CHR9   7923782          CHR18   6151475         CHR.UN         -          CHR13   3912566
                                MS_GM189       125 cR                 -         -              -         -              -         -              -         -
                            EST_75611622       131 cR              CHR9   7912868              -         -              -         -              -         -
                            EST_75611561       146 cR             CHR20  14368444          CHR18   5947746              -         -              -         -
                              RBEST_C269       176 cR              CHR9   8508532          CHR18   5650744           CHR1  19432883              -         -
                           SNP_244316460       191 cR                 -         -              -         -              -         -              -         -
                           SNP_244316559       225 cR              CHR9   8358718         CHR.UN 102698736         CHR.UN         -           CHR1  23377527
                            EST_75611691       269 cR              CHR9   8658228         CHR.UN         -         CHR.UN         -           CHR1  22671887
                                   C1133       290 cR              CHR9   8710772         CHR.UN         -              -         -           CHR7  69631376
                                    C407       311 cR              CHR9   8781173          CHR18   2518484              -         -           CHR1  55601956
                   WG0AAA31YE16HM1_ALDOA       338 cR                 -         -              -         -              -         -              -         -
                            EST_75611621       383 cR              CHR9   9652850              -         -              -         -              -         -
                                MS_GM514       414 cR                 -         -              -         -              -         -              -         -
                            EST_75611616       453 cR              CHR9    625214         CHR.UN         -           CHR1  14809589              -         -
                            EST_75611520       501 cR              CHR9  17609358          CHR18   3879547           CHR1  12111176              -         -
                                MS_GM321       550 cR                 -         -              -         -              -         -              -         -
                                    C336       573 cR              CHR9  13820725          CHR18   2471815         CHR.UN         -           CHR3  10532600
                            EST_75611625       576 cR              CHR9  13689491          CHR18   5199662           CHR8  20582868           CHR1  50640206
                              RBEST_C408       646 cR              CHR9  14295480         CHR.UN         -           CHR1  39275212          CHR22  25585853
                                   C1459       688 cR              CHR9  14577194          CHR18   1869301           CHR1  38823831           CHR1  51961423
                                   C1248       712 cR              CHR9  10936528         CHR.UN         -           CHR1  31997782          CHR19   2828063
                              RBEST_C892       724 cR              CHR9  15242893         CHR.UN         -           CHR1  31645082           CHR3  51487981
                              RBEST_C655       733 cR              CHR9  15174686          CHR18   2115030           CHR1  31553854          CHR22   9126565
                            EST_75611651       742 cR              CHR9  11064529         CHR.UN         -           CHR1  31779194              -         -
                                   C1333       748 cR              CHR9  10918540          CHR18   5121969           CHR1  32030140              -         -
                                EE724082       757 cR            CHR.UN         -          CHR17   8376040          CHR15   7763554          CHR13  23152029
                                    C372       774 cR              CHR9  15688375          CHR18   4626013           CHR1  33260930           CHR3  23771116
                                AX804725       821 cR              CHR9  11644287              -         -           CHR1  36590192              -         -
                                MS_GM182       828 cR                 -         -              -         -              -         -              -         -
                                EE724080       883 cR              CHR9  10116832          CHR18   1006443           CHR1  10396744              -         -
                                DQ004559       895 cR              CHR9  10122828          CHR18   1011495         CHR.UN         -          CHR23  34958669
                                   C1371       907 cR              CHR9  10132060          CHR18   1016519         CHR.UN         -           CHR6  15772098
                    WG0AAA45YK23HM1_NCKX       927 cR                 -         -              -         -              -         -              -         -
                           SNP_244316665       947 cR              CHR9   2938397              -         -              -         -              -         -
                           SNP_244316586       981 cR                 -         -              -         -              -         -              -         -
                                EE723830       990 cR              CHR9   4230969          CHR16   4612846         CHR.UN         -           CHR1  36377651
                                EE723834      1038 cR              CHR9  18657410         CHR.UN         -              -         -           CHR1  51616848
                                EE724000      1057 cR              CHR9  20133816         CHR.UN         -              -         -          CHR24  20165018
                            EST_75611776      1127 cR              CHR9  16175876         CHR.UN         -           CHR1   2328439              -         -


LG7.txt:

::::::::::::::
LOD5.9-RH10-LG7
::::::::::::::
                                EE723897         0 cR             CHR19   9045603          CHR13  11271792           CHR6  22055552           CHR7  24279520
                                EE724054         3 cR             CHR19   9054616          CHR13  11187166           CHR6  22224098              -         -
                           SNP_244316662        51 cR                 -         -              -         -              -         -              -         -
                            EST_75611797        76 cR             CHR19   1041425              -         -           CHR6    465592           CHR8  27209487
                              RBEST_C398        86 cR             CHR19   1598112         CHR.UN         -           CHR6  21591658              -         -
                                EE723929        92 cR            CHR.UN         -          CHR13    846684           CHR6  23102591          CHR18  19611058
                            EST_75641214       104 cR             CHR19   9361491         CHR.UN         -           CHR6   1076479           CHR7  39260328
                                MS_GM386       142 cR                 -         -              -         -              -         -              -         -
                                MS_GM002       150 cR                 -         -              -         -              -         -              -         -
                                    C319       166 cR             CHR19    721499         CHR.UN         -         CHR.UN         -          CHR19   4129289
                                EE723977       263 cR             CHR14  14285799         CHR.UN         -          CHR12  23897235          CHR21   5248406
                                AY513737       292 cR                 -         -              -         -              -         -              -         -
                            EST_75611828       318 cR            CHR.UN         -         CHR.UN         -          CHR12    949709          CHR10  39926547
                            EST_75641165       328 cR             CHR14  14671759         CHR.UN         -         CHR.UN         -           CHR4  33309393
                                MS_GM208       390 cR                 -         -              -         -              -         -              -         -
                                EE723876       430 cR             CHR14    521291         CHR.UN         -          CHR12   1809482          CHR10  41681978
                              RBEST_C823       439 cR             CHR14    473030         CHR.UN         -          CHR12   1700740          CHR10  41633329
                            EST_75611745       466 cR             CHR14    387699         CHR.UN         -         CHR.UN         -          CHR10   1529590
                           SNP_244316481       542 cR                 -         -              -         -              -         -              -         -
                           EST_253831747       571 cR             CHR14   1657281              -         -          CHR12   4390199              -         -
                 RBEST_ONI05IA.39_B08_04       600 cR             CHR14   1325440         CHR.UN         -          CHR12   4718602           CHR5  25496677
                                EF032980       648 cR             CHR19     14139         CHR.UN         -           CHR4   8854402              -         -
                            EST_75611667       678 cR             CHR14   1877110         CHR.UN         -          CHR12   4990729          CHR21  43148491
                              RBEST_C586       690 cR             CHR14   2182790         CHR.UN         -          CHR12   5620398              -         -
                              RBEST_C582       705 cR             CHR14   2545555           CHR4   2935426          CHR12   6582556           CHR5  27304431
                              RBEST_C522       713 cR             CHR14   2703353           CHR4   3054130          CHR12   6889616           CHR5  27212643
                           SNP_244316581       718 cR                 -         -              -         -           CHR1  11297280              -         -
                                MS_GM442       735 cR                 -         -              -         -              -         -              -         -
                                MS_GM114       738 cR                 -         -              -         -              -         -              -         -
                              RBEST_C835       746 cR             CHR14   3138792         CHR.UN         -          CHR12   7975793          CHR21  44580596
                            WG0ACA29YJ13       771 cR                 -         -              -         -              -         -              -         -
                                AY325499       787 cR             CHR14   3677024           CHR4   3608332          CHR12   9642362              -         -
                                EE724097       796 cR             CHR14   3551115           CHR4   3704794          CHR12   9897545           CHR2  52357256
                                    C859       821 cR             CHR14   3994480           CHR4   3324200          CHR12   9157062          CHR21   4417552
                            EST_75611567       830 cR             CHR14   4011671           CHR4   3317197              -         -          CHR21  44843336
::::::::::::::
LOD5.9-RH9-LG7
::::::::::::::
                                    C864         0 cR             CHR14   4461565           CHR4   4461340          CHR12   8258910           CHR5  57974769
                            EST_75611575        68 cR             CHR14   6966742              -         -          CHR12  14081304          CHR10  39326883
                            EST_75611787       103 cR             CHR14   6582491           CHR4   1735709          CHR12  13337694           CHR5   1558030
                           SNP_244316545       134 cR             CHR14   6010895           CHR4   2169293          CHR12  12528004          CHR10  15650531
                              RBEST_C822       150 cR             CHR14   5986251           CHR4   2189361          CHR12  12496547              -         -
                                    C543       166 cR             CHR14   5749072           CHR4   2370987          CHR12  12210946              -         -
                            EST_75611758       179 cR             CHR14   5333478              -         -          CHR12  11646095              -         -
                            EST_75611536       190 cR             CHR14   5474960           CHR4   2600540          CHR12  11833169           CHR5  43933592
                                MS_GM361       211 cR                 -         -              -         -              -         -              -         -
                                   C1241       284 cR             CHR14   8913713         CHR.UN         -          CHR12  17550525          CHR21  13423627
                                    C279       305 cR             CHR14   8085364         CHR.UN         -          CHR12  15726679           CHR8  29334798
                                MS_GM389       391 cR                 -         -              -         -              -         -              -         -
                                MS_GM387       403 cR                 -         -              -         -              -         -              -         -
                            EST_75611568       427 cR             CHR14  11831003           CHR4   5785666          CHR12  22520193              -         -
                                    C856       470 cR             CHR14  10723089         CHR.UN         -              -         -              -         -
                 RBEST_ONI02DB.39_G01_13       489 cR             CHR14  10641178         CHR.UN         -          CHR12  25059937              -         -
                                    C959       512 cR             CHR13   5796342          CHR12   8690698           CHR9   7867036          CHR21  11442580
                                    C474       516 cR             CHR14  10397975         CHR.UN         -          CHR12  27406337           CHR8  30097135
                    WG0AAA16YE01HM1_RERG       531 cR                 -         -              -         -              -         -              -         -
                              RBEST_C700       589 cR            CHR.UN         -              -         -          CHR12  29017565          CHR23  35938674
                                   C1451       639 cR             CHR14  14644002         CHR.UN         -         CHR.UN         -           CHR5  27753764
                                EE723886       696 cR             CHR14  14586252         CHR.UN         -         CHR.UN         -           CHR5  27684120
                           SNP_244316739       718 cR                 -         -              -         -              -         -              -         -
                            EST_75611748       737 cR            CHR.UN         -           CHR4   5206770         CHR.UN         -           CHR2  46942891
                                    C368       799 cR            CHR.UN         -           CHR4   2732747         CHR.UN         -          CHR21  13362928
                                MS_GM141       832 cR                 -         -              -         -              -         -              -         -
                                MS_GM227       922 cR                 -         -              -         -              -         -              -         -
                                BV005369       955 cR             CHR19  17386458          CHR13   2631856           CHR6  13405971              -         -
                                    C916       983 cR             CHR19  17253608          CHR13   2758031           CHR6  13568262          CHR18  23648195
                                AY522597      1049 cR             CHR19  16553965         CHR.UN         -           CHR6  14415831      ZV7_NA172         -
                            EST_75641629      1090 cR             CHR19  16617856          CHR13   3315724           CHR6  14341221              -         -
                            EST_75641793      1108 cR             CHR19  16877675          CHR13   3106074           CHR6  14031353              -         -
                                AY737039      1149 cR             CHR19  12012202          CHR13   2187966           CHR6  12644188          CHR18  46235261
                            EST_75641145      1159 cR             CHR19  12806605          CHR13   2319871           CHR6  12859139          CHR18  21415578
                                   C1236      1196 cR             CHR19  12098619          CHR13   6821041           CHR6  12536858          CHR25  27898475
::::::::::::::
LOD5.9-RH31-LG7
::::::::::::::
                   WG0AAA36YA15RM1_DUSP6         0 cR                 -         -              -         -              -         -              -         -
                  WG0AAA37YO07RM1_IGFBP2         8 cR                 -         -              -         -              -         -              -         -
                            EST_75611598        15 cR             CHR19  13466302          CHR13   6006123              -         -          CHR25  20472787
                                EU313200        22 cR             CHR19  13760120          CHR13   5726715         CHR.UN         -          CHR25  22374999
                  WG0AAA35YD23HM1_KCNE1L        49 cR                 -         -              -         -              -         -              -         -
                                DQ011050        67 cR             CHR19  14670577          CHR13   4992448           CHR6  17092309          CHR20   4082037
                                MS_GM365        94 cR                 -         -              -         -              -         -              -         -
                                DQ480532       146 cR            CHR.UN         -              -         -           CHR6  21464901              -         -
                               MS_UNH917       188 cR                 -         -              -         -              -         -              -         -
                           SNP_244316598       215 cR                 -         -              -         -              -         -              -         -


LG8-24.txt:

::::::::::::::
LOD5.4-RH3-LG8-24
::::::::::::::
                              RBEST_C427         0 cR            CHR.UN         -         CHR.UN         -          CHR19  21319599          CHR24   6819777
                            EST_75611529        11 cR            CHR.UN         -         CHR.UN         -          CHR19  21239022          CHR12  46374593
                            EST_75611646        26 cR            CHR.UN         -              -         -           CHR8   4806337          CHR12    831024
                                EE723871        61 cR            CHR.UN         -         CHR.UN         -         CHR.UN         -          CHR12  23967778
                                MS_GM027        69 cR                 -         -              -         -              -         -              -         -
                                    C374        73 cR            CHR.UN         -              -         -              -         -              -         -
                                EE723844        92 cR            CHR.UN         -         CHR.UN         -          CHR19  21800945          CHR12  30757704
                                   C1400       198 cR              CHR5   6259842         CHR.UN         -         CHR.UN         -          CHR15  45966783
                            EST_75611630       218 cR              CHR5   6031393         CHR.UN         -         CHR.UN         -              -         -
                            EST_75611838       241 cR              CHR5   7238436         CHR.UN         -         CHR.UN         -          CHR12    540257
                       ONG_S25_E04_SOX9A       251 cR                 -         -              -         -              -         -              -         -
                            EST_75611753       270 cR              CHR5   6874588         CHR.UN         -         CHR.UN         -              -         -
                            EST_75611800       324 cR              CHR5   6316956         CHR.UN         -         CHR.UN         -              -         -
                               MS_UNH129       339 cR              CHR5   5881561           CHR2   3107935          CHR19    361854          CHR12  18151102
                              RBEST_C310       342 cR              CHR5   5748440           CHR2   3199187          CHR19    515842          CHR12  18431883
                            WG0AAA26YL09       380 cR                 -         -              -         -              -         -              -         -
                                AB182646       409 cR              CHR5   5606718           CHR2   3300288          CHR19    835986          CHR12  18653175
                            EST_75611774       427 cR              CHR5   5595657              -         -          CHR19    854017              -         -
                                EE723846       454 cR             CHR11  11030424           CHR2   3692893          CHR19   1757773          CHR12  17626430
                                   C1173       520 cR              CHR5  11305048           CHR2   3916618          CHR19   2117697           CHR3  50031358
                           SNP_244316517       531 cR                 -         -              -         -              -         -              -         -
                               MS_UNH145       538 cR              CHR5  11427205           CHR2   4038009          CHR19   2406838              -         -
                                EE723998       556 cR              CHR5  11678073           CHR2   4282601          CHR19   2825806          CHR12  17423055
                            EST_75611470       594 cR              CHR5  10876893              -         -              -         -          CHR24  33998413
                            EST_75641781       597 cR              CHR5  10510180           CHR2   4850581          CHR19   8016840              -         -
                                    C670       622 cR              CHR5  10667149           CHR2   4549846          CHR19   8471849          CHR24  34231848
                            EST_75641197       662 cR              CHR5  10033510           CHR2   5303071          CHR19   7355323          CHR24  33383638
                                DQ011056       687 cR              CHR5   9894012          CHR15   7198119          CHR19   7123424          CHR24  38251466
                                AY737022       704 cR              CHR5   9911842              -         -          CHR19   7142479          CHR24   6744459
                                DQ066871       786 cR              CHR5   9677696          CHR15   6970910          CHR19   6736190          CHR12   2003095
                            EST_75611830       836 cR              CHR5   9640227          CHR15   6890113          CHR19   6681335          CHR12   1892224
                                   C1160       850 cR              CHR5   9265354              -         -              -         -      ZV7_NA535         -
                            EST_75611637       867 cR              CHR5   9191017           CHR2   5669190          CHR19   5991252          CHR12  11324225
                            EST_75611530       875 cR              CHR5   9203853           CHR2   5655723          CHR19   6019140          CHR12   8513878
                 RBEST_ONI01GD.39_E08_10       905 cR              CHR5   8498129           CHR2   6277836          CHR19   4580241              -         -
                                EE723889       936 cR              CHR5    247318           CHR2         -          CHR19   9131078          CHR13  24111884
                           EST_253831788       993 cR              CHR5    861591           CHR2         -          CHR19  10067024          CHR17  10951483
                              RBEST_C949      1021 cR              CHR5    700453           CHR2         -          CHR19   9823548     ZV7_NA1722         -
                                EE724125      1035 cR              CHR5    497798           CHR2         -          CHR19   9489734          CHR13  16053857
                            EST_75611643      1049 cR              CHR5   1393483              -         -          CHR19  10859139              -         -
                                AY737014      1079 cR             CHR16   8553649           CHR2  10010455          CHR21  26780388              -         -
                                    C950      1089 cR              CHR5   1957262         CHR.UN         -          CHR19  11719235          CHR13  26475388
                              RBEST_C806      1110 cR              CHR5   2123591              -         -          CHR19  12116013          CHR12  32595113
                                MS_GM104      1189 cR                 -         -              -         -              -         -              -         -
                            EST_75611788      1203 cR              CHR5  12105390           CHR2   2331848          CHR19  20071238          CHR13  32514623
                           SNP_244316683      1258 cR              CHR9  19010631              -         -          CHR19  12135582              -         -
                           SNP_244316736      1347 cR                 -         -              -         -              -         -              -         -
                           SNP_244316492      1367 cR                 -         -              -         -              -         -              -         -
                         SNP_244316655/*      1375 cR                 -         -              -         -              -         -              -         -
                                EE724074      1390 cR            CHR.UN         -           CHR2   2112669          CHR19  19812402          CHR12  36261006
                           SNP_244316616      1417 cR                 -         -              -         -              -         -              -         -
                           SNP_244316673      1447 cR                 -         -              -         -          CHR19  20973110              -         -
                          EST_75641795/*      1450 cR              CHR5   5575501           CHR2   1834427          CHR19  20845040           CHR3  28981457
                                EE723986      1468 cR              CHR5   4653194           CHR2   1459780          CHR19  17641023          CHR12  26569037
                           SNP_244316688      1473 cR              CHR5   4695043           CHR2   1492512          CHR19  17697570              -         -
                           SNP_244316455      1481 cR              CHR5   4314041           CHR2  18338882              -         -          CHR12  19536390
                WG0AAA42YA01RM1_KIR2.1_A      1507 cR                 -         -              -         -              -         -              -         -
                                MS_GM173      1541 cR                 -         -              -         -              -         -              -         -
                                    C416      1572 cR              CHR5   3437741           CHR2    679966          CHR19  15146836          CHR12    754760
                                   C1308      1606 cR              CHR5   3438868           CHR2    681032          CHR19  15148895           CHR3  22538431
                                    C348      1677 cR              CHR5   2731805           CHR2    172972          CHR19  13793173          CHR16  45910959


LG9.txt:

::::::::::::::
LOD4.5-RH5-LG9
::::::::::::::
                                MS_GM153         0 cR                 -         -              -         -              -         -              -         -
                    WG0AAA28YB24HM1_NPPC        13 cR                 -         -              -         -              -         -              -         -
                                MS_GM277        75 cR                 -         -              -         -              -         -              -         -
                 RBEST_ONI06GC.39_A09_01       126 cR             CHR21    825109         CHR.UN         -          CHR20   6071829   ZV7_SCAF2580         -
                                MS_GM510       142 cR                 -         -              -         -              -         -              -         -
                                    C109       178 cR             CHR21   1567424              -         -          CHR17  31667305          CHR24   3401015
                                MS_GM062       202 cR                 -         -              -         -              -         -              -         -
                                MS_GM184       245 cR                 -         -              -         -              -         -              -         -
                           SNP_244316583       303 cR             CHR13   6900923              -         -              -         -              -         -
::::::::::::::
LOD4.4-RH2-LG9
::::::::::::::
                           SNP_244316566         0 cR                 -         -              -         -              -         -              -         -
                                MS_GM146        58 cR                 -         -              -         -              -         -              -         -
                                MS_GM171        85 cR                 -         -              -         -              -         -              -         -
                                MS_GM343       113 cR                 -         -              -         -              -         -              -         -
                                   C1155       125 cR             CHR21   5738926           CHR6   1276891          CHR20  13079003          CHR12  15591599
                           SNP_244316553       140 cR             CHR21   5929475         CHR.UN   3712337          CHR20  13322446           CHR5   8730440
                            EST_75611706       150 cR             CHR21   6011410           CHR6   1477202          CHR20  13458355          CHR24  15465947
                            WG0AAA13YJ04       194 cR                 -         -              -         -              -         -              -         -
                            EST_75611608       205 cR             CHR21   6566509         CHR.UN         -          CHR20  14277364          CHR24  16319152
                            EST_75611665       226 cR             CHR21   6280700           CHR6   1673854          CHR20  13856758              -         -
                            EST_75641658       239 cR             CHR21   6906828           CHR6   2199313          CHR20  14735975          CHR24  17554361
                                EF032915       281 cR             CHR16   2875473           CHR2   7805790          CHR21   9247148          CHR24   4305838
                                   C1149       297 cR             CHR21   8684116           CHR6   3761642          CHR20  17278409              -         -
                              RBEST_C839       316 cR             CHR21   7590260           CHR6   2832778          CHR20  15702713          CHR24  20212819
                                EE724003       337 cR             CHR21   7266434           CHR6   2484582          CHR20  15238663          CHR24  22346173
                           SNP_244316513       344 cR                 -         -              -         -              -         -              -         -
                                AJ011835       390 cR             CHR21   7306721           CHR6   2514624          CHR20  15301380          CHR24  23428985
                                MS_GM032       512 cR                 -         -              -         -              -         -              -         -
                 RBEST_ONI02EB.39_H04_16       643 cR             CHR21  10695489           CHR6   5397799          CHR20  21043678          CHR24   1190104
                                MS_GM253       720 cR                 -         -              -         -              -         -              -         -
                           SNP_244316518       734 cR                 -         -              -         -              -         -              -         -
                            EST_75611768       745 cR             CHR21  10706680           CHR6   5407093              -         -              -         -
                                    C522       752 cR             CHR21  10625748           CHR6   5364648          CHR20  20937331           CHR2  22337004
                              RBEST_C960       762 cR             CHR21  10205443           CHR6   5028713          CHR20  19951760     ZV7_NA4438         -
                            EST_75611591       797 cR             CHR21  10008100           CHR6   4864298          CHR20  19662821           CHR2  26943069
                       ONG_S11_E05_SOX17       800 cR                 -         -              -         -              -         -              -         -
                                DQ632583       804 cR                 -         -              -         -              -         -              -         -
                                EE723968       874 cR             CHR21   9163581           CHR8   4360465          CHR20  17970021           CHR7  38286836


LG10.txt:

::::::::::::::
LOD4.9-RH10-LG10
::::::::::::::
                                   C1199         0 cR              CHR7  12661086         CHR.UN         -          CHR14    815928              -         -
                                   C1273        19 cR              CHR7  13074786         CHR.UN         -         CHR.UN         -      ZV7_NA543         -
                            EST_75611633        42 cR              CHR7  13281925              -         -              -         -              -         -
                                MS_GM294        70 cR                 -         -              -         -              -         -              -         -
                                   C1029        99 cR              CHR7  14508109           CHR7   1944403          CHR14  21931495           CHR5  28156671
                                MS_GM135       134 cR                 -         -              -         -              -         -              -         -
::::::::::::::
LOD6.2-RH27-LG10
::::::::::::::
                                MS_GM274         0 cR                 -         -              -         -              -         -              -         -
                                EE724001        28 cR              CHR7  16290101           CHR7   6169516          CHR14  18172940          CHR15  21660011
                                    C721        51 cR              CHR7  16452395           CHR7   6283665          CHR14  18385598              -         -
                              RBEST_C590        85 cR              CHR7  15584745           CHR7   6933570          CHR14  20209939              -         -
                                     C50       110 cR              CHR7  17023780           CHR7   6743761              -         -              -         -
                                    C664       186 cR              CHR7  17675139           CHR7   5253359          CHR14  16541346              -         -
                                AY663854       203 cR              CHR7  17955519           CHR7   5025871          CHR14  16159804              -         -
                                   C1470       213 cR              CHR7  17702763           CHR7   5225956          CHR14  16493353              -         -
                            EST_75611513       230 cR              CHR7  22712998           CHR7   4601430          CHR14  15119401           CHR5  59195573
                   WG0AAA38YC08HM1_TGFB3       242 cR                 -         -              -         -              -         -              -         -
                              RBEST_C790       259 cR              CHR7  22528130           CHR7   4459627          CHR14  14727710           CHR5  61344244
                                   C1157       264 cR              CHR7  22403171           CHR7   4333854          CHR14  14531557              -         -
                                AY737061       276 cR              CHR7  22255783           CHR7   4222565          CHR14  14273942     ZV7_NA1056         -
                            EST_75611825       282 cR              CHR7  22229677           CHR7   4201472          CHR14  14232286           CHR5   1470844
::::::::::::::
LOD4.7-RH17-LG10
::::::::::::::
                              RBEST_C347         0 cR              CHR7  26234565           CHR7  11060240          CHR10  13050969              -         -
                WG0AAA2YB24HM1_LOC485593        17 cR                 -         -              -         -              -         -              -         -
                                MS_GM472        52 cR                 -         -              -         -              -         -              -         -


LG11.txt:

::::::::::::::
LOD6.2-RH5-LG11
::::::::::::::
                                AY135399         0 cR             CHR20   8131356           CHR8   5476502          CHR16   6084258          CHR16  48319072
                                EE723951        24 cR             CHR20   2576670           CHR8   9663325          CHR16   2441106          CHR16  47277459
                                   C1377        55 cR             CHR20   1338565           CHR8  10046354          CHR16   1841969          CHR16  48347005
                                MS_GM155        63 cR                 -         -              -         -              -         -              -         -
                  WG0AAA42YO20RM1_TGFB2R       103 cR                 -         -              -         -              -         -              -         -
                           SNP_244316506       184 cR                 -         -              -         -              -         -              -         -
                           SNP_244316628       207 cR            CHR.UN         -           CHR6   1784031           CHR7  24005356          CHR10  24162175
                                AY757321       283 cR             CHR20   9711557           CHR8   6607087          CHR16  13115997          CHR16  15984763
                            EST_75611777       292 cR             CHR20   9852147           CHR8   6715352          CHR16  13277899              -         -
                    WG0AAA16YH17HM1_DLX3       299 cR                 -         -              -         -              -         -              -         -
                                EU500831       315 cR             CHR20   9206700           CHR8   6227896          CHR16  12429815          CHR16  28090791
                            EST_75611593       331 cR             CHR20   9682937           CHR8   6590401              -         -              -         -
                              RBEST_C683       346 cR             CHR20   8923285           CHR8   5981055          CHR16  12055098              -         -
                           SNP_244316723       418 cR                 -         -              -         -              -         -              -         -
                                MS_GM057       483 cR                 -         -              -         -              -         -              -         -
                              MS_GM401/*       486 cR                 -         -              -         -              -         -              -         -
                            EST_75640832       519 cR             CHR20   3627999           CHR8   1825656         CHR.UN         -          CHR16    985037
                                   C1264       558 cR             CHR20   5185456           CHR8   3129940          CHR16  11395713          CHR16  43614968
                                EE723837       587 cR             CHR20   4976260           CHR8   2982136         CHR.UN         -          CHR16  26069312
                           SNP_244316555       710 cR             CHR20  12447257           CHR8   8517614          CHR16  16309978              -         -
                           EST_253831779       727 cR             CHR20  12775958           CHR8   8765995          CHR16  15885232          CHR16  49781323
                 RBEST_ONI01HA.39_A01_01       732 cR             CHR20  12878213              -         -              -         -              -         -
                                   C1020       748 cR             CHR20  13020774           CHR8   7926535          CHR16  15483157          CHR16  23833506
                                   C1137       796 cR             CHR20  11930913           CHR8   8094731          CHR16  16977920          CHR16   8939003
                                MS_GM399       834 cR                 -         -              -         -              -         -              -         -
                                AF109409       842 cR                 -         -              -         -              -         -              -         -
                           SNP_244316511       910 cR                 -         -              -         -              -         -              -         -
                   WG0AAA47YA16HM1_GJA10       943 cR                 -         -              -         -              -         -              -         -
                                    C495       958 cR             CHR20  17210546         CHR.UN         -          CHR16  20953826          CHR16  40171162
                                MS_GM263       973 cR                 -         -              -         -              -         -              -         -
                                EE724058       993 cR             CHR20  16944640         CHR.UN         -          CHR16  21349259          CHR16  39559365
                              RBEST_C695      1000 cR             CHR20  16931872         CHR.UN         -              -         -              -         -
                                   C58/*      1036 cR             CHR20  16663652           CHR8   1735648              -         -          CHR16  50628761
                           SNP_244316537      1059 cR                 -         -              -         -              -         -              -         -
                           SNP_244316687      1097 cR            CHR.UN         -         CHR.UN 128552249              -         -              -         -
                                MS_GM224      1127 cR                 -         -              -         -              -         -              -         -
                    WG0AAA26YL13RM1_STAR      1205 cR                 -         -              -         -              -         -              -         -
                              RBEST_C936      1272 cR             CHR20    336111         CHR.UN         -         CHR.UN         -              -         -
                         SNP_244316516/*      1321 cR                 -         -              -         -              -         -              -         -
                           SNP_244316699      1346 cR                 -         -              -         -              -         -              -         -
                                AY428948      1368 cR             CHR20  16154511         CHR.UN         -          CHR16  25665588              -         -
                                MS_GM333      1390 cR                 -         -              -         -              -         -              -         -
                    WG0AAA46YM24RM1_GATM      1401 cR                 -         -              -         -              -         -              -         -
                              RBEST_C946      1406 cR             CHR20  16001443         CHR.UN         -          CHR16  26241329          CHR16  44430155
                            EST_75611624      1421 cR             CHR20  15960140         CHR.UN         -          CHR16  27164598          CHR16  44237867
                              RBEST_C689      1429 cR             CHR20  15704753           CHR8   1617863          CHR16  26767515          CHR16  42806930
                            EST_75641648      1444 cR             CHR20  15473483           CHR8   1446603          CHR16  26341592              -         -
                                   C1187      1465 cR             CHR20  14967580              -         -          CHR16  27382688          CHR11   1365468


LG12.txt:

::::::::::::::
LOD5.8-RH3-LG12
::::::::::::::
                                MS_GM629         0 cR                 -         -              -         -              -         -              -         -
                            EST_75641181       107 cR             CHR13    971047         CHR.UN         -           CHR9  28546304           CHR5  14617912
                           SNP_244316575       130 cR             CHR13   3034643              -         -              -         -              -         -
                                EE723961       146 cR            CHR.UN         -         CHR.UN         -           CHR9  28224599           CHR5  45276242
                              RBEST_C702       184 cR             CHR13    301989         CHR.UN         -          CHR13  30006750           CHR5  21334982
                           SNP_244316567       220 cR                 -         -              -         -              -         -              -         -
                                AB060814       233 cR                 -         -              -         -              -         -              -         -
                                MS_GM404       256 cR                 -         -              -         -              -         -              -         -
                                     C87       312 cR             CHR13   3741188          CHR12  12109793           CHR9  26538737           CHR5  18001381
                              RBEST_C724       366 cR             CHR13  14727131          CHR12  11841307           CHR9  21207171           CHR3  28765454
                 RBEST_ONI02GC.39_G02_14       388 cR             CHR13  15568933          CHR12  10977709           CHR9  23345604           CHR5  19178937
                           SNP_244316534       409 cR             CHR13  16049474          CHR12  11337701           CHR9  24701599   ZV7_SCAF2538         -
                           SNP_244316544       431 cR             CHR13  16514329              -         -              -         -              -         -
                           SNP_244316721       506 cR                 -         -              -         -              -         -              -         -
                           SNP_244316670       630 cR             CHR13  15238011          CHR12  10710290           CHR9  22796454              -         -
                                   C1429       653 cR             CHR13  15433769          CHR12  10869352           CHR9  23107735           CHR5  11159527
                                AY997243       669 cR             CHR13  14556828              -         -           CHR9  20647193           CHR8   2545639
                                EE723810       677 cR              CHR7  21524394           CHR7   3639586          CHR14  12783183          CHR21  31377461
                                MS_GM284       679 cR                 -         -              -         -              -         -              -         -
                 RBEST_ONI04BD.39_E06_10       701 cR             CHR13  13504121         CHR.UN         -           CHR9  18897123           CHR8  33648140
                           SNP_244316668       731 cR                 -         -              -         -              -         -              -         -
                            EST_75611775       794 cR             CHR13  13149104         CHR.UN         -           CHR9  18423526              -         -
                              RBEST_C556       805 cR             CHR13  12976499              -         -              -         -              -         -
                                   C1125       807 cR             CHR13  12977892         CHR.UN         -           CHR9  18185997          CHR10   5663332
                               MS_UNH230       810 cR             CHR13  13002731         CHR.UN         -           CHR9  18233682              -         -
                                EE724016       818 cR             CHR13  12359849         CHR.UN         -           CHR9  17260518           CHR8  54887308
                                DQ863103       825 cR             CHR13  12692079              -         -           CHR9  17712094              -         -
                                  C169/*       838 cR             CHR13  12128645          CHR12    561599           CHR9  16927853           CHR5  27263178
                              RBEST_C911       857 cR             CHR13  11841100              -         -              -         -              -         -
                            EST_75611756       906 cR             CHR13  11507969          CHR12   1152751           CHR9  16025144           CHR5  47889436
                                EE723920       929 cR             CHR13  10988507          CHR12   1553976           CHR9  15390808              -         -
                                AB126941       966 cR             CHR13  10688955         CHR.UN         -           CHR9  15010921          CHR21  15654366
                                MS_GM045       991 cR                 -         -              -         -              -         -              -         -
                                    C668      1001 cR             CHR13  10266588          CHR12   2417305           CHR9  14452555           CHR5  33400868
                                EE723883      1014 cR             CHR13  10049003          CHR12   2617104           CHR9  14033091           CHR5  33890726
                                EF661585      1027 cR                 -         -              -         -              -         -              -         -
                            EST_75611599      1056 cR             CHR13   9255089          CHR12   6217467           CHR9  12979598           CHR5   5479951
                          EST_75611652/*      1058 cR             CHR13   9439253          CHR12   6036078           CHR9  13211888          CHR23  15707988
                            EST_75611751      1063 cR             CHR13   9171502          CHR12   6289127           CHR9  12875598           CHR5  15028078
                           SNP_244316556      1100 cR             CHR13   8478115          CHR12   6831164          CHR20  22773336     ZV7_NA1550         -
                                DQ465377      1116 cR             CHR13   8401460          CHR12   6888086           CHR9  11695426      ZV7_NA354         -
                            EST_75611521      1154 cR             CHR13   8179657          CHR12   7055346           CHR9  11426340           CHR7  69527339
                                MS_GM504      1190 cR                 -         -              -         -              -         -              -         -
                                AY737029      1225 cR             CHR13   6265380          CHR12   8367812           CHR9   8584843           CHR8  14125186
                                MS_GM346      1227 cR                 -         -              -         -              -         -              -         -
                                    C456      1233 cR             CHR13   5678516          CHR12   8771210           CHR9   7712919           CHR8  30105428
                                     C63      1247 cR             CHR13   5666219          CHR12   8778839           CHR9   7699838              -         -
                 RBEST_ONI04AD.39_B07_03      1258 cR             CHR13   6204581          CHR12   8417562           CHR9   8516099          CHR10  41639520
                            EST_75611576      1268 cR             CHR13   5658859          CHR12   8784447           CHR9   7693166           CHR8  30037198
                                MS_GM235      1280 cR                 -         -              -         -              -         -              -         -
                            EST_75611555      1300 cR             CHR13   4393243          CHR12   3428631           CHR9   6034909           CHR5  44968604
                                TNU63663      1303 cR                 -         -              -         -              -         -              -         -
                                  C363/*      1322 cR             CHR13   1524448          CHR12   5982490              -         -           CHR8   8536323
                                   C1059      1328 cR             CHR13   1524505              -         -         CHR.UN         -           CHR8   8536385
                                    C967      1336 cR             CHR13   1792344         CHR.UN         -           CHR9   5150052          CHR11  11450147
                                    C936      1342 cR             CHR13   1938600          CHR12   5834233           CHR9   4948564           CHR5  39809600
                           SNP_244316493      1347 cR                 -         -              -         -              -         -              -         -
                           SNP_244316483      1381 cR                 -         -          CHR12   5532935          CHR18  19811017              -         -
                    WG0AAA16YK18HM1_LIM6      1465 cR                 -         -              -         -              -         -              -         -
                                    C445      1504 cR             CHR13  18167483          CHR12   4520633           CHR9   2175524           CHR5   4530289
                          EST_75611661/*      1509 cR             CHR13  18270269          CHR12   4445893           CHR9   2384057              -         -
                                    C659      1524 cR             CHR13  18468649          CHR12   4321056           CHR9   2816271           CHR5   8475345
                           SNP_244316485      1542 cR                 -         -              -         -              -         -              -         -
                           SNP_244316551      1565 cR             CHR13  19970330          CHR12  10040864         CHR.UN         -           CHR8  17060477
                           SNP_244316690      1600 cR             CHR13  19497955              -         -         CHR.UN         -           CHR3  52315762
                                MS_GM369      1645 cR                 -         -              -         -              -         -              -         -
                                AI001596      1650 cR             CHR13  19447542          CHR12   4145014         CHR.UN         -              -         -
                                MS_GM025      1669 cR                 -         -              -         -              -         -              -         -
                                EE723948      1672 cR             CHR13  20017102          CHR12  10023759          CHR12  23840590          CHR21   5261694
                           SNP_244316480      1719 cR                 -         -              -         -              -         -              -         -
                         SNP_244316634/*      1722 cR                 -         -              -         -              -         -          CHR12   4292218
                           SNP_244316549      1737 cR             CHR13  19310322          CHR12   4057163         CHR.UN         -           CHR5  35540057
                            WG0ACA19YO21      1747 cR                 -         -              -         -              -         -              -         -
                                DQ185027      1759 cR             CHR13  19268462          CHR12   4020976              -         -           CHR5  35414317
                                    C500      1763 cR             CHR13  19233288          CHR12   3995586         CHR.UN         -           CHR5  35349538
                                    C803      1768 cR                 -         -              -         -         CHR.UN         -              -         -
                                AY325500      1779 cR             CHR13  18965051          CHR12   3778593         CHR.UN         -           CHR5   5744591
                                MS_GM685      1819 cR                 -         -              -         -              -         -              -         -
                                   C1032      1875 cR            CHR.UN         -              -         -           CHR9  31632882              -         -
                            EST_75611746      1906 cR            CHR.UN         -         CHR.UN         -           CHR9  31746999           CHR8   7196511


LG13.txt:

::::::::::::::
LOD5.1-RH8-LG13
::::::::::::::
                              RBEST_C966         0 cR              CHR6  16230456          CHR17   9639698          CHR15   4201431           CHR7  39905261
                           EST_253831742        14 cR              CHR6  15653592          CHR17   9211103         CHR.UN         -           CHR6   9930192
                                AY522636        23 cR              CHR6  15677099          CHR17   9231459         CHR.UN         -          CHR17   4092829
                                    C788        52 cR              CHR6  15263205          CHR17   9099418          CHR15  13602981          CHR13   1766694
                                MS_GM452       133 cR                 -         -              -         -              -         -              -         -
                           SNP_244316521       169 cR                 -         -              -         -              -         -              -         -
                                EE723879       211 cR              CHR6  14216255         CHR.UN         -         CHR.UN         -          CHR17  21436427
                                    C626       258 cR              CHR6  14292160         CHR.UN         -          CHR15   9554847              -         -
                           SNP_244316689       281 cR              CHR6  14305686         CHR.UN 139752400          CHR15   9580987              -         -
                         SNP_244316646/*       298 cR                 -         -              -         -              -         -              -         -
                           SNP_244316584       302 cR                 -         -         CHR.UN  10093891              -         -              -         -
                           SNP_244316625       337 cR                 -         -              -         -              -         -              -         -
                           SNP_244316531       344 cR                 -         -              -         -              -         -              -         -
                            EST_75611500       390 cR              CHR6  17040813          CHR17   7884726          CHR15  12207605          CHR13  27763768
::::::::::::::
LOD5.3-RH9-LG13
::::::::::::::
                                MS_GM503         0 cR                 -         -              -         -              -         -              -         -
                                AY737019        47 cR              CHR6   1053914         CHR.UN         -         CHR.UN         -          CHR13  53176844
                         WG0AAA41YB15RM1        83 cR                 -         -              -         -              -         -              -         -
                           SNP_244316638       163 cR                 -         -              -         -              -         -              -         -
                                AB048944       232 cR              CHR6   2417500         CHR.UN         -          CHR15   2735480          CHR13  51265853
                                   C1198       235 cR              CHR6   2612860          CHR17    540640          CHR15  29889100          CHR13  11454428
                 RBEST_ONI01BD.39_C11_05       256 cR              CHR6   2639281          CHR17    626455          CHR15  29817198          CHR13  11815670
                            EST_75611581       270 cR              CHR6   2845477          CHR17    836238          CHR15  29521027          CHR13  23312940
                                    C886       332 cR              CHR6   3650894          CHR17   1451692          CHR15  28592189          CHR12  24718091
                              RBEST_C956       383 cR              CHR6   4998822          CHR17   2048775          CHR15  27628660              -         -
                           SNP_244316606       390 cR              CHR6   4737406          CHR17   1836318          CHR15  27985531              -         -
                           SNP_244316607       407 cR                 -         -         CHR.UN 163868288              -         -              -         -
                                   C1334       438 cR              CHR6   6088480          CHR17   3073778          CHR15  26013088          CHR13   4061042
                            EST_75611645       450 cR              CHR6   6096103          CHR17   3080565          CHR15  26006741          CHR13   4030930
                            EST_75611703       466 cR              CHR6   6420041          CHR17   3354636          CHR15  25528289          CHR13  52414196
                                AB041763       476 cR              CHR6   6488848          CHR17   3409952          CHR15  25432298      ZV7_NA741         -
::::::::::::::
LOD4-RH2-LG13
::::::::::::::
                           SNP_244316523         0 cR                 -         -              -         -              -         -              -         -
                                AY170326         8 cR              CHR6   7862684          CHR17   4487493          CHR15  23422695          CHR13   1648255
                                    C436        24 cR              CHR6   7885774          CHR17   4503813          CHR15  23390757          CHR13    546589
                                   C1266        38 cR              CHR6   8056632          CHR17   4630235          CHR15  23176546              -         -
                                    C897        50 cR              CHR6   8047581          CHR17   5492198          CHR15  23186835          CHR13  24517469
                            EST_75611649        85 cR              CHR6   9296175          CHR17   5555097          CHR15  21521061          CHR13  13845312
                                EE724036        90 cR              CHR6   9099530          CHR17   5401497          CHR15  21745872          CHR13  14491824
                                AX804099       108 cR              CHR6   8607124          CHR17   5035876          CHR15  22443389          CHR13    737238
                                EE724014       134 cR              CHR6   9839986          CHR17   5975006          CHR15  20889966          CHR13  29526925
                              RBEST_C359       150 cR              CHR6   9863693          CHR17   5993270          CHR15  20856622          CHR13  29699525
                           SNP_244316600       166 cR              CHR6   9919972          CHR17   6038318          CHR15  20786222              -         -
                           SNP_244316526       190 cR                 -         -              -         -              -         -              -         -
                                EF081463       314 cR              CHR6  10544346          CHR17   6503399          CHR15  20015177           CHR8  49394029
                                  C876/*       317 cR              CHR6  10555401          CHR17   6509879          CHR15  20000936          CHR13   1049427
                            EST_75611653       351 cR              CHR6  10787113          CHR17   6721268          CHR15  19594162              -         -
                                MS_GM535       400 cR                 -         -              -         -              -         -              -         -
                                EE723989       426 cR             CHR19   7359558          CHR13  12257232           CHR6  10367987           CHR7  30822644
                                MS_GM373       483 cR                 -         -              -         -              -         -              -         -


LG14.txt:

::::::::::::::
LOD6.5-RH3-LG14
::::::::::::::
                   WG0AAA4YJ07HM1_DMRT1Y         0 cR                 -         -              -         -              -         -              -         -
                                    C513       120 cR              CHR4  26036738              -         -              -         -              -         -
                                MS_GM276       149 cR                 -         -              -         -              -         -              -         -
                                MS_GM040       159 cR                 -         -              -         -              -         -              -         -
                            EST_75611701       199 cR              CHR1  18602237          CHR16   8492679              -         -              -         -
                            EST_75611718       211 cR              CHR1   1186065          CHR10   8743352          CHR13  17429469          CHR15  22360576
                                EE724143       284 cR            CHR.UN         -          CHR16   7272598          CHR13  17990038           CHR2  32798821
                                MS_GM030       338 cR                 -         -              -         -              -         -              -         -
                                MS_GM658       380 cR                 -         -              -         -              -         -              -         -
                            EST_75641792       471 cR              CHR1   4586597         CHR.UN         -          CHR13  24251348          CHR18  31106649
                                   C1328       495 cR              CHR1   6191205         CHR.UN         -          CHR13  21377721              -         -
                            EST_75611663       503 cR              CHR1   5485003           CHR9   1442506          CHR13  22538372          CHR15  32104760
                            EST_75611811       508 cR              CHR1   6005441         CHR.UN         -         CHR.UN         -     ZV7_NA1575         -
                                    C426       539 cR              CHR1   3538351         CHR.UN         -          CHR13  26132573          CHR14  34040296
                            EST_75611527       550 cR              CHR1   6359632              -         -              -         -              -         -
                            EST_75611698       566 cR              CHR1   6264049         CHR.UN         -              -         -              -         -
                                AY737023       604 cR              CHR1   3032853         CHR.UN         -          CHR13  27757744          CHR18  35714121
                            EST_75611632       653 cR              CHR1   7946444          CHR10  10556769          CHR13  16038778          CHR15   2232263
                                AM232748       685 cR                 -         -              -         -              -         -              -         -
                            EST_75611730       687 cR              CHR1   8649388              -         -          CHR13  14929915              -         -
                                MS_GM237       751 cR                 -         -              -         -              -         -              -         -
                            EST_75611662       758 cR              CHR1   9826502          CHR16   1832695          CHR13  13365710          CHR15   3066409
                                EE723867       774 cR              CHR1   9939097          CHR16   1924503          CHR13  13235296     ZV7_NA1770         -
                                MS_GM103       852 cR                 -         -              -         -              -         -              -         -
                                EE724156       908 cR              CHR1  11747718          CHR16   3371109          CHR13  10127415          CHR15  20348840
                            EST_75611585       922 cR              CHR1  12409198         CHR.UN         -          CHR13   9154103          CHR15   9542154
                                AI001636       927 cR              CHR1  12352707          CHR16   4009256          CHR13   9229387          CHR12  10841189
                 RBEST_ONI02GC.39_B02_04       986 cR              CHR1  12902699              -         -              -         -              -         -
                               MS_UNH865      1018 cR                 -         -              -         -              -         -              -         -
                            EST_75641801      1084 cR              CHR1  13929008          CHR16   6125097          CHR13   7088035          CHR15  38804686
                                EE724033      1096 cR              CHR1  13921290          CHR16   6130120          CHR13   7098403          CHR15  38778180
                                   C1325      1105 cR              CHR1  14480632         CHR.UN         -          CHR13   6149592          CHR15  13804781
                           SNP_244316488      1120 cR                 -         -          CHR16   5777429          CHR13   6022002              -         -
                                MS_GM090      1150 cR                 -         -              -         -              -         -              -         -
               RBEST_ONI03GC.39_H12_16/*      1160 cR              CHR1  14834412          CHR16   5587789          CHR13   5571312          CHR21   9391086
                                     C47      1167 cR              CHR1  14767356          CHR16   5632372          CHR13   5659169          CHR15   4516124
                                AB110982      1179 cR              CHR1  14821966          CHR16   5597224          CHR13   5592707          CHR12   3558144
                            EST_75611761      1270 cR              CHR1  16775818         CHR.UN         -          CHR13   4129928          CHR18  32344663
                                EE724070      1275 cR              CHR1  16711602          CHR16   6166648              -         -              -         -
                              RBEST_C699      1279 cR              CHR1  16809780          CHR16   5116868          CHR13  22496819          CHR18  41577220
                                DQ465385      1290 cR              CHR1  16625958              -         -              -         -              -         -
                  WG0AAA30YO18HM1_CLDN13      1304 cR                 -         -              -         -              -         -              -         -
                           SNP_244316579      1323 cR                 -         -              -         -              -         -              -         -
                           SNP_244316466      1332 cR                 -         -              -         -              -         -              -         -
                            EST_75641674      1367 cR              CHR1  17446074         CHR.UN         -          CHR13   1564013          CHR18   1254699
                                MS_GM072      1382 cR                 -         -              -         -              -         -              -         -
                                    C247      1404 cR              CHR1  18048700         CHR.UN         -          CHR13    637069          CHR15  30702641
                           SNP_244316449      1412 cR                 -         -              -         -              -         -              -         -
                           SNP_244316617      1419 cR                 -         -              -         -              -         -              -         -
                           SNP_244316597      1429 cR                 -         -              -         -              -         -              -         -
                                MS_GM169      1461 cR                 -         -              -         -              -         -              -         -
                           SNP_244316650      1491 cR                 -         -              -         -              -         -              -         -
                           SNP_244316693      1508 cR                 -         -          CHR14    598407          CHR10  18766290              -         -


LG15.txt:

::::::::::::::
LOD5.9-RH16-LG15
::::::::::::::
                            EST_75611629         0 cR             CHR18   6469976           CHR4   3291626          CHR24  20075378          CHR20  30422820
                              RBEST_C460        26 cR             CHR18   6653607          CHR14   4541744         CHR.UN         -          CHR20  38672597
                                EF032941        41 cR            CHR.UN         -         CHR.UN         -          CHR14  14083394          CHR17  18714876
                                    C557        52 cR             CHR18   6106423         CHR.UN         -          CHR24  19514303              -         -
                                EE723885        78 cR             CHR18   6010066          CHR14   1871337          CHR24  17920507          CHR20   1071102
                           SNP_244316595       137 cR                 -         -              -         -              -         -              -         -
                                   C1179       144 cR             CHR18  12375351          CHR14   9379270          CHR24  16900975          CHR20    484288
                              MS_GM419/*       169 cR                 -         -              -         -              -         -              -         -
                                MS_GM011       185 cR                 -         -              -         -              -         -              -         -
                           SNP_244316585       200 cR                 -         -              -         -              -         -              -         -
                           SNP_244316698       216 cR                 -         -              -         -          CHR14  20884699           CHR6   1917962
                           SNP_244316706       262 cR                 -         -              -         -              -         -              -         -
                           SNP_244316727       379 cR                 -         -              -         -              -         -              -         -
                                   C1063       474 cR            CHR.UN         -         CHR.UN         -          CHR23   3755826          CHR25   2675896
                                   C1193       475 cR            CHR.UN         -         CHR.UN         -          CHR23   3758909          CHR25   2669003
                                EE724059       484 cR             CHR18   3022398         CHR.UN         -          CHR24  11686283          CHR20  43370164
                                EE723928       501 cR             CHR18   3409346         CHR.UN         -          CHR24  21066464          CHR20  24109045
                                AB182647       506 cR             CHR18  13381841          CHR14    529556          CHR24  20404210          CHR20  46711770
                            WG0AAA47YB05       516 cR                 -         -              -         -              -         -              -         -
                                MS_GM210       523 cR                 -         -              -         -              -         -              -         -
                                    C988       547 cR             CHR18   3331821         CHR.UN         -         CHR.UN         -           CHR3  59037979
                            EST_75611539       584 cR             CHR18   4564158         CHR.UN         -          CHR24   9562510     ZV7_NA4706         -
                                DQ465390       601 cR             CHR18   4770465         CHR.UN         -          CHR24   9754467          CHR20   1113413
                            EST_75611613       640 cR             CHR18   3134782              -         -         CHR.UN         -          CHR20  43787452
::::::::::::::
LOD6.5-RH17-LG15
::::::::::::::
                                   C1075         0 cR             CHR18  12182991          CHR14   2985567          CHR24   8173233              -         -
                              RBEST_C550        45 cR             CHR18   8737932              -         -              -         -          CHR23  45826927
                            EST_75611815        55 cR             CHR18   9431532              -         -          CHR24   6045002              -         -
                            EST_75641167        70 cR             CHR18   8721144          CHR14   3544629          CHR24   6881251          CHR20  36492908
                                EE723910        97 cR             CHR18   8263276          CHR14   3206430          CHR24   8590729          CHR20  27214260
                                  Z46666       102 cR             CHR18   8255264          CHR14   3199966          CHR24   8581524          CHR20  27203126
                                  X93558       107 cR             CHR18   8251385          CHR14   3197185          CHR24   8578285          CHR20  27192234
                                Z46665/*       115 cR             CHR18   8253200          CHR14   3198743          CHR24   8579665          CHR20  27201363
                              RBEST_C840       128 cR             CHR18   8225882          CHR14   3176626          CHR24   8550418              -         -
                                TNU75604       160 cR                 -         -              -         -              -         -              -         -
                                EF577031       235 cR                 -         -              -         -              -         -              -         -
                 RBEST_ONI05BC.39_C07_05       275 cR             CHR18  10339518          CHR10    717725              -         -          CHR20  46831911
                           SNP_244316718       300 cR                 -         -              -         -              -         -              -         -
                            EST_75611552       364 cR             CHR18  15600220          CHR14   6228771          CHR24  14951740           CHR4   4282428
                            EST_75611767       384 cR             CHR18  11441343          CHR14   6073540          CHR24  14674489          CHR20  34095935
                                MS_GM443       438 cR                 -         -              -         -              -         -              -         -
                                MS_GM307       476 cR                 -         -              -         -              -         -              -         -
                            EST_75611679       523 cR             CHR18  13977476          CHR14   7539091          CHR24   1914281     ZV7_NA1143         -
                              RBEST_C783       548 cR             CHR18   2498181          CHR14   8203508          CHR24   2992558      ZV7_NA986         -
                            EST_75641584       581 cR             CHR18  14766667          CHR14   6869071          CHR24  17512097          CHR20  50004744
                                  Y11111       590 cR             CHR18  14793629           CHR1   9827090          CHR22   9298005     ZV7_NA3303         -
                                  C870/*       611 cR             CHR18  14409893          CHR14   7173479          CHR22  12755854          CHR17  41474378
                           SNP_244316478       629 cR                 -         -              -         -              -         -              -         -


LG16-21.txt:

::::::::::::::
LOD4.4-RH4-LG16-21
::::::::::::::
                                MS_GM528         0 cR                 -         -              -         -              -         -              -         -
                                   C1280         6 cR             CHR16  16707087           CHR2  17262981          CHR21  30449571           CHR9  17094171
                                AI001502        38 cR            CHR.UN         -         CHR.UN         -          CHR21  29723399           CHR9  37001929
                                   C1090        84 cR             CHR16    428333           CHR2   7052187         CHR.UN         -              -         -
                                DQ855464       119 cR             CHR16  17516563           CHR2   6908353         CHR.UN         -           CHR9  26227662
                                    C241       129 cR             CHR16  17497115         CHR.UN         -         CHR.UN         -           CHR9  26100717
                            WG0ACA24YI10       151 cR                 -         -              -         -              -         -              -         -
                                AY241113       199 cR              CHR1  24965622              -         -              -         -           CHR9  27387458
                                MS_GM138       225 cR                 -         -              -         -              -         -              -         -
                                    C296       249 cR             CHR16  15803535         CHR.UN         -          CHR21    831287           CHR9  18872471
::::::::::::::
LOD5.4-RH5-LG16-21
::::::::::::::
                           SNP_244316603         0 cR            CHR.UN         -           CHR2  17761888              -         -              -         -
                                MS_GM609        55 cR                 -         -              -         -              -         -              -         -
                                MS_GM304       108 cR                 -         -              -         -              -         -              -         -
                                MS_GM071       127 cR                 -         -              -         -              -         -              -         -
                           SNP_244316508       143 cR                 -         -              -         -              -         -              -         -
                                   C1255       206 cR             CHR16   3473386           CHR2   7289605          CHR21   8286938           CHR9  27293907
                                EE724075       229 cR             CHR16   3012489           CHR2   7697803          CHR21   9070815           CHR9  25534316
                   WG0AAA13YH06HM1_SOCS3       256 cR                 -         -              -         -              -         -              -         -
                                AY522579       289 cR             CHR16   2559811           CHR2   8106849          CHR21   9757119           CHR9  15323537
                            EST_75641647       311 cR             CHR16   2373872           CHR2   8264952          CHR21  10191444          CHR22   9043491
                           SNP_244316608       333 cR                 -         -              -         -              -         -              -         -
                                AY135397       359 cR             CHR16   6930317           CHR2   8628035          CHR21  11072773          CHR11  27175218
                                    C518       387 cR                 -         -              -         -              -         -          CHR11  27175218
                            EST_75611711       437 cR             CHR16   7623273           CHR2   9284493          CHR21   5432348           CHR9  28243056
                            EST_75640841       466 cR             CHR16   7747343           CHR2   9368215          CHR21   5217250           CHR9   3836103
                                    C307       484 cR             CHR16   8225683              -         -          CHR21  27540502              -         -
                           SNP_244316571       530 cR                 -         -              -         -              -         -              -         -
                 WG0AAA29YK07HM1_CLDN10C       582 cR                 -         -              -         -              -         -              -         -
                            EST_75611482       589 cR             CHR16   9594552              -         -          CHR21  24920822              -         -
                                    C804       616 cR             CHR16  10180016           CHR2  11404263          CHR21  24085932              -         -
                           SNP_244316489       627 cR                 -         -              -         -              -         -              -         -
                                AY757352       648 cR             CHR16   9838744           CHR2  11117836          CHR21  24591358           CHR9   1988342
                           SNP_244316509       695 cR                 -         -              -         -              -         -              -         -
                           SNP_244316578       704 cR                 -         -           CHR2  12174360              -         -              -         -
                            EST_75611700       717 cR             CHR16  11169607           CHR2  12145139          CHR21  22727110           CHR9  46257403
                            EST_75611540       728 cR             CHR16  10878247           CHR2  11959292          CHR21  23116366           CHR9  44476750
                            EST_75611822       756 cR             CHR16  10608234              -         -          CHR21  23514712      ZV7_NA869         -
                                MS_GM137       809 cR                 -         -              -         -              -         -              -         -
                                MS_GM056       829 cR                 -         -              -         -              -         -              -         -
::::::::::::::
LOD5.1-RH32-LG16-21
::::::::::::::
                                EE723992         0 cR             CHR16  14321978           CHR2  14798848         CHR.UN         -           CHR9   8904950
                                MS_GM536        62 cR                 -         -              -         -              -         -              -         -
::::::::::::::
LOD5.2-RH10-LG16-21
::::::::::::::
                    WG0AAA20YD23RM1_LIM1         0 cR                 -         -              -         -              -         -              -         -
                           SNP_244316515        29 cR                 -         -              -         -              -         -              -         -
                           SNP_244316715        94 cR                 -         -              -         -              -         -              -         -
                                MS_GM255       248 cR                 -         -              -         -              -         -              -         -
                                MS_GM250       274 cR                 -         -              -         -              -         -              -         -
                                    C990       283 cR            CHR.UN         -         CHR.UN         -          CHR21  29257373           CHR6   6842475
                           SNP_244316471       300 cR             CHR16  14655676           CHR2  15075874          CHR21  31564906          CHR23  24006310
                           SNP_244316627       319 cR             CHR16  14504538           CHR2  14965728         CHR.UN         -              -         -
                           SNP_244316451       328 cR                 -         -              -         -              -         -              -         -
                           SNP_244316587       334 cR                 -         -              -         -              -         -              -         -
                            EST_75611738       374 cR             CHR16   4217957           CHR2  15868685          CHR21  29037120           CHR9  22034881
                    WG0AAA34YL09HM1_GDF6       412 cR                 -         -              -         -              -         -              -         -
                 RBEST_ONI03EB.39_C10_06       438 cR             CHR16   4963179           CHR2  16568480          CHR21  16799873           CHR9  35934804
                                AF197193       485 cR             CHR16   6344884              -         -          CHR21  18492840          CHR22  10239074


LG17.txt:

::::::::::::::
LOD5.4-RH14-LG17.rev
::::::::::::::
                                    C461         0 cR                 -         -              -         -              -         -              -         -
                                DQ066879        83 cR              CHR8   7744198           CHR1  15872696           CHR4  17120048           CHR6  17283379
                              RBEST_C930       109 cR              CHR4  25832680         CHR.UN         -              -         -              -         -
                                    C392       146 cR              CHR4  25392534          CHR14   8647710          CHR23  10286362          CHR20  56109737
                                   C1101       167 cR              CHR4  24963216         CHR.UN         -          CHR23   9517670           CHR4   2477985
                                MS_GM111       176 cR                 -         -              -         -              -         -              -         -
                            EST_75611677       194 cR              CHR4  23042309         CHR.UN         -          CHR23  10845126           CHR4   8990117
                            EST_75611465       204 cR              CHR4  24197598         CHR.UN         -          CHR23   8399736          CHR25   9785743
                                AB290826       212 cR            CHR.UN         -         CHR.UN         -          CHR13  19835490          CHR15  35654879
                            EST_75641634       238 cR              CHR4  24591131         CHR.UN         -          CHR23   9023272           CHR4  10307372
                                MS_GM317       258 cR                 -         -              -         -              -         -              -         -
                            WG0AAA42YG04       285 cR                 -         -              -         -              -         -              -         -
                            EST_75641153       313 cR              CHR4  24697355         CHR.UN         -         CHR.UN         -           CHR4  15374308
                           SNP_244316740       389 cR                 -         -              -         -              -         -              -         -
::::::::::::::
LOD5.9-RH7-LG17
::::::::::::::
                            EST_75641796         0 cR            CHR.UN         -         CHR.UN         -         CHR.UN         -           CHR4  20793766
                             MS_UNH828/*        14 cR            CHR.UN         -          CHR11   9276337         CHR.UN         -           CHR4  14069061
                               MS_UNH362        27 cR                 -         -              -         -              -         -              -         -
                              RBEST_C643        45 cR            CHR.UN         -         CHR.UN         -         CHR.UN         -           CHR4    161307
                                    C907        48 cR            CHR.UN         -         CHR.UN         -         CHR.UN         -           CHR4    161305
                           SNP_244316705        84 cR                 -         -              -         -         CHR.UN         -              -         -
                           SNP_244316630        96 cR                 -         -              -         -              -         -              -         -
                           SNP_244316623       113 cR                 -         -              -         -              -         -              -         -
                           SNP_244316643       173 cR                 -         -              -         -              -         -              -         -
                           SNP_244316500       195 cR                 -         -              -         -              -         -              -         -
                           SNP_244316561       244 cR                 -         -              -         -              -         -              -         -
                                MS_GM053       268 cR                 -         -              -         -              -         -              -         -
                                  C473/*       312 cR              CHR4  32098249          CHR19    975123          CHR23  20440376           CHR4  18061040
                           SNP_244316522       333 cR              CHR4  32102432          CHR19    978486          CHR23  20446165              -         -
                           SNP_244316592       339 cR              CHR4  32103162              -         -          CHR23  20446521              -         -
                                    C384       473 cR              CHR4  31771880          CHR19    683047          CHR23  19633463           CHR4  29061831
                                EE723939       539 cR              CHR4  31160203          CHR19   1326637          CHR23  18576964           CHR6  24380073
                 RBEST_ONI02EC.39_G06_14       574 cR              CHR4  31606051          CHR19   1234916          CHR23  17638665           CHR4  28406116
                              RBEST_C612       578 cR              CHR4  31533661          CHR19   1289069          CHR23  17771294           CHR4  28228861
                            EST_75611522       603 cR              CHR4  30749253          CHR19   1778086          CHR23  17048018           CHR4  18629773
                                EE724088       606 cR              CHR4  30760803          CHR19   1769908          CHR23  17064691              -         -
                              RBEST_C563       647 cR              CHR4  29006709          CHR19   3014406          CHR23  14553618           CHR4  15420834
                            EST_75611755       690 cR              CHR4  28704300          CHR19   3301964          CHR23  14093626           CHR4   5547371
                            EST_75611604       738 cR              CHR4  17954937          CHR19   3598471          CHR23  13313543           CHR4  30213548
                    WG0AAA1YC03RM1_APR_3       753 cR                 -         -              -         -              -         -              -         -
                                EF033032       798 cR             CHR17  13860862         CHR.UN         -           CHR7  21579414              -         -
                              RBEST_C988       831 cR              CHR4  20182958          CHR19   5105461          CHR23   6752036              -         -
                           SNP_244316491       852 cR                 -         -              -         -              -         -              -         -
                           SNP_244316499       870 cR                 -         -              -         -              -         -              -         -
                           SNP_244316709       889 cR                 -         -              -         -              -         -              -         -
                           SNP_244316615       925 cR                 -         -              -         -              -         -              -         -
                                EE723802       940 cR              CHR4  21270369         CHR.UN         -          CHR23    366882           CHR4  17649821
                                BV005340       960 cR              CHR4  21484468         CHR.UN         -          CHR23    788215              -         -
                                MS_GM167       985 cR                 -         -              -         -              -         -              -         -
                             RBEST_C1006      1019 cR              CHR8   8441382           CHR1  15380193           CHR4  15996589          CHR20  33127587
                                MS_GM323      1043 cR                 -         -              -         -              -         -              -         -
                                MS_GM052      1100 cR                 -         -              -         -              -         -              -         -


LG18.txt:

::::::::::::::
LOD6.2-RH14-LG18
::::::::::::::
                                EE723877         0 cR              CHR3   5414765              -         -          CHR17  21718503          CHR20  32817482
                            EST_75611609        16 cR              CHR3   6012983         CHR.UN         -          CHR17  21654345              -         -
                            EST_75611525        23 cR              CHR3   6062474         CHR.UN         -          CHR17  21611304           CHR2  15046217
                                MS_GM397        30 cR                 -         -              -         -              -         -              -         -
                            EST_75611641        50 cR              CHR3   6276552         CHR.UN         -          CHR17  21337221           CHR2   7763411
                                     C90        90 cR              CHR3   4396563          CHR15   1837322          CHR17  18674875           CHR2  46215703
                                      C5        97 cR              CHR3   4404843          CHR15   1826231          CHR17  18686364           CHR2  46187723
                                AY737027       114 cR             CHR20  18827302          CHR15   2105755          CHR17  18024077              -         -
                                AY522606       124 cR              CHR3     61636          CHR15   2389926          CHR17  17477379              -         -
                            EST_75611578       128 cR              CHR3     65356          CHR15   2387422          CHR17  17481509          CHR11  30461710
                                     C99       137 cR              CHR3     68825          CHR15   2385743          CHR17  17496311          CHR11  44115595
                              RBEST_C989       148 cR              CHR3   2807434          CHR15   2151591          CHR17  17981191              -         -
                           SNP_244316446       166 cR              CHR3   2999030              -         -          CHR17  18082084              -         -
                           SNP_244316462       170 cR              CHR3   2816520          CHR15   2157366          CHR17  17969713           CHR7  14767355
                                AY679525       280 cR              CHR3   8934302          CHR15   3579255          CHR17   5791563           CHR2  17803537
                                AY737037       293 cR              CHR3   9022104              -         -              -         -           CHR2  12163689
                           SNP_244316666       317 cR                 -         -              -         -              -         -              -         -
                           SNP_244316589       324 cR                 -         -              -         -          CHR17  21877770              -         -
                                    C400       331 cR              CHR3   8460016          CHR15   3917965          CHR17   6550419          CHR11   5100221
                                MS_GM039       343 cR                 -         -              -         -              -         -              -         -
                                EE723964       366 cR              CHR3   7627218          CHR15   4516573          CHR17  22742609           CHR1  15003628
                            EST_75641169       380 cR              CHR3   7498483           CHR1         -          CHR17  22952657           CHR2  46028763
                            EST_75611583       424 cR              CHR3   2099821          CHR15   6036233          CHR17  24937399           CHR2  51300350
                            EST_75611623       432 cR              CHR3   2189235          CHR15   5658079          CHR17  24836734              -         -
                                MS_GM530       461 cR                 -         -              -         -              -         -              -         -
::::::::::::::
LOD5.8-RH8-LG18
::::::::::::::
                              RBEST_C864         0 cR              CHR3   1718808          CHR15   5775401          CHR19   1578799          CHR12  17854699
                                EE723991        10 cR              CHR3   1580150         CHR.UN         -          CHR17  25573273              -         -
                                    C437        14 cR                 -         -              -         -              -         -           CHR7  13317396
                                   C1339        41 cR              CHR3  16376594          CHR15         -          CHR17  28086662          CHR24  33083535
                           SNP_244316669        84 cR              CHR3  13397026         CHR.UN  72277832          CHR17  29755395      ZV7_NA234         -
                           SNP_244316694        92 cR                 -         -              -         -              -         -              -         -
                           SNP_244316681       103 cR                 -         -              -         -              -         -              -         -
                    WG0AAA33YL16HM1_WNT3       118 cR                 -         -              -         -              -         -              -         -
                                AY522641       130 cR              CHR3  13906114          CHR15         -          CHR17  28974876           CHR2   1072564
                    WG0AAA37YF19RM1_RAI2       142 cR                 -         -              -         -              -         -              -         -
                              RBEST_C905       146 cR              CHR3  13409785          CHR15         -          CHR17  29739020           CHR2   3045256
                                   C1130       154 cR              CHR3  13503794          CHR15         -              -         -              -         -
                            EST_75611640       174 cR              CHR3  13420807          CHR15         -          CHR17  29728386           CHR2   1655110
                                AB162143       210 cR              CHR3  13328713          CHR15         -          CHR17  29854494           CHR2  28248762
                                    C271       295 cR              CHR3  12967335         CHR.UN         -          CHR17  30621684           CHR2  25260921
                                   C1108       354 cR              CHR3  12538043          CHR15         -          CHR17  31347183              -         -
                                    C537       411 cR              CHR3  11653034          CHR15         -         CHR.UN         -      ZV7_NA675         -
                            EST_75611518       428 cR              CHR3  11151134          CHR15         -          CHR17   4692300           CHR2  46966776
                                   C1012       437 cR              CHR3  10946368          CHR15         -          CHR17   4352097           CHR4  12521237
                           SNP_244316640       470 cR                 -         -              -         -              -         -              -         -
                           SNP_244316580       482 cR              CHR3  10668861         CHR.UN  85214879          CHR17   3758720           CHR2  22113994
                                AY737035       542 cR              CHR3  14893864          CHR15   1423741          CHR17   1708094          CHR21  10559180
                            EST_75611545       600 cR              CHR3  14716505          CHR15   1128706          CHR17   1000983           CHR2  38715547
                           SNP_244316639       669 cR                 -         -              -         -              -         -              -         -
                           SNP_244316728       746 cR                 -         -              -         -              -         -              -         -
                                   C1018       788 cR            CHR.UN         -         CHR.UN         -              -         -           CHR4  34263874
                            RBEST_C483/*       821 cR            CHR.UN         -              -         -          CHR17  11595455           CHR9    873953
                            EST_75611560       842 cR            CHR.UN         -         CHR.UN         -          CHR17  13613009           CHR2  17280133
                           SNP_244316452       864 cR            CHR.UN         -              -         -          CHR17  13612834              -         -


LG19.txt:

::::::::::::::
LOD5.7-RH6-LG19
::::::::::::::
                            EST_75611799         0 cR             CHR15   4526237          CHR10   4586210          CHR22  13174633          CHR17  48002901
                                EE723859         9 cR             CHR15   5338214          CHR10   5291170          CHR22  12119412          CHR17  48722313
                 RBEST_ONI01GB.39_D12_08        29 cR             CHR15   5819545          CHR10   5697427          CHR22  11569641          CHR17  30893775
                                EE723861        79 cR             CHR15   7519287          CHR10   5993547          CHR16   1659215          CHR17  25360734
                                EE724017        96 cR             CHR15   6609673          CHR10   6289815          CHR22  10277774          CHR17  51098304
                           SNP_244316682       114 cR             CHR15   6583413         CHR.UN 155000152          CHR22  10336060              -         -
                           SNP_244316563       125 cR             CHR15   6996565              -         -              -         -              -         -
                                    C787       144 cR             CHR15   6927092          CHR10   6560810          CHR22   9746889      ZV7_NA938         -
                                AB158492       147 cR                 -         -              -         -              -         -              -         -
                                   C1440       157 cR             CHR15   6949499          CHR10   6577714          CHR22   9716501              -         -
                              RBEST_C830       167 cR             CHR15   7083356          CHR13  11163055          CHR22   9520398          CHR17   2086713
                            EST_75641200       171 cR             CHR15   7079645          CHR21         -          CHR22   9524100     ZV7_NA3159         -
                 WG0AAA34YC01HM1_CLDN23B       185 cR                 -         -              -         -              -         -              -         -
                                    C527       198 cR             CHR18  12299098          CHR10   6726647          CHR24  16592397              -         -
                                EE724043       273 cR             CHR15   8496202          CHR10   8364027          CHR22   7853617           CHR9   9520521
                                MS_GM222       342 cR                 -         -              -         -              -         -              -         -
                                    C800       387 cR             CHR12  17019187         CHR.UN         -         CHR.UN         -           CHR5  67488740
                                    C231       398 cR             CHR15  11020511          CHR10  10815063          CHR22    313503          CHR17  36368314
                                EE723938       423 cR             CHR15  10314092              -         -          CHR22   4465281              -         -
                                    C423       446 cR             CHR15  10065563          CHR10   9005144              -         -          CHR15  46422049
                                MS_GM320       453 cR                 -         -              -         -              -         -              -         -
                            EST_75611735       462 cR             CHR15   9816074          CHR10   8817854          CHR22   5317301           CHR2  20396950
                            EST_75611495       465 cR             CHR15  11175365          CHR10  10931736         CHR.UN         -          CHR17   7599820
                            EST_75611570       468 cR             CHR15  11262080          CHR10  11000365         CHR.UN         -          CHR17   7197378
                                EE723888       497 cR             CHR15   1403199          CHR10  11847107          CHR22  25486089          CHR13   7593480
                              RBEST_C678       500 cR             CHR15   1410139          CHR10  11842023              -         -              -         -
                           EST_253831804       550 cR             CHR15  12178299          CHR10  11514713          CHR22   1199990          CHR13  32696965
                                EE724015       593 cR             CHR15  11549764          CHR10  11353809          CHR22    805374          CHR13  38249650
                            EST_75611743       641 cR             CHR15  13244910          CHR10   1125477         CHR.UN         -              -         -
                   WG0AAA33YH10RM1_NR5A2       658 cR                 -         -              -         -              -         -              -         -
                           SNP_244316633       673 cR                 -         -              -         -              -         -              -         -
                           SNP_244316546       744 cR             CHR15   4233769              -         -          CHR22  16687896              -         -
                 RBEST_ONI03BA.39_F11_11       768 cR             CHR15   4184337          CHR10   3147313          CHR22  16638124          CHR17    993755
                                MS_GM371       825 cR                 -         -              -         -              -         -              -         -
                              RBEST_C520       880 cR             CHR15    137089         CHR.UN         -          CHR22   1716482          CHR17   8930366
                                AY963629       902 cR             CHR15  15610241          CHR10    611036          CHR22  20542228              -         -
                           SNP_244316626       911 cR             CHR15  15887230           CHR8   4630336          CHR22  20286579              -         -
                           SNP_244316731       938 cR                 -         -              -         -              -         -              -         -
                            EST_75641183       980 cR             CHR15    332956         CHR.UN         -         CHR.UN         -          CHR21  34117979
                              RBEST_C904      1055 cR             CHR15    409068              -         -          CHR22  22190568          CHR13  19449403
::::::::::::::
LOD5.5-RH17-LG19
::::::::::::::
                              RBEST_C581         0 cR             CHR15   3040277          CHR10   3646547          CHR22  14809802          CHR13  37277310
                              RBEST_C350         3 cR             CHR15   3040282          CHR10   3644971          CHR22  14809803          CHR13  37277310
                                AY522604        20 cR             CHR15   2783529          CHR20    774163          CHR22  14483235              -         -
                                MS_GM175        94 cR                 -         -              -         -              -         -              -         -
                              RBEST_C844       116 cR             CHR15    851086          CHR10  12459067          CHR22  21005045          CHR21  15634640
                                    C506       145 cR                 -         -              -         -              -         -              -         -
                                MS_GM423       185 cR                 -         -              -         -              -         -              -         -
                           SNP_244316528       212 cR                 -         -              -         -              -         -              -         -
                           SNP_244316686       283 cR                 -         -              -         -              -         -              -         -
                                AY737043       353 cR            CHR.UN         -         CHR.UN         -          CHR10  13587948          CHR14  31055744
                            EST_75611559       360 cR            CHR.UN         -         CHR.UN         -          CHR22  24349143              -         -
                                MS_GM003       388 cR                 -         -              -         -              -         -              -         -
                   WG0AAA28YF18HM1_RAI17       407 cR                 -         -              -         -              -         -              -         -


LG20.txt:

::::::::::::::
LOD6.8-RH70-LG20
::::::::::::::
                           EST_253831767         0 cR              CHR5    318708           CHR2         -          CHR19   9237251          CHR13  14831036
                                     C96        31 cR             CHR12  12997179         CHR.UN         -         CHR.UN         -          CHR23  15227608
                           SNP_244316472        49 cR             CHR12  13073519              -         -         CHR.UN         -              -         -
                           SNP_244316564        51 cR             CHR12  13068249              -         -         CHR.UN         -          CHR23   7284379
                           SNP_244316591       113 cR            CHR.UN         -         CHR.UN  93835311         CHR.UN         -           CHR8  19123712
                                MS_GM120       133 cR                 -         -              -         -              -         -              -         -
::::::::::::::
LOD6.9-RH18-LG20
::::::::::::::
                           SNP_244316525         0 cR                 -         -              -         -              -         -              -         -
                           SNP_244316675         4 cR                 -         -              -         -              -         -              -         -
                           SNP_244316622        34 cR             CHR12  15211445           CHR9  10060264           CHR7  25520789              -         -
                           SNP_244316554        63 cR             CHR12  14777579           CHR9   9973589         CHR.UN         -              -         -
                            EST_75611517        78 cR             CHR12  14708051           CHR9   9929087         CHR.UN         -     ZV7_NA1793         -
                     WG0AAA39YO12HM1_OTT        81 cR                 -         -              -         -              -         -              -         -
                                EE723995        92 cR             CHR12  14251318         CHR.UN         -           CHR7  23694173       ZV7_NA16         -
                                EE724039       119 cR             CHR12  13835574           CHR9   8698161           CHR7  22841265          CHR23  32425376
                            EST_75641627       136 cR             CHR12  13814092              -         -           CHR7  22805833              -         -
                            EST_75611611       174 cR             CHR12  15536515           CHR9   9322507           CHR7  22420452           CHR8  20636991
                            EST_75641152       207 cR             CHR12  15649760           CHR9   9236708           CHR7  22211369              -         -
                                AY522610       217 cR             CHR12  15646340              -         -              -         -              -         -
                            EST_75641660       224 cR             CHR12  15596284           CHR9   9277032           CHR7  22319520           CHR8  26857784
                                EE724127       257 cR             CHR12  16172812           CHR9   8524310           CHR7  21393181          CHR11  21584950
                            EST_75611612       272 cR             CHR12  15941583              -         -           CHR7  21704631              -         -
                            EST_75640840       282 cR             CHR12  16102611           CHR9   8578012           CHR7  21484134           CHR8  22079184
                 RBEST_ONI03EB.39_A01_01       347 cR            CHR.UN         -              -         -           CHR7  19214264              -         -
                                EE723819       391 cR             CHR12    877767           CHR9   6531643           CHR7  17198963           CHR8  42654110
                                    C647       404 cR             CHR12    809556           CHR9   6681791              -         -           CHR8  55482606
                            EST_75611596       415 cR             CHR12    731499           CHR9   6393368           CHR7  16994792           CHR8  35178202
                                  C254/*       421 cR             CHR12    647838           CHR9   6334317           CHR7  16843869              -         -
                           SNP_244316648       484 cR                 -         -           CHR9   5867512           CHR7  16093272          CHR23  11339869
::::::::::::::
LOD5.1-RH4-LG20
::::::::::::::
                                    C431         0 cR             CHR12   2223980              -         -              -         -              -         -
                              RBEST_C652        39 cR             CHR12  17757946         CHR.UN         -           CHR7   4526808          CHR23  17669302
                            EST_75641172        93 cR             CHR12  17268736         CHR.UN         -         CHR.UN         -          CHR23  17973482
                   WG0AAA32YO06RM1_GATA5       149 cR                 -         -              -         -              -         -              -         -
                                DQ011052       200 cR             CHR12   3811981         CHR.UN         -           CHR7   4293912          CHR23  16806308
                                   C1071       217 cR             CHR12   3693726         CHR.UN         -           CHR7   4283851          CHR23  18356507
                              RBEST_C397       251 cR             CHR12   3201112              -         -           CHR7   3628303           CHR8  53943511
                                    C586       406 cR             CHR12  12657902              -         -              -         -              -         -
                              RBEST_C714       439 cR             CHR12  11710119           CHR9   4305350           CHR7  12973224          CHR23  33949212
                                EE723835       442 cR             CHR12  11712450           CHR9   4308246              -         -          CHR23  33955162
                                    C994       452 cR             CHR12  12023159           CHR9   4545898           CHR7  13433419          CHR23  33034617
                                AY757344       465 cR             CHR12  11585447              -         -              -         -              -         -
                            EST_75611727       494 cR             CHR12  10776889           CHR9   3478105           CHR7  11823044          CHR23  12340968
                            EST_75611780       497 cR             CHR12  11039801           CHR9   3727746           CHR7  12159771              -         -
                    WG0AAA30YN12HM1_CCA1       500 cR                 -         -              -         -              -         -              -         -
                              RBEST_C449       510 cR             CHR12  10912398              -         -           CHR7  12002795          CHR23  26140091
               RBEST_ONI02ED.39_E03_09/*       534 cR             CHR12  10501737              -         -           CHR7  11410994              -         -
                            EST_75611837       550 cR             CHR12  10235806           CHR9   3065504           CHR7  11002719           CHR8  22741080
                                AY513876       576 cR             CHR12  10228346              -         -              -         -              -         -
                           SNP_244316519       592 cR             CHR12  10161454           CHR9   3005925           CHR7  10913457           CHR8  23296423
                                MS_GM417       621 cR                 -         -              -         -              -         -              -         -
                                MS_GM125       636 cR                 -         -              -         -              -         -              -         -
                           SNP_244316654       657 cR             CHR12   9424938              -         -           CHR7   9948082          CHR23  25253641
                            EST_75641787       716 cR             CHR12   7879977           CHR9   1278073           CHR7   7816611           CHR8  43433786
                              RBEST_C767       722 cR             CHR12   7884280           CHR9   1281488           CHR7   7820764           CHR8  43425776
                                    C252       729 cR             CHR12   7863142           CHR9   1270372           CHR7   7784006           CHR8  24223884
                                   C1475       756 cR             CHR12   7200151         CHR.UN         -           CHR7   6886626           CHR8  24858471


LG22.txt:

::::::::::::::
LOD5.3-RH11-LG22
::::::::::::::
                                AY663855         0 cR             CHR10     38449         CHR.UN         -          CHR11  15234570          CHR19   4857256
                                AJ577836        60 cR                 -         -              -         -              -         -              -         -
                           SNP_244316482        95 cR                 -         -              -         -              -         -              -         -
                           SNP_244316702       128 cR                 -         -              -         -              -         -              -         -
                                MS_GM531       190 cR                 -         -              -         -              -         -              -         -
                 WG0AAA30YF08HM1_TGIF2LX       263 cR                 -         -              -         -              -         -              -         -
                 RBEST_ONI03BC.39_G02_14       266 cR             CHR10   1873947         CHR.UN         -          CHR11  18981572              -         -
                         SNP_244316594/*       270 cR             CHR10   2600280              -         -              -         -              -         -
                         SNP_244316635/*       291 cR                 -         -              -         -              -         -              -         -
                            EST_75611801       331 cR             CHR10   2128882              -         -          CHR11  18721628              -         -
                                AB075952       382 cR                 -         -              -         -              -         -              -         -
                                  C329/*       385 cR             CHR10   1547030              -         -          CHR11  16664523          CHR19  42023918
                                    C388       400 cR             CHR10   1547635              -         -          CHR11  16664523          CHR19  42026674
                           SNP_244316645       411 cR                 -         -              -         -          CHR11  16820429              -         -
                            EST_75611490       433 cR             CHR10   2161653         CHR.UN         -              -         -          CHR19   4687965
::::::::::::::
LOD5.5-RH16-LG22
::::::::::::::
                                DQ011063         0 cR             CHR10   4533940          CHR21         -          CHR11    757720          CHR19   6742989
                              RBEST_C873        15 cR             CHR10   4611716          CHR21         -          CHR11    686952          CHR16  23827498
                                AY737060        24 cR             CHR10   6832082           CHR1  10306710          CHR11    392360          CHR19   5519989
                    WG0AAA12YB12RM1_LFI2        34 cR                 -         -              -         -              -         -              -         -
                            EST_75611674        40 cR             CHR10   6592732          CHR21         -         CHR.UN         -          CHR19    246523
                                    C366        45 cR             CHR10   6112558          CHR21   2648223         CHR.UN         -          CHR20   4717392
                           SNP_244316447        68 cR             CHR10   5158288              -         -         CHR.UN         -              -         -
                              RBEST_C831        99 cR             CHR10   4774906          CHR21         -          CHR22   2925905          CHR19  29794868
                                    C940       149 cR             CHR10   7977791          CHR21   1972213          CHR11  22734107          CHR19  41786980
                          EST_75611503/*       153 cR             CHR10   7842521          CHR21   1875774          CHR11  22575913          CHR20   4689326
                                EE724056       157 cR             CHR10   7768285          CHR21   1828957          CHR11  22478118          CHR19  30789952
                           SNP_244316611       204 cR                 -         -              -         -              -         -              -         -
                                    C327       234 cR             CHR10   8124591              -         -          CHR11  21583627   ZV7_SCAF2571         -
                            EST_75611802       243 cR             CHR10   8192603          CHR21   1160800          CHR11  21428653          CHR19  40575994
::::::::::::::
LOD6.2-RH31-LG22
::::::::::::::
                              RBEST_C570         0 cR             CHR10  15420843              -         -          CHR11   3630686          CHR16  27061379
                           SNP_244316621        83 cR                 -         -              -         -              -         -              -         -
                                MS_GM515        95 cR                 -         -              -         -              -         -              -         -
                               MS_UNH919       154 cR                 -         -              -         -              -         -              -         -
                           SNP_244316653       178 cR                 -         -              -         -              -         -              -         -
                            EST_75640845       220 cR             CHR10   9277279          CHR21         -              -         -          CHR19  37693584
                                AY779047       245 cR             CHR10   9527325          CHR21         -          CHR11   9858966          CHR19  10926294
                            EST_75611603       291 cR             CHR10  11138875          CHR21   3960277          CHR11  13092269          CHR19  34097695
                            EST_75611816       325 cR             CHR10  12865867          CHR21   4271596          CHR11  13612657          CHR19  39299309
                                MS_GM139       363 cR                 -         -              -         -              -         -              -         -
                           SNP_244316712       419 cR                 -         -              -         -              -         -              -         -


LG23.txt:

::::::::::::::
LOD6.2-RH8-LG23.rev
::::::::::::::
                                MS_GM100         0 cR                 -         -              -         -              -         -              -         -
                                AF116240        21 cR             CHR10  14658757         CHR.UN         -           CHR2  17563544          CHR17  27186274
                           SNP_244316596        54 cR                 -         -           CHR1   1345514           CHR4  31139771          CHR11  43254301
                                    C261        80 cR              CHR8   2119415         CHR.UN         -           CHR4  25286315           CHR8  18905743
                                DQ465376       137 cR              CHR8   2318986          CHR15   3663572          CHR12  23332449           CHR6  55400267
                            WG0AAA49YP19       216 cR                 -         -              -         -              -         -              -         -
                                EE724132       240 cR              CHR8   3138902         CHR.UN         -           CHR4   4634156           CHR6  18485241
                                MS_GM283       290 cR                 -         -              -         -              -         -              -         -
                              EE724010/*       310 cR              CHR8  16261484           CHR1         -           CHR4   8291432          CHR22  20167636
                            EST_75611729       313 cR              CHR8  16135293         CHR.UN         -           CHR4   8420666          CHR22  19145036
                              AY522599/*       316 cR              CHR8  15994444         CHR.UN         -           CHR4   8574017          CHR22  18843685
                                 MS_GM47       332 cR                 -         -              -         -              -         -              -         -
                           SNP_244316667       351 cR                 -         -              -         -              -         -              -         -
                           SNP_244316524       366 cR              CHR8   1146461         CHR.UN 121112553           CHR4   6811132      ZV7_NA122         -
                                MS_GM338       378 cR                 -         -              -         -              -         -              -         -
                                   C1219       404 cR              CHR8  17296975         CHR.UN         -           CHR4    275229          CHR11  41639696
                 RBEST_ONI04JA.39_C07_05       422 cR              CHR8  18070968              -         -           CHR4  30515866          CHR23  46077166
                           SNP_244316619       449 cR                 -         -              -         -              -         -              -         -
                              RBEST_C639       478 cR            CHR.UN         -           CHR1         -           CHR4   3701339           CHR5  40794925
                            WG0AAA16YK10       500 cR                 -         -              -         -              -         -              -         -
                                   C1162       510 cR              CHR8  16960031           CHR1         -           CHR4   2474918          CHR22  21056146
                 RBEST_ONI01BD.39_H02_16       537 cR              CHR8  19062885           CHR1         -              -         -              -         -
                 RBEST_ONI03FA.39_B03_03       549 cR              CHR8  16884192           CHR1         -              -         -              -         -
                           SNP_244316707       561 cR              CHR8  16915929         CHR.UN 135327416              -         -              -         -
                           SNP_244316536       599 cR                 -         -              -         -              -         -              -         -
                                    C784       666 cR                 -         -              -         -           CHR4  33608371           CHR8  13750889
                                MS_GM560       700 cR                 -         -              -         -              -         -              -         -
                           SNP_244316659       775 cR                 -         -              -         -              -         -              -         -
                           SNP_244316470       813 cR                 -         -              -         -              -         -              -         -
                            EST_75611489       843 cR              CHR8  15018782           CHR1  10131430           CHR4  31774474          CHR20  33276170
                          EST_75611636/*       853 cR              CHR8  14837612         CHR.UN         -           CHR4  32072258          CHR17   7934101
                           SNP_244316644       863 cR                 -         -              -         -              -         -              -         -
                           SNP_244316533       894 cR              CHR8  13640796           CHR1  11178495           CHR4  34117512              -         -
                           SNP_244316558       898 cR              CHR8  13626378           CHR1  11202621              -         -              -         -
                           SNP_244316477       929 cR                 -         -              -         -              -         -              -         -
                                DQ011072       990 cR              CHR8  12846540           CHR1  11764196           CHR4   9308634           CHR8  16114209
                            EST_75611526      1008 cR              CHR8  12634570           CHR1  11918806           CHR4   9737381           CHR6  20828866
                                   C1282      1011 cR              CHR8  12638624           CHR1  11915649           CHR4   9733854           CHR6  20840358


ALL.ORPH.txt:

LOD5.9-RH36-ORPH
                                                                                                                                                            
                           SNP_244316498         0 cR                 -         -              -         -              -         -              -         -
                                EE723823        25 cR              CHR1  25559915           CHR3   6282579           CHR2  28820700              -         -
                                AY241114        52 cR              CHR1  24965618           CHR3   5654573           CHR2  28194193           CHR9  27387593
                              RBEST_C969        96 cR              CHR1  25214454              -         -         CHR.UN         -           CHR1  22896885
                      ONG_S17_F07_SOX11B       211 cR                 -         -              -         -              -         -              -         -
                            EST_75611707       231 cR              CHR1  21034210           CHR3   3888630           CHR2  23830538           CHR1   2286766
                            EST_75611493       251 cR              CHR1  20637192           CHR3   2959164          CHR21  23746692           CHR6   1533309
                                   C1117       257 cR              CHR1  20605904           CHR3   2979600           CHR2  22815304              -         -
                                AB032467       345 cR              CHR1  26994383           CHR3   7399659         CHR.UN         -          CHR12  43835632
                                                                                                                                                            
------------------
LOD5.7-RH26-ORPH
                                                                                                                                                            
                                   C1183         0 cR              CHR1  27315209           CHR3     40854         CHR.UN         -              -         -
                                AJ889835        71 cR              CHR8  12506849           CHR1  12007051           CHR4   9973825          CHR22  23264005
                 RBEST_ONI03HC.39_A07_01        75 cR              CHR8  18052814           CHR1         -           CHR4  30447690              -         -
                                    C184        79 cR              CHR8  18047695           CHR1         -           CHR4  30432515           CHR6  20315084
                                EE723881        88 cR              CHR8  12228604           CHR1  12783873           CHR4  10336521              -         -
                           SNP_244316475       130 cR              CHR8  11313009           CHR1  12036961           CHR4  13227339          CHR22  34093157
                           SNP_244316657       154 cR                 -         -              -         -              -         -              -         -
                            EST_75611685       198 cR              CHR8  10314946           CHR1  14223254           CHR4  11902198              -         -
                                   C1373       248 cR              CHR8   9538936           CHR1  14752952           CHR4  14426892          CHR11   5177250
                                                                                                                                                            
------------------
LOD5.6-RH25-ORPH
                                                                                                                                                            
                                EE724034         0 cR             CHR19  10391359          CHR13  10605384         CHR.UN         -          CHR25   9074850
                    WG0AAA14YK22RM1_CFTR         3 cR                 -         -              -         -              -         -              -         -
                                    C135        11 cR             CHR19  10358245          CHR13  10628977         CHR.UN         -          CHR25   9207294
                           SNP_244316631        26 cR             CHR19  10107676          CHR13  10801003              -         -              -         -
                                DQ632574        78 cR                 -         -              -         -              -         -              -         -
                       ONG_S25_F04_SOX9B        89 cR                 -         -              -         -              -         -              -         -
                                    C496        98 cR             CHR11   9562323           CHR3   9974279           CHR8  11009083              -         -
                              RBEST_C924       151 cR             CHR11   9124092           CHR3  10291649           CHR8  10495527          CHR12  31258624
                           SNP_244316609       182 cR                 -         -              -         -              -         -              -         -
                                                                                                                                                            
------------------
LOD5.6-RH24-ORPH
                                                                                                                                                            
                           SNP_244316552         0 cR             CHR19   9836851              -         -              -         -              -         -
                                    C521        78 cR             CHR19   7756270          CHR13  11501383           CHR6   2189823          CHR25  32406031
                                    C229       121 cR             CHR19   8018578         CHR.UN         -           CHR6   2726639           CHR7  18108210
                            EST_75611553       143 cR             CHR19   8186958         CHR.UN         -           CHR6   3001110          CHR25  26220559
                              RBEST_C952       162 cR             CHR19   8189578         CHR.UN         -           CHR6   3003913          CHR25  26211210
                                EE724068       207 cR             CHR19   8356701          CHR13   7890310           CHR6   3349507          CHR25   4235802
                                   C1398       224 cR             CHR19   8547367          CHR13   8032221           CHR6   5192698          CHR25   3722233
                                EF033006       231 cR             CHR14   9282341           CHR4    740072          CHR12  18179047           CHR5  40028908
                                MS_GM076       263 cR                 -         -              -         -              -         -              -         -
                                                                                                                                                            
------------------
LOD6.1-RH38-ORPH
                                                                                                                                                            
                           SNP_244316711         0 cR                 -         -              -         -              -         -              -         -
                           SNP_244316527        24 cR                 -         -              -         -              -         -              -         -
                           SNP_244316716        40 cR                 -         -              -         -              -         -              -         -
                           SNP_244316726        80 cR                 -         -              -         -              -         -              -         -
                           SNP_244316738       139 cR                 -         -              -         -              -         -              -         -
                           SNP_244316720       195 cR                 -         -              -         -              -         -              -         -
                                EF648277       237 cR              CHR1    855311          CHR16   8298507              -         -          CHR15  18580596
                           SNP_244316708       325 cR                 -         -          CHR19   3445156          CHR11  14245070           CHR4  22761373
                                                                                                                                                            
------------------
LOD5.6-RH29-ORPH
                                                                                                                                                            
                               MS_UNH440         0 cR                 -         -              -         -              -         -              -         -
                            EST_75611726        38 cR              CHR8   5067655              -         -              -         -              -         -
                            EST_75641193        56 cR              CHR8   3497995         CHR.UN         -           CHR4  22534750          CHR20  54309241
                            EST_75611524        83 cR              CHR8   4507789         CHR.UN         -           CHR4  23563712          CHR23  36451415
                     WG0AAA3YE14RM1_SMAD       127 cR                 -         -              -         -              -         -              -         -
                                DQ011051       160 cR              CHR8   3224556         CHR.UN         -           CHR4  23029152          CHR20  54376817
                                                                                                                                                            
------------------
LOD4.2-RH4-ORPH
                                                                                                                                                            
                                AX804075         0 cR             CHR10  14689257          CHR13   6515208          CHR11    924669          CHR18  19513293
                           SNP_244316576         5 cR              CHR6   3786668         CHR.UN  22429578         CHR.UN         -      ZV7_NA788         -
                           SNP_244316503        59 cR                 -         -              -         -              -         -              -         -
                   WG0AAA36YP04RM1_ENPP2        88 cR                 -         -              -         -              -         -              -         -
                           SNP_244316733       143 cR                 -         -              -         -              -         -              -         -
                           SNP_244316700       180 cR                 -         -              -         -              -         -              -         -
                                                                                                                                                            
------------------
LOD4-RH4-ORPH
                                                                                                                                                            
                            EST_75641223         0 cR              CHR4     14612         CHR.UN         -         CHR.UN         -          CHR14  13253489
                                    C880         8 cR              CHR4     37670         CHR.UN         -         CHR.UN         -          CHR14  51326059
                           SNP_244316658        69 cR                 -         -              -         -              -         -              -         -
                   WG0AAA19YM22HM1_SOX6B        91 cR                 -         -              -         -              -         -              -         -
                                MS_GM288       114 cR                 -         -              -         -              -         -              -         -
                                                                                                                                                            
------------------
LOD4.7-RH10-ORPH
                                                                                                                                                            
                           SNP_244316593         0 cR                 -         -              -         -              -         -              -         -
                           SNP_244316697         7 cR             CHR20   2368151          CHR18  10051056          CHR17  10901280           CHR4  33449780
                              RBEST_C965        44 cR             CHR21   9833401           CHR6   4726238          CHR17  10984794           CHR2  26453279
                                    C196        90 cR            CHR.UN         -              -         -          CHR17  12792558              -         -
                 RBEST_ONI06FD.39_A03_01       129 cR            CHR.UN         -          CHR15         -              -         -              -         -
                                                                                                                                                            
------------------
LOD4.2-RH5-ORPH
                                                                                                                                                            
                                EE724078         0 cR              CHR7  24083187           CHR7  10207482          CHR14  28795632          CHR21  18935597
                                EE723934        13 cR              CHR7  25240592         CHR.UN         -          CHR14  28397049          CHR21  30114996
                              RBEST_C433        44 cR            CHR.UN         -           CHR7   7772368          CHR14   2068459              -         -
                           SNP_244316636        74 cR                 -         -              -         -              -         -              -         -
                              RBEST_C770       140 cR              CHR7  27608698              -         -              -         -              -         -
                                                                                                                                                            
------------------
LOD4.1-RH4-ORPH
                                                                                                                                                            
                                    C243         0 cR             CHR17   3013721          CHR11   8129404           CHR5  13631591       ZV7_NA25         -
                   WG0AAA31YO21HM1_SOX6A        63 cR                 -         -              -         -              -         -              -         -
                                DQ011047        99 cR             CHR17   2550664         CHR.UN         -           CHR5  31891932          CHR11  17055311
                                    C860       113 cR             CHR17   2516384         CHR.UN         -           CHR5  31946654          CHR11  35553372
                                    C321       182 cR             CHR17   1910973         CHR.UN         -           CHR5  33198233          CHR11  27142608
                                                                                                                                                            
------------------
LOD6.2-RH67-ORPH
                                                                                                                                                            
                                    C475         0 cR                 -         -              -         -              -         -              -         -
                  WG0AAA20YH02HM1_ZFHX1B        48 cR                 -         -              -         -              -         -              -         -
                           SNP_244316502        79 cR                 -         -              -         -              -         -              -         -
                                   C1230       128 cR              CHR1  27971965           CHR3    357997           CHR2   6377636          CHR22  12689591
                                                                                                                                                            
------------------
LOD5.7-RH41-ORPH
                                                                                                                                                            
                            EST_75611689         0 cR              CHR2  22036337         CHR.UN         -         CHR.UN         -           CHR7  24863857
                                   C1070        13 cR              CHR2  21430724         CHR.UN         -           CHR3   2309949          CHR18  18144297
                                MS_GM348        41 cR                 -         -              -         -              -         -              -         -
                    WG0AAA31YI24RM1_GBX2        48 cR                 -         -              -         -              -         -              -         -
                                                                                                                                                            
------------------
LOD5.1-RH18-ORPH
                                                                                                                                                            
                           SNP_244316570         0 cR                 -         -              -         -              -         -              -         -
                           SNP_244316569        26 cR            CHR.UN         -              -         -           CHR5   2293827          CHR12  32238752
                                DQ011067        69 cR              CHR4  23793813         CHR.UN         -          CHR23  10970202           CHR4  13412368
                                   C1258        78 cR              CHR4  23808737         CHR.UN         -          CHR23  10898015           CHR4  13284816
                                                                                                                                                            
------------------
LOD4-RH5-ORPH
                                                                                                                                                            
                         SNP_244316464/*         0 cR                 -         -              -         -              -         -              -         -
                           SNP_244316463         6 cR                 -         -              -         -              -         -              -         -
                                    C380        32 cR              CHR7  27778113           CHR7  10965600          CHR14  24043681          CHR21  36369833
                              RBEST_C730       105 cR              CHR7  27900407           CHR7  10083663          CHR14  23847094              -         -
                                                                                                                                                            
------------------
LOD7.1-RH102-ORPH
                                                                                                                                                            
                                    C132         0 cR              CHR3  14110119          CHR14   9469216              -         -              -         -
                           SNP_244316691        75 cR             CHR17    271508         CHR.UN  11677188           CHR9    545275          CHR21  44475052
                           SNP_244316678       111 cR             CHR17    270311         CHR.UN  11678332           CHR5  19736736           CHR3   2221280
                                                                                                                                                            
------------------
LOD6.3-RH78-ORPH
                                                                                                                                                            
                    WG0AAA43YH22RM1_ETIF         0 cR                 -         -              -         -              -         -              -         -
                                AY737057        25 cR              CHR4  26169180              -         -         CHR.UN         -              -         -
                  WG0AAA15YE07HM1_DMRT1A        70 cR                 -         -              -         -              -         -              -         -
                                                                                                                                                            
------------------
LOD5.5-RH40-ORPH
                                                                                                                                                            
                           SNP_244316456         0 cR             CHR14    900654         CHR.UN  53077435          CHR20   1233507           CHR7  57207393
                         SNP_244316676/*        26 cR            CHR.UN         -         CHR.UN 120329174              -         -              -         -
                   WG0AAA38YN09RM1_CXCR4        61 cR                 -         -              -         -              -         -              -         -
                                                                                                                                                            
------------------
LOD5.4-RH39-ORPH
                                                                                                                                                            
                                AY522592         0 cR             CHR19   7598529          CHR13  12189770           CHR6  10066378              -         -
                                    C651        12 cR             CHR19   7393551              -         -              -         -          CHR18  36756108
                                MS_GM031        18 cR                 -         -              -         -              -         -              -         -
                                                                                                                                                            
------------------
LOD5.1-RH22-ORPH
                                                                                                                                                            
                           SNP_244316454         0 cR            CHR.UN         -              -         -          CHR20    524664           CHR5  13553989
                          EST_75640834/*         4 cR            CHR.UN         -         CHR.UN         -          CHR20    771843          CHR24  15390520
                                MS_GM055        17 cR                 -         -              -         -              -         -              -         -
                                                                                                                                                            
------------------
LOD4-RH6-ORPH
                                                                                                                                                            
                           SNP_244316507         0 cR                 -         -              -         -              -         -              -         -
                           SNP_244316685         8 cR                 -         -              -         -              -         -              -         -
                   WG0AAA29YM03HM1_CCAR1        71 cR                 -         -              -         -              -         -              -         -
                                                                                                                                                            
------------------
LOD4.5-RH15-ORPH
                                                                                                                                                            
                   WG0AAA11YF22RM1_SFRP4         0 cR                 -         -              -         -              -         -              -         -
                                    C874        45 cR             CHR18   2023798          CHR14   8614285          CHR24  11981942              -         -
                           SNP_244316465        84 cR                 -         -              -         -              -         -              -         -
                                                                                                                                                            
------------------
LOD4.5-RH14-ORPH
                                                                                                                                                            
                           SNP_244316652         0 cR             CHR12   4186356              -         -           CHR7   1127538              -         -
                         SNP_244316614/*        68 cR                 -         -              -         -              -         -              -         -
                                    C244        81 cR             CHR12   5925366              -         -         CHR.UN         -           CHR8  56327721
                                                                                                                                                            
------------------
LOD4.4-RH13-ORPH
                                                                                                                                                            
                           SNP_244316695         0 cR                 -         -              -         -              -         -              -         -
                                DQ011065        60 cR            CHR.UN         -              -         -          CHR15   3924525          CHR17  23712687
                                    C427       102 cR              CHR6    856055         CHR.UN         -         CHR.UN         -              -         -
                                                                                                                                                            
------------------
LOD5.6-RH56-ORPH
                                                                                                                                                            
                                DQ904497         0 cR             CHR17   6463290         CHR.UN         -              -         -              -         -
                           SNP_244316541        38 cR             CHR17   6463505              -         -              -         -          CHR12  43925018
                                                                                                                                                            
------------------
LOD4-RH9-ORPH
                                                                                                                                                            
                                EE724029         0 cR             CHR17    629691         CHR.UN         -           CHR5  19605740      ZV7_NA511         -
                            EST_75611770        31 cR             CHR17    536763          CHR11  11102147           CHR5  25954919          CHR11   1828055
                                                                                                                                                            
------------------
LOD4-RH8-ORPH
                                                                                                                                                            
                            EST_75611635         0 cR             CHR19   5996209          CHR13   9729392           CHR6   8266184          CHR25  10884095
                            EST_75611759         5 cR             CHR19   5958939          CHR13   9708211           CHR6   8223543          CHR25  11046783
                                                                                                                                                            
------------------
LOD4-RH7-ORPH
                                                                                                                                                            
                           SNP_244316520         0 cR                 -         -              -         -              -         -              -         -
                           SNP_244316543        26 cR             CHR19   6732000              -         -              -         -              -         -
                                                                                                                                                            
------------------
LOD4.7-RH20-ORPH
                                                                                                                                                            
                           SNP_244316624         0 cR                 -         -              -         -              -         -              -         -
                           SNP_244316661        35 cR                 -         -              -         -              -         -              -         -
                                                                                                                                                            
------------------
LOD4.5-RH22-ORPH
                                                                                                                                                            
                                MS_GM636         0 cR                 -         -              -         -              -         -              -         -
                                MS_GM642        99 cR                 -         -              -         -              -         -              -         -
                                                                                                                                                            
------------------
LOD4.1-RH9-ORPH
                                                                                                                                                            
                 RBEST_ONI01CB.39_B07_03         0 cR              CHR7  19383595              -         -          CHR14   8931285          CHR21  24590616
                 WG0AAA40YL01HM1_CLDN28B        39 cR                 -         -              -         -              -         -              -         -
                                                                                                                                                            
------------------
