# Supplementary material for: A high-resolution map of the Nile tilapia genome: a resource for studying cichlids and other percomorphs
Source: BMC Genomics. 2012 Jun 6;13:222. doi: 10.1186/1471-2164-13-222 (PMC3441813; doi:10.1186/1471-2164-13-222)
Supplement: Additional file 6 — Names and nucleotide sequences of markers located on the RH map. [file 1471-2164-13-222-S6.txt]

>WG0AAA11YA12
AGCTTGGCTTTAGTGAGAAAGCGACCGCAGGAACTGCAGAAATTAAAACTAATTAAAAAA
GAGTATCGATGGAGGAATGAATGCCCGAGGCCTTTAAGCACTGGTGCTTTCATGAATCAG
GTATCTCGATTTTTCACTCCTCAGATTAACCAGTTCATCCATCCTTCCTATCCAGCCTTT
CTTCCTTTCCAACGTAAACCTTGGATGTACAAGCCATGCTGGGAACAAGCAGGACCCTAC
TTGGCCAGCCACCTTAGGTTCTGTCAGCCTCAGTGACACAGCTCTCTCAGCCACCCGAAG
TGTGGTTGCAGCCAGTCTGCCTCCTGTAGAGCAGCACATAGCAGCAGAGCACACACAGTA
CCCGGAAAACCAGCCAGCTCCTGTCCATAATTGTTAGACTTCATGTGGTTTTTGGCGCTG
CCATTTTAGCTTGGCTTAATTTCTACCAGAGCTCTTGTGGAATGTGGGTATGGCATTCAC
TGAGATTATAAATGACCCCGGATGGAGAAGATTCCAAGACTGTACAAATGCGTCTTTGGG
CTAATTATCTCAGAAATGTTTGATTCCTTAATTTGATATAAAACAACTGATATAG
>WG0AAA13YJ04HM1
GCTTTACAGCAGCAGCGGCTCCTAGTTTCTCTTCCTTATCACACATAATGAATATTGCTT
ATTCATTATAGGTTGAAATGGTGTGCTATTCTTTCTCATGTTACTGACCACAGAGCAGTG
TTTCTCTAAGCTCCTTTACCCTATAACACATTGAACTGGTTTATATGCATTTTATCACCA
TTTTGTTACTTTTATAATCCAGGAAACTCATTTCTTATTTGGCCTCGTGCAGGTGTGGGA
CACAGAGTTGGAACGTACTGCAGAGGAGTGGGCAGAGACGTGTCTGTGGGAGCACGGGCC
CGCCGGCTTGCTGCCGCAGATTGGACAGAATCTGGGGGCACACTGGGGAAGGTAAATAAT
CTGTTATTACAGACAGTTTATGCATGTATACTTTTATGCTATCAAACACTAAAATTAAAT
ATGTTTGTGGACTTCAAAGGGTGCTCTGTTGTACTTTAAGGGACCAAGTAAGCTGTAGTG
TAAAGATGGTGATGATCAAGGCTGTTTGAGTACAGTGAAGTCACTCTTGTGTTTAAGTGT
GTTGTCCTGCTGGAGGCAGGCATCAGAGGATGGCTACACTGTCGTCATAAAGGGATGGTC
>WG0AAA15YJ04HM1
GCTTGAATGATTACTCAGGATCGAGTGTTTTCATTCCCAGTGGTCCCATTTGTTTCTTCT
CAGCTATCTCCAAAGCGTTCCAGGCTCTTTTATCATGAACAGCTCTGGAGCCTGGAGCGC
GCGCGCACACACACACACACACACACACACACGTACGTACTTTATTATTACTGAGAGTTT
TTCACACAGTACTGACGATCAAAGCGAGGTGTTGGCTGTGGTTGGCTTACCACCACCATG
GCGACAGTGAAGTTGGGTCTGAGCTGGTAGTCACACCAGGGGCTGGAGGAGCCGTAACTG
TCCTTATATATGCCCTTCTTGTGCACCAGCTCAGGGTGCTTCTCATTGGGGTCATCAGGG
TCACCGGACACCCAGAAGCCATTTTTTTAGGACTGGTTGAGCTGCTTGTTCCACTGGGAG
TACGAGATGAACACTTCCTTACCTGGAATAAAGTGGTTTGGTTTTGGGTGAATGGCGATG
GGGAATTCGTTTATGTACAAACAGTGGAGTTTGTCACATACCATCTCTGTGTAATTTAAC
TCCATCGTATGGGAACAGGCCCTTGGCATTGA
>WG0AAA16YK10HM1
AGCTTGGATGAGCTTGGATGATTTATCTCTGAAGCTTAAGAATAAGCACATAAACTTGTG
CAACTAAATGAGACATTTGAGCAAAAATAATTTTTAAAAAAAGATAAAAGAAAACAAGAA
ACCAATAAGAGCAAGAGAGCCAGGCAGACAGGGAGAAGGATGATAGGAAAGAATAAGTCG
GTCAAACCAAAAAAAGTGAAGAAAGTAAAGAGGAGAGCAGGAGAAAACCCTAGAAAGCTT
ATTATGCACCATCTCCGTCCCACGCATTCTGCCTACGCTCCCTCTCTCCACCTCCTCCTC
TTCCTCCTCTCCTTGTTCAGGATTCTGGTCCATGCATCCCTCCCTTTCCTTTCTCAGCTG
CGTCATCCAGCTCTTCATTGTGTGCACACCCCCACCCTCCTCCTACCTCTCTGGGGACGG
AGCAGAACTCTCCACAGCTTAGCTTTGTTATTACATGCTGGCTGAAGCGTTTGGGCTTTT
TGTTACAGCCGCTATGCTTCATGATGGGTTGAAAGACAAAATCACACCCACACACATGCA
GACATTATAGCACACACTGGAGAGGCATTTATT
>WG0AAA22YB14HM1
ATTAATCACGGGCAGTGGCCAGCTTGTACTGTGTTTTAAGTGCAAACTCTCAAACAATAG
CACACAAACATGCATGCACACTTTGAGTCAGTATTTCCAGGATACCGTTGAGACTTGTCA
TAGCTTAAAAAAGTGTTCTTAATGATTTTTGCATTTTGCCTTTGTTGGCCCAGTAAGGGT
GAATGGGCATACAGAAATCAAAAGGAGAGAGGTGCACAAGGTCCCTGTTTGGAATCAAAC
TATGAATGTTAAACTCATGTGGCATGAGCTGGAGCCATTTGGCTACTGGGTGGGAGTCTT
AAATAAACTGCTTTAGTGATCTGTGCAATGTAATTTCAGGGTAGAGGAGAGCAGGGATCT
TCTGCTATTCTTCAGGACCTTAAGGACTTTTTCAGACAGATGTGATGACCGAAGCAGAAC
TTTCCAACACTTCCAAGTAAGTGAAAATACACATGCACCAAAATGGACGGTCCGGCAAAC
TCGCCCTCACAAACCTAACAAATTTAACCACCTGATCTGGACGTCATGAGCTAACAGACT
AGCTAATCAGACCCATACATATTGCCAGTAGGATCCTCCTCTGCTTTTGAGCAGGCTAAG
TAGGCCATTGTAGTTGATAATGAATACAGAGAGATCATGTAGACATCTAGT
>WG0ACA26YL09M1
GCTGCTGCGGAGCAACGATGTCGGAGCAGGAGTCTCTGAGGTGCTCCAGTGCCAGGAACCGCGGAGGCGTTCAGAGGGTC
GAAGGAAAACTGAGAGCCAGCGTGGAAAAGGGGGATTATTATGAAGCGCATCAGATGTACAGGACTTTATTTTTTAGGTA
AGACTT
>WG0AAA42YG04HM1
GCTTTGGTTGCAAGAAAACACTTCAGGAGCACAATGCTCACATTTTGCGGGTGGTGGGCA
AGTTTTAAGACAATTTGCCAACTTGTGAATCTTACTCATGCTATGAAACTGTGGTCTAAC
AAGAGCTACCCTTCACAGCGTGAGCCGCTGTTTTTTCTCTGAATGAAAGGCAAAGAGTTA
GCAGAGTGGAGCTCATTGTGTGTTTTGGAGAGCCTCAGACGCAGCGGTGCGCCCTTACCC
TCGCCGCCCTGGATGAGTAGGGGTCCTCGAACAGATTCCAGATCACCGGCTGCCACTTCC
TCCACAGGCTGACGTTCCCGTCGGCAGCCACGTCCTCGATGCCGAGCCTCTTCCCTATCT
CGTCGTCCTCGTCTCCGTTGTCCACGTTGAGTTCGAACACGTCCAGAGCCTCCTCTGCGT
CCCGGTGCTGTCGGTATGTCATCCAACAGCAGGGCTCCACGTCCGTCTCATCGATGCCCC
AAAAGGAGAGCTCCTCCTCGAACAGCGGTCCGCACACATCTGCCGGGCAGTGAAGCTTGC
CGGTGCGGTAGTAGTTAAGCACGTAGGCGAAGACGCCCGGGTGACGGTCGAAGAAGTACT
CGTTGGTCCGCGCGTTGTACTCGATGAAGCCGGGGACTTGTTGCAGCTGATCCAGCACGG
AGTCGATATCCGAATCGGAGGCGAGCAGGGCCAGTCGCGTCCCCGGCAGCGTCTTTAAGG
TGGTTTTGTAGG
>WG0AAA47YB05HM1
AGCTTCTGCTGCTTTAGGAAATTAAAAATGATGCATTATACAATCATTGTCCTATAAGAT
ATTTCTGGTTGACAAATATTGCCCTAGTGCATGCAAATAACACTTGGGGTACACAGTCTG
CCATCAGGGAATGTTCTGTGGTAAACTTTTCTAATCAAAAGCAGGCAGGTAAAAAAAAAC
AACAACTAACAAATAGAAAGAAGTTACACATTACTAAGTGATGAAAATGTGGCACTGTGA
TGTTTTCAGCACTGTCATAAACATTGCTATGTATCAGTTCTGTATCTGTCACACATGAGT
TAATTATAACAGCCTTGGAGGAGGCTGTGGGGTCCACTCCCCTTTCCTCTCGTTGTGTCA
CATTCAATTTCACTTTACGAAACATTTAAATGGGTGCTGTGCTTGTTGTCTTTGCAGCTT
TGGATCACTGTCGTCTTGCCAAACAAGCACAACAAATGCACTCTTCTCCCAGTCCCGTCC
AGCCCAAGCTGTGTTTCGCATCGACACAAACTCAATTATTGTCAGTAATTACAAGTATCT
TGGGGTGTTTGAGTGGAAGCTGAATTACAAAAGCTACAAAACAAGGATTAAATTGCTTGA
GCTCTTGATAGGAGCAAAGGGAGCCATAAAACTGTCTCTCAGATACAACTGGCCCGATCT
GTCTAAAGCTGCTGGTATAATCATTA
>WG0AAA49YP19M1
TTTTTGAGCCCCTTTGATTCGGCGCGATTTGTTTTGATGTGAGGAGTGAGTGGTTTTTAAAATCTCCTTAACTCCCCGGG
CCCGGCCCGGCCTCCCACAGGGCTAATGACCGCAGCCTGGCCCTGCGTTGAATAATACAGACGCTGGCGAGGTGGACGTG
GGGAGGAGGGCCGGGGGTTAGACGCGGGCCCTCCTCCTACAGTACACCTCCATTGATAAGATTGCATTAATTGGTATGAA
TAGAGAGGAGGGTTTTTTTTTCTTTCTTCCTCTCCCTCTCCTTGTATACATTTACCATTATACTCATTAGCTTCCCGTTG
CCTCCCAGCGAGCTGCTCCTCCACATCCCCCGGGGTCTCCTGGGAGGCAATTTGCATCTCTCCATGGTGTCCCTCTGGGG
>WG0AAA4YI10
AGCTTGGCCTGATGTATTTTTGCATTTAGCAGGCTGGTAAATGACAGTATTCAGCTGTTT
TTAGGACCAGGGATCTACCTCCACTCCAGCATGTCTTCTATCACTGGAACAGGAGAGGCA
GACGAGATTATTTTTAAAGGTAAGTCAGCAATGATCAAACTGGAAGATCAAAACTTACCA
ATGAATGTGACAATTATTTAAACATAATCAGACACTGTGTCTGTGCATGGGTTCCTCAAC
TTGTCTTATTTCACTGACATTTTTTAAATCAATTTGAATGTTATTATTCTGTGTTGATGA
CATGAGACGACTAAAGAGTTTAAATAAGTACAAGAAAAAAAATCAATTGCCAAATTGAAC
CTTTGAACTAGCTTTATAATGTTGCCAAATGGCCACAATGGTTATTGCACTACAGATTGT
CTAAATCCACAAAGAGCAGTAAACCTCAGAGCCAGTAGCAAAAATACATTTGGAGGTTAT
TTTAGTCTGCTACAGCAGGTTGAGAGATAAGGTCCCATCTGATCAGTTAGAGGGGCTAAA
AGACGAGA
>WG0ACA14YN04FM1
GTGCTCACCTTCAGAGCTATTTTTGATGTGTTGAAATGACATGAAAACAGTGACAAGAAT
AGGGGACAGTAAGTTTCTCGCAAACACATCTGGTTTTGAATGTATATTCCTTGGCAGTCA
AAACAAGATACATCAAAGAGAAATGTTTATTTTGAAACTGAACAACTTTTTACTTACATA
AAAGTGTGCAGGTCAAAATGACCCGTAACATCATCTTTGTATAGAAACACTGCAGAGACA
TTCCAGGACACATCAAAGTGTCCATATTTTACACACCAGTTCATGACCCCAGATAAGGAA
AAGTCATAAACTTTCATGAAGAAAAAGAAAGGATGACTAGTACTTTGGTCAACACAAAAA
CTGGAATGACTCAAATTGACCCATAACATAATAAGAAGGTTAAAAACTAAACTCAATATT
TCCCGCTTTCAGATTTCTCACCTTTCTTCTTTTTGTAAGTTACAAATGCCACAGCTGTGA
TGATGGTGACAGTTAGAACAACCACTGCAGCACTGATGAAGGTCACAGCGTCAGTGGGCT
TCTCTGTTTAACAACACATGGCACAATTTTATAATATTAAACAGAAAACTGTGCCGATAC
CAAGGACTGAGTGAGGAACGACCTGGTATGTGCGAAACAATAAATGACACAAAACCATTA
CTATTCAGTCATTACAGATTACTCAAACATTAGTTTGAGTAAACTTCTTGTGATGCATTA
TATTGCATGTGGGACTTCATTACTTAATCCAACCATTAAAACCCATTTTAACCCAAACAT
>WG0ACA19YO21RM1
ATCAGAATTATTCTGCCCCTTGACGGTGGTCAAAGTGCAAAATCAAAATCCAGCAGTGAC
CTCTGAGATACTTTGTAAACTGAAATATTTGAAATGCTAATTTGCACTTGGGTTCTGTTT
TGTGTCTCCTACAGATCCGCTGGAAGTACATGATCGTTGACGAGGGTCACCGCATGAAGA
ACCACCACTGTAAACTGACACAGGTGCTGAACACGCACTACGTGGCTCCCCGTCGGCTGC
TCCTCACCGGGACTCCTCTGCAGAACAAGCTGCCCGAGCTGTGGGCCCTGCTCAACTTCC
TGCTGCCCACCATCTTCAAGTGCTGCAGCACCTTCGAGCAGTGGTTTAACGCACCCTTTG
CCATGATAGGAGAGAGGGTAGGTGCCAGAACTACCAGTGTTGCAGTGTTAAGCTAACAC
>WG0ACA24YI10FM1
CCGCTATAGTTTCTGTGGGCTTTATGACATTTACCTTGACCTCCGTGGATTGCAGTGGAT
TTAACAACCATTTCCAGTCTCTTGTCCCAGGTGAACGTCCTGATGTAATCTGCAGAAACT
AGAGAGGGGAACGAATTAAAACAAAACCCCAACAAAAGTCTCCACAAAACGCTTCTCCTC
CTCCTCTCACCTATAATCCCAACCACCAGCTGCTCGGTGGCGTCGTCCCGCCCAACCAGC
AGGGAGTAGTCGATGATGAGGTGGCTAGACAGGAAGTAGGCGTCGCTGTGAATGGCAGCT
CGTAAGATGGACTTGCAGTGGGAGCGGATGTAGAGCGGGTTGTCGTGGATCAGCTTCAGC
AAGTTCTCGTCCAGCAGGACCACCTCGCAGCTTTCCTTGCCCAATTCTGTCTTCACGTTG
CGGTTTCTCAGCGAGCCTTTGAGGTCGAATACCTGCAGGGACGTCACAGCATCAACAGAG
GTCAAAGGTCCTCATGGTCCAAACAGCCACTACTGAAGAAACTGTGAAGGATCTAAGATT
TGTGTTAGAACTGT
>WG0ACA29YJ13FM1
TATTAAATAAACAATTATTTGCCAATACAGTCACCAGGAAAAGTAATACAAGATGTTTAT
AGAGTAGTAAAGGTCCTGTCATCTCTTATCCAGATCCTGTAAGTGCAATGCGGCTAAACA
CTGGTTAAAATGTGCATGTGTAAGTAAGTTGGTTGTGTGTGATTGGCTTTTTGTTTGTGC
TCCTGGCTGCAGCTCTGGCCTTATGCAAATACTGCCTGGCAGAGTGGAATGCCACAGACG
TGCCTCCCACTGGAACTGTGTCCGACTGTCATCTCCATGGCAACAGAGACAATTGCACAG
GTAAATATGGAAAGGTGGTGCAGGGGGCATTTCCGTGACGGTATCATAACTGCTTCTTTG
GTTTGACTTTTTCAGTAGTAGAAGTAGTAGGACAGATGTTGGTATGAAACATATACACAC
TTGGATAAGTATGTTATAAGTACATTGTTGAGGAGTTACAATATACAATACACAATATAA
AATGTATCAACCCTTAGTACAGAGGTATTGTCAACAACCTCTGCTGGGTAATTTCTGTAA
TTAAG
>BLUOPS
CTAAGAAAATGAGAGGAAGTCGTCCCACAGAGTTCCCAGAAGACTTCTGGATCCCCATCC
CTCTGGACACCAACAATATCACATCCCTCAGCCCATACCTGGTTCCCCAGGACCATTTAG
GAAGCCCGCTGGTCTTTTATTCCATGTCAGCATTTATGTTCTTCTTGTGGGTTGCCGGCA
CAGTGATCAATGTCCTCACTATCGCGTGTACTGTCCAATACAAGAAGCTCCGGTCTCATC
TAAACTACATCCTGGTGAACTTGGCAGTTGCGAACCTCCTCGTCTCTTCTGTGGGCTCTT
TCACCTGCTTCATCTGCTTTGCTTTTAAATACATGTTCCTTGGTCCAACTGCATGCAAGA
TTGAAGGATTTACAGCAACTCTTGGTGGTAAGGAGCATAATTATAGACTTTGCTAAGTAA
GAAAAAAAGGGTTACATCATGCATCATATTATTACACTCGAATTAAAATGATGTATCTTA
GAGATTTGAC
>MS_GM006
ACAGAGCTTCCATATGAAACAAGTAGGAGCTGTTTACATGAGAAACAGTGTCGGGTTGTGCTCCTTAGCC
GCCTACCCACACACACACACACACACACACACACACACATAGCCACAGCAGAATAGTTGTTGGCTGGGGC
ATTGCTGCACTCACAAAGAGCGTCTGCAGACTTTTATTCTTTTAATAGACCAAATGTGTAGCACAATGG
>MS_GM012
TTGAGATCNCTNNNAAGCCCNTCCTTTGGGTAACGTCCCACNACTAGTGGATCCCCCAAAAAGTCTCTTT
CGTNCCATTGGGTGTTCAAATAAAGAAGGGCTAATTTTATTCAAATCAAGGCTTCCTGCTTCTCACTGTG
TGTTTCTCTTATTCTCTTTCTTATTGTTGCGCAGGCACACACACACACACACACACACACACACACACAC
ACGGACATTAGCATACACATTGCCACCACCGAGTCAGGCTTAATTGAAAAGCATCTTTTAAGAATGTTAA
GAAGTGCCCTGTTAGCCGGGGGAGAGGATAAAGGCTGTTACATTATTCAGGGCACTTGAATTGGGTTTCA
CCAGCGTCGGTTTCCTTCTGCTTTGATTGGGTTTTGTCTTGTGGTTTTTTGG
>MS_GM120
ACAGCGCGTACACACACACACANTNACACACACACACAGCGCAGTCAGTGATTCCACTCACGTCCACCTC
AAATCCCCCGAGTGAGAAGGAGCGAGGAGACGATGAAGAGGAGGAGGAGGAGGTGGTAACTGAAGGCACA
TTTACCATCTGTAATCAAAAGAACTCCGTGTTGGACTGTCGCCTCCCCCCTCCTACTATTCTCTTACTCC
TCTCTTTTTCTCTCTCTTCAATTTCCTCCCTTCTGTTGCAAAGCATGAGCGGCATACTGATGGTGGGATT
ACACACACACACACACACACACACACACACACACACACACACACAATCTAGTGAGAGAAGTAATGACTTT
CTGCCTTCTCTTTCAATTCGCTCCGAGCTGCCAACTCCCACTGGGTCACCGTGTGTGTGTGTGTGTGTGT
GTGTGTGTGTGTGTAAGAAACAGATAGAGCAAAAGACACGAGGGAGGTGATACAACATCTCCAATTAGCT
GGGCTGGTGGTCTGTTTGGGGGGTTTGGTGTGTGTGGCTGGATATGAGGG
>MS_UNH169
ACAGATCAACACACACACGCACACGCACTCAGGCTTATTGTGTGTATTTGTCAGTGAAGGCAGGGACTGC
TGAGCTCATTCATATGTAAAGGATGCATGATTCCATAATTGCTTTCTGCGGAGGCATGACTGCAGTTCTG
TATGTGTGTGTGTGTGTGTGCACATGCATGATCGTGCACATGAATACCAAGTGGTCAGCTTCCCAAAAAA
TAAAAGGCATGCCTCATCATGTCAGATGGTTTATTTGAAGTGATGGAAAACGTGCCTCCTTATCAAACTT
AGAATTTCTGTTCTCTCTGTCTCTTATTTTAAAGGCAGAAAAATTACCATCATATATGACGTCATAGTAT
GTTAAGCTGTGATGATTGCGATAGTTTAGCTGAGGTCTG
>MS_UNH309
CGTGTGGTAAGTTGTTGTTGCACAGCTCAAGCGAGCGAGAGAGCTAGTGCACACACACACACACACACAC
AGCACGATTGCACAACGACCAAACGACTTCCCACCAACCACCAAGGCCCGGGAGAGCTATCTGTCGCCGG
GCTGCTTAACCAGTCTGCGCAGGGTGTCCGTGAAAGACACGGGGATATAACTTATGCCCTTTGTTTACGT
CCTAATACTTGGGCCGCGGTGGCTCAGCCGTGCACACTCCCCACAGTANCTCGCATTTTTCCGGTGGGGA
TTGTTTGTGATTTGTGCACGGT
>MS_UNH440
TTTTTCAACATGACTGTAATCCTTGCTTGTAAACTGAATTTCATCATAATTTGTTGAAGCAATCACACAC
ATATGGCCACCAGACACTGCACTATTCCCACAACCACAAAGCACAGTAAACATAACTCCAGTGCTTCCTA
CAGTATCCCCCAAACACACACACGCACACACACACACACGCACACACACACACACACACACACACACGCA
CGCACGCACGCACGCATGCACGCACAAGCACCAGTTATCAGCAGGGAGAGCAGATC
>MS_UNH884
AATCTAAATCAGGCTGCTGATGATAATCATCAACACTAAAAGAACCTTCGGCTGTACATTTAAAACATAA
AAAGTAAAAGCTGGATTGTAGGGATGAGACAGTAGATGGTGTTTCTTTCACTTGCCCTGCACATTAAGTT
ATTTGCATGCAAATGCTGAAAATTCTTGGTTTTTAAATAGAAAATCCAACCTCGTACTGGTCTCCTGGAC
AAAGTCGAGCGAATCCGATGAGACCTGCGGTGAAAGCAGACGTTAGATGTCTGGGAGATAGTGTGTCACT
GATAACCTGTAAATTGCTCGGGGCTCTCAAGGCAGCGTGTGTGTGTGTGTGTGTGTGTGTGTGTGTGTGT
GTGTGTGTGTGTGTGTGTGTGTGTGTTCGCACCCTTCATTTTGATGTGTAGCTCTCCGAGCAGGATTTCT
AACTCTCCTTCCATTGTTGACATGTCCTGCAGAGAGGTGTAAACACACAGAGAAAAAAAAAAA
>MS_UNH927
ATACCGTGTATCACTGAGGCCCAAGGGTGAGTGCCTTAAAAACCTAATCTTTCCACAGTATTTAACTTGT
CAGCTTGTCTCAGATATTTGCCTTATTATGTTTTATTTGCAGATGATTTTTTTTTCTCATCTATTCCCAT
AAATTTCCAGTTGTGTCAGAACTATGCTTAATGGTAAAAAAATAATCATTGATATCAGCATCAAGATTTT
GATGCATGCAAATTGTGTGTGTGTGTGTGTGTGTGTGTGCACGTGCGCTAAATTCCTAATTATGATATTT
CCAACAGTGCCTGGAGATGGCATTTGTTCCATCATTATAATCACAGCCAATTACCGTATGGTGTTAGCTT
TAATTGCTAATCCTGCACACAT
>MS_GM052
ACTCAAAGCCGAGAACTGGATTTATATGGATGTGTGTGCGTGAGAACGATGNTACTGCCGAGTCCCTGGA
CTTTCTCACTGAAGGGTGCTGTGTTTACTGCAGTTAGCCGAGTCCCTTCAGCATGTCGTCACAGGGGAGA
AGTGTTTAATAGGGATGTTTGTATTCCTGCACTGCTGCTGATTTGAGATTAGAGCTGAACTGTTGAGCGG
GGGATATGCGCACACACACACACACACACACGCACCATCCTGAGGGGCTTTGTTGCAATATTAAGGCGGG
TAAGTATCAGCCGCATATAGTATTTAGGGGGTCTCATCCAGCCCCTTGACCCTGTGCCTGTCTGTGT
>MS_UNH917
TCCTCCTGTGCTTTGAATGTAGCTTTGGTAAGTGAGCACTAAGCAGGGGGCAAAGAGGAGATGGTGGAGG
CTTAATGAAGAGAAGTGAGAACAGATAAGGTGGAGGAGAGCAAGGAGAAGGTGGTAGGAAGGAGGACAGA
GGAGGCAGGAGAAAGGGACTGAAGAGGTGTGTGTGTGTGTGTGTGTGTGCGTGTGTGTGTGCTGTGTCCA
TGGTAGCAGTGGACACACACTGAGGAGAGAGATTGGAGAAGGACAGTGGAGAGCACATCCACTCCTTAGA
GCGAGGGATTGAAGTAGAGAGGAGGGGGTGATGAAGCAGAAGAGAGATCACACTCAAGATGAGAGTAAAG
TGAAACAGGTGTGTGTGTGTGGCAGCT
>MS_GM263
CCATGTTGACAAACCAGGATTCATGCTTTTCAAGACTGTCTGTCCATCCGTGCCAAGGACCCCCCCATAG
AGGCATAGAGCTACAGCCACCATGACCCTGTTCCACACACACGCACGCATACACACACACACACACACAC
ACACACACACACACACACACACACACACACACACACACACACACGCCTCTCTCATCTGTCCTTTCACATG
TAACCCAGCAGAACAAAAGCAAAGGACTGGAAACACATTTTCCCGTCCTTATGAGCACTTCACTTCCTGT
GTGCATATGTCTGTTTACATATCACTCCTGCCCTTCATCCAACACGCTTACACAAAAATGCATCACCCAT
TTGTCCCCTACTTTTTAGCCCATGCTTGTCTGTAAATATATATGTATGCAGCTTCTTTTTTCATTAGGAT
CAGAGTGCAGGAGCCCAGGAACAGGTCCAAGAACTGAAACATAAGGAGATTGGAAAGAAAGCGTTGTGAA
ATTTGGAGGGAACCTTCAGCTTTTCACGCTGCTGNGATGGA
>MS_GM271
ACCTCTGCTCTTCTTTGGTTTGATGACTATTTGTCCATAAGTGACGTCAGTTCTCACTGCTGAGTCGACT
GCAGCTGGATCAGTCTCTGCACAGTAAAACACACACACACACACACACACACACACACACACACACACAC
ACACACACACACAGGTGTAGAAACTACTTTGTATGAACGACTTCCCATCAGGATGCACTCAGAGGGTTAG
AGTATCCCCTCAGATGTCTACAGCTCTGTGCTGAGCCCCCTGCTCCATACTTTCTACTCATACGACTGCA
GCCAGCTACACATTCATAAAATCTGAATGGGCAGAGTTTCAGGCTGAGAGCAGCCAACAACAGGAAGTTT
CTGCTGTGGTTTTACTCAATTCTGTTTGCAGAAATTAAAATAAAAGGTTTTGGGGG
>MS_UNH231
ACCTGTCACTGTCAGTGCACCGTGTGACATAAAGCTGTTTCTGTTTGGACTGTGGGATTTCTAGTTCCAC
AAAAATGTATCTATCATATATATGTATACTCGAAAGGCTCCATGGTGCACCAGCCTCTCTTTCTAAAGAA
CACTGCAGCCTATTAGTCAAAGCGTTGAGGCATTTCTAACAAGGTATTGTTCCCACACTGTAATAAGCCC
GAGGTAACAGTGCACACACACACACACACACACACACACACACACACTGATAACTGCCTCCTGAGATCAC
ACAAATGGGCTTCTAGGAAGTTTAGGAAAACTTTTGCAGAAATAAAATCCAATAAAAGCCAGACTTAAAT
GTCATTTCTTTGTAAATGAAAGACTTGAAAAACTTTTTTTTTTTGGAACACATTACTAGAAATAGTCTTT
CCAGCACACTGGCGGCCGTTACTAGTGGATCCGAGCTCGGTACCAAGCTTGATGCATAGCTTGAGTATTC
TATAGTGTCACCTAAATAGC
>MS_GM443
CCCCCCCATTTGAGTTGCTCAGGAGCTGTGAAAACGATGTCTGTGTGTCTTTGAGTCTGCATCCTGTAGG
GACTGCCTTTGTGTGTGTGTGTGTGTGTGTGTGTGTGTGCTGGCGTGCGTGTGTTCACATGCAGGGACGG
GGAGGTAGTGGAGCGTGTTAAGTCTTGCTGTAGAAGCCTTTCGACTGGGATAAGGAGCCAAGGAGGAAGG
AGGGAGAGCAGGAAGGAAGGATGGTTGGATAGATATATTCATAGTGGATAGATGAATGTTTGTGTGCATG
GATCGATATTG
>MS_GM056
AATTCCTGTTNCCCTTTAGCCAGAATCGGAGAAAATAAATANGGNGAAGAAAAGCTTGTGCGCCATCGAC
ACGTCACACACTCCCTCCAGCCTCTTGGCAAGGCTGCAGACAGCACTGCAACCAGGACACAATGCCTAAA
AATCTGCAACTATCTGGCATATGCTCCTCTGCAAAACTCTCAAGGCTTCAATACGAGCCTTTCTAGTCAA
GCAGACTCTCTGCTCCCAGTGATGCTTAGCAATAAAAGCTCTACAGAGGTCTATTTATGAATACTAACCA
CACTCCCACACACACACACACACACACACACATCCAGATAGCTGATGAATTCGAACAGACAGAGAGGGAC
GGTGAGGCCTGATCCCTGCCATACCAATATTGCTGTGTGGGTGTCAGTGTGTGTGGNCGTGTATTACTTA
TTGNTGTGGGGACACAAATTTGTTACACACTCACATTGTGAGGTCTCGCCTACTTTATGGGGACAAATTG
CAAGGNAAATCATTCAATTTTAGGGTGAAGGCTTGAC
>MS_GM539
AAAAGGGGTTTGCTGGCACACAATAAAAAAATCTACACACACACACACTCAGGCACAGACACACGCAGAC
ACACACACATCGCACAGGTACAAAGAACAAAAAAAACAAGCTCATAAAGGCACAAACAGACACATCTATA
CACACACACACACACACACACACACACTCTCACACACATGTGCAGCCCTCCGGTCCTGATCAATACATGA
CAAGAGTAAATCTCCTCCGGACGTCAGGCAGTCCAATCAAAGGGCTTGGTGTTCTTATAGGGGATCACAA
GAGCCAGGGGGAGACAAACAATGATGTGAATCCTCAACAACACCACAAT
>MS_GM530
AGGCTTGAATGATGGTCTTAAAGGGGGCAGTATATAACCTGTGTGTCTTTATCATTATATGTGTGTGTGT
GTGTGTGTGTGTGTGTTTCCTGGAGAGCAAAGGCTGTGAATGAACTCCTAAATCACACTATTGATCAGCC
CTTCCTCCCAGACACACGCTGGGATCGAGGGCAGTTAAAT
>MS_GM531
ACTGACACACAAAAAAAAGCCAACGGTCTGAATTGAGATGAAAATACTGCTGTGGAGGGAGCGACGCTNA
AAATACCAGGCAGGGCTGCAATTAGTGGTGTGTGCGCGGAGCAGCTGCTGCGGTTCAGAGCACTAAGTGT
CTCTAATTACTGCTGCAGAGAGTGTGTGTGTGTGTGTGTGTGTGTGTATGCTGATATGTGCACGCCCAAC
CCATGAGGGGTGTCCTCTGCTGAGTATCTCTATTTAACATGCTCTGTGTGTGTGTGAGTGTGTGTGTA
>MS_UNH919
AATATGCAATAAAAACTTATTAAGGCAGTCTATGTTCTGTCATGGAAATTAATTCCGGAAGACAAATCAA
CGCTGTGTCACCCTGGATATGATTTCAGTCCATCCATGCAGAAACAAGTTATTTAAAGCCAGAAATTGGA
TATGGAGGGAGGGAAAGGGAGAGTGAGGAAGGAGATATTTAAAAACAGAGATGGAGAGAGGAAAGGGAAG
GATGAAACCAACCCATCTGGAAGAGAGGAGACAGAAAGAGTCTATGACAGCCTGGCATAATGAGATTTGG
TAGTCTGTGTGGCTTTATTCACCTGAAAGGGAATTAACATAAAACACATACACACACACACACACACACA
CACACACACACACACACACACACACACGTACTATTTTTTATTCTGCTCACATCTTTTCAAACCATCAGAG
CTCCATATCTGTGCCTTCCAGTCTCAGTGATTTCAGCTTCTGCTG
>MS_GM146
AAAATTTCTAAAAAGTCCTCTGTTACACATCCACTTACACCCCCTGTCACTTCATGCACACACACACACA
CACACACACACACACACACACACACACACACACACACACATTTATGTATAGAAATACATTTCAGCGTACA
ACTTAATATATTAAAACAGAAGTTGATCTCTCCAGTTATACAACGGATTAGCTCATTTAGCCTTTTAGGT
ATGCACTGCCTCTTTTCATCATCAAGTCCGGTGTCCCTCTGCAGATCTTCACTCCTTTGTTTGTTACAGT
CAGCTTTATAGAAGTGACCCAATCATAAAACCCCCATGGAGTGTTGCAAACTCTGTGTTT
>MS_GM175
ACTGATGGGCAAACTGACCAAATGACCTCTTCGTGCACACACACACACACACACACACACACACACACAC
ACACACACACACACACACAAACAAAACTCCTCCCAGCTCCCCCACGACACTCTAACTTCTAATGAACTCA
CACAAACATATGTATTCACACACATAATACACCCCCTCCACCCAAACACACACACATACAGACACTTACA
GCCCCCCCACCCCCACCCCTCGAGGGAATAGATCAGCAGGAGATGAAAGGTGAGG
>MS_UNH868
GATCCTTGTTCAGACCTTGTGGTGTATACACACACACTCACACACACACACACACACACACACACACTAA
AATGCACATATTACAGTGTTACCATGGCAGTTTCAAAAATACAGTAAGAATCCAGCTGATTCTTAACAAA
ATGGTTATGTAACTATTGCGGCGCTAAGTCATGTATCTTATCTAAGCCTGTGTCTGTATTTCCTTTCAGC
CTGGCTGTGCTGCTTTTCAGCGGCTCTTCACATCTACTGTACCTCCCACAAGACACCAGTGAACACATGA
AGGACATTTGTAATTGCCCATAAGCAACTGTGTTCTTGTGGGCTTATTGTAGGAGCAGAAAAGCCTTGGT
GTGGTTGTAATAAACAACATTCTTTTGTTACAAACACACAGAAAAGTTTA
>MS_GM361
ACTCAATGAATTAAATCTGAGCTACTTTCAATGTATCATTGAATCTGAATAATCTTTATTATCACTATAC
ACACAGAGCAATGCAACATCACAAAACCGGTTTCTTGGAGTTTTCCTTTTTTTTAACTTCTTTCTCGTAA
CAGTGTGTATATGTGTGTGTGTGTGTGTGTGTGTGTGTGTGTGTGTGTGTGTGCGTGTGTGCGTGTGCAT
TTACACGGAAATGTCTGGAAAGGTCATAGCATCCAGTGAAAATTCTAGGGGAACGAGGCAGCACAGAGGT
TACACTGTCACCTCACAGCATGAAGTTCCTGATTCAAAACCCAGCTGGGAACTTTCCATGTTCTTCCTGT
>MS_UNH106
ACTGATATGCGTGTGTGTCTGCGTGTGTGTGTGCATGAGGATGTGGGTCGTTGTCAGAGCATGGCACCCT
CTTCCTGCCTTGCAGATGATAGATCTCAGCTCCTTTTTCCTTCAGCATCCGTATATCCCTGTGAGCTTCC
CCCTCTCTCTCTCTCTCTCTCTCTCTCTCACACACACACACACACACACACACACACACACACACACACC
CTCTCATCTCCTTGTGACAGAGAGAAAGAGACAGGGGCTGGAGGGGGATTAAGTAAGGGCAAGGGAGGGG
TTGTGCAACATGTGATGTGCAGATCACACG
>MS_GM255
CCATGACCTCACCTGAAACCCTCAGGCTTTGGTTCGGTCGCCATGGAGTNCAACACCTCCATCCATACCC
GTCTCACCACTGCTAACGAGTGCACTCCATTTCTGCAGATCTGTGACACCGCTGGTCTGGAACATCTGTC
TACAAGAGTGGGTGAGTATTCAGAGAGCATATTCCATCCCTGATGGTAGTATGGACAGTTTGAGCCATAC
TCAGTGCTGTACACTGAGTCTCTCTCTCTCTCTCTCTCTCACACACACACACACACACACACACACACAC
GCAGCATGAGCTGTAAGATAGGAGCCACGCTCAAGACCTAAATGAGGTCCTGCAGAGGAATCACCACCAG
GCTGAAGGAGACCGNCATCCTTCACCACATCATCACTCTGCACCTGTGGTGACCTGATGATGAGGTGTGA
GCATCCTCCCCTGTAGAAGACAGCAGTCGG
>MS_UNH362
AGCCTGAAGTCTCGGATGCCAAACTACGGCCTGCAGCGTTACCAGTGGCTCACACACACCTGGAACAGCT
TTCAGACGGAGGTAACACACACACACACACACACACACACACACACACACACACACACACACGGTGCAGT
CATGTTGCCTGTGTACTGACAGATGTTTCTTCACCTGGCCTCAGTTTAAATGCTGCGGTGTCATCTACTT
CACTGATTGGCTGGAGATGACTGAGATGGAGTTGGCCACCTGACTCCCTGCTGCTCCGAATCCAGTATCC
CAGCTGCGCTCCGCCATGCCCACTACCACAACCTCCAGCGAACCTACAC
>MS_GM685
GACGTCTNCACTCTACATGGAAAAACACACACTTACTCTACTCATCACGCTCTGTTATCTGTCAGCAATT
ACTCACTGCCTCCTACCCACCAAACCCCTCGAGAAGCATTACTTTGAAATGCCCAGAAACACACACACAC
ACACACACACACACACACACACACAGNTTTACACATTCACACTTTCACATTTCCACACCTGTGGAGAAAA
CCAGTTTCTCTGGCATTTTATCAGCTTATTTGCTGNTGCTATGGAAACAAGCCTTGCANAGAGAGATGGG
ATTTGTGTGTGTGTGTGTGTGTGTGTGTGTGTGTGTGTGTGCCC
>MS_GM024
TTGANTCCATTGCATTTCCGCGGCNGTTGCCGTTCTAGANCTAGNGGATCCCCCACACCGCATGGGTAAT
ACTGTATGCATTACATGCATGAGCAGCTAAGTGTGCCCCTCGGTGAGTTTTCTGTTGCTCTGACTCATAT
TTATTCTGAAAGCAGAACACAAGTGATTCCTCCCCAACAGTAAAATGTATATATACAATGTGTGTGTGTG
TGTGTGTGTGTGTGTGTGTGTGTGTGTGTGTGTGTGTGNGGACCAGAGTGCTCATCAAAATCCTGTCATG
GCTCTAGAGCGTGTGTTTTTACCCACAGCAGGGGAGTTATTTGAGTGTGTGACTGCATGTANGTGGNCAG
ACCTTTCGGGTGTTTTTGATGTTTTATACTGGG
>MS_GM304
TGCAGGGCTGGAGGTAGCAGGAGTCCACTGTTACTGCACAACGCTCGCGCACAGACACATGCACACACAA
AACCTCTCATCCCTCTGGAGAAAATGAATTCTCTTTCTCTTTTTCCTCTTTTCCCCCCCTTTACCTTTTT
GCCTCTGTCAGCGCAACTACCATAACTTCAACCTGAACACAAATCCCATCTCTCACACACAAACATGCAC
ACACACATATATGCACACACACACACACACACACACACACACACACACACACACACACACACACACACAC
ACACACAAAGAGTCACTCACCTGGTCACCTGCCCGAGGGGTTGTGATGCTGTTTCACTCTTTGCAGGGGT
CTCTGTTTCGTGTCCGCCT
>MS_UNH865
CACCAGTCAATGCACCAAAACAACCCCATTCACCACACTTCACTTCATTCTGGCTACAAAGAAAAGCAGA
GTAAATGTCATATTCACACACACACACACACACACACACACACACACACACACACGCACACACAAAAAGG
ATAAACATACTTCTTTTGATTACAAATATTTATGTTTATAGGTACTGTGTGTACTGATTTTTTCTCATTG
CCACCTTTTACTTTTCCCAAGCAACGCTTACATTTTTCCTCCCTCAACATTCGGACATGCTTCTCTGATT
TCTTACAATGAAGAAAAAAAAATGCAGTTCATTCAAGCAACCAGTTCATGTCAGTCATGTGCAAGGTTTT
AACCACTTCCACCCTTCAGAATATTATTCACTGGTGTT
>MS_GM609
AACCCACCCTAGTTTAAATACTCAGACACACACACTCACACGTCACCTCAATCCTTCCCAGAGTGCCTTT
GTTCTGTCGATTGTTCTGTGTGTGTGTGTGTGTGTGTGTGTGTGTGTGTGTGTGTGTGTGTTATAAGGAG
AGAGAATCATGCCATACGAAAAATGACAACCAGTAAGGACCGTGCCTGCCAAAAACCTAAGACATACAAA
GCATGAGGTGT
>MS_UNH213
ACTTATGTATTTTTGCTGAAAGCATACATGAGGGCGCTACTAGCGTACACAACCACTGTTGACTTTACTG
CTCCTCTTGTTTTCCAGGACTCAAAAAAACCAACAAAAAAATGACATTTAATCTCAAGAGTCATCAAAAT
AAATATTTCTTGTTTATTTTATATGTCACCTAGATCACTGAAGCTAAAAAACTATGACACACACACACAC
ACACACACACACACACACACACGTTCCTAACTTTAATTAACCTTATCACAATAGCTGCACTGAGGGAGAG
TGATGAGTATCTGTCCAATCTAATTCTTGTTAGCACATCAAAGTCAGAGAGTTCATGCATATCAGAAAGT
TTCCAGTGTTTA
>MS_GM210
ACTCTGGGNTAGTAGAAAAGCGCTATATAAGAATGNGGGGATTTACAAGTCCAATGTGTAAACACATCTT
CCTCATTCATTATTCTTTGTCAAACCAACAAAGTGCAGCCAAATATTTTTAATTAAGCAATTGTGTGTTC
CTTGAACAGCCTAGATTCAAACAGATCTAATTTAGCATGTCATGTAAACCTATTGCTTATTATCTTTTAT
TGACAACAGTGGGATGAACCTGGGCACGTGCACGCACACACACACACACACACACACACACACAGTTGTG
CAAAGAAATTTGGAAAAACACCATCATCAGCACGTNCGCCGTGGCTGACGACGCAAATAGCAGCTGAGCT
TGAGTTGGAGATCAGTGAAGCCAGTCTCTTTGAAGATGTATTGCCACCAGGAAAAAAAATTTTTGCAGCT
TCTTCCTTAAAGCANG
>MS_GM658
TGTGCCATCCTCTACAGCGAGACAATTTCACAGTGTCCAAAGCCGATTCTCTGCGCTTGTTAATTGAATC
GGATTTCTTATAGTTTAAAATCCACACACACACACACACACACACACACACACACACACACACACACACA
GACTCATGTAGCTACAGCCCAAACTGTATAAGGGGTTTATCTAGCTCTGTAAAGCCAAAGCAGGAGATAT
AAAGACACACACAGAGCCACAGAGAGTATTTTACCGGCGTGTTTGAACGTTTCCAAATCTCAGAATAAAA
TGTCTTCACCTGCTGAGGTGTGTGTGGCTGTCTCAGTGTGTGGGA
>MS_GM208
CCACTCTAACTCAATTATTGCATCTTAGCTAGTGTCCCAGTGAAACAGTGATTAATATTCATGCAGATTA
ACCAGGAAACAATTGTGTGTGTGTGTGTGTGTGTGTGTGTGTGTGTGTGTGTGTGTGTGTGTGTCTGTGT
GTGTCTGTGTGTGTGTAATTCATAGGCATTTTGAGAGTGTATAGGGACTAGCTCACATTTGGAGCCAGCC
TCAAGTGCTGATTTGAAGATCTTCTGTTTGTGGCAGTTGCACATCGACTTTAATTTTCACCACTGGAGTC
GCTTGACCCAATGCAGAAGTGCTTTTGATCTGCCTTTCTAATGACTGGCAGTAGGTGAATCCTTTTTTTT
TTTTTATTTTGTTAACAAACTCAAATTGCATAGAAGTCTATGTAAAAACAACCGTTCTTTGGTCTCACTA
GTTTTATGNTATAACCCAAATAAT
>MS_UNH973
ATGAAAGTCAACGACAAAGTCTTCGATAAAGTCACCCATGCTGAAGCAGTGAAGGTAAGCGTTGCATTTT
TCTTACACAGCCGAAGCAAAATTCTCTTTATAATAAACAATACATGTATGTTATTAGCTCCCAGCAACAT
TGAACTGGCACGAACTCCTGGGAACTACTTCTGCTCTAGACCTCGATATCCCGTGTATGATTATCTCCCG
TCTCGTATTAATTACGTGTTTGGCCTCTGTGTCTGAAATTGACCTCTTGGCACTAACAAGCTCCGATGTG
TTCAGGGGAATTAATTTTGTCCACTGAAAGCAGCTTTGTAATATCAATACGCATGTGCTGTAGCAACACT
GGAGTGTCAGCTTTAAACTACTACTTCTAGGAAGCTCGTATGTAACCAGACACCTTCAAAGCAGCTGGTA
ACCATAGAAGCCGGTGTGTGTGTGTGTGTGTGTGTGTGTGTGTGTGTGTGTGTGTGTTTGTGTGCGTGAA
AGGAGGTCATTTCTTTAACGCTATAACTTAGAATAAAGATGACTTTATCCCCGAGCACTACTGTTAATGA
CATTGAGCGCAAAGGACGCCTATTAGTAAATGAGGTGATAAAAGAGCATGTGCGAATAAGTGTGCAGGGC
AGATTGATTTAGGAGGAATTCTATTGAGGACTTGGTTTTATGAGTCTTGTGAACTGTCCATGGTGCTGAA
GAGTCATCTTAACTCTTTTACCTCTTCATCCTGACTTTTTCCCCTTTGGCTCCGTTCTTACCCTCATAG
>MS_GM274
AAAAATAGGATTTAGAATAGCAAACTTTATAAACTTTCTGTAATAATATGTATATTTTTTTAAGTAAAAT
ACACTGTGGCTTCTAATTTGGCACAAATAGAATGTTTGCTTTGTTGAGAAAGGTCAAACACACAGACACA
CACACACACACACACACACACACACACACACACACACACACACACACACGTACAAAAGACATTGTGATTT
GTGTATCAACTGCAAGGCAACCTGCTGCTGCCCCCAAATTACTCTGTGGCAGGTGTAAAAAATTTGCCCT
GTGAGAGCACTACACACAGGTTGATTGCACACCTGCTTTGCTATTTTACAGGTGCTGTTTGTGCTAGCGA
AGACTGCGGCTCCCTCCCGAGGCACCCCCACACCCACCCAGTTTCACGCCAATAAGTCCTGTGCCTGCCA
GCATGACAGAAACCTNATCATGCTAATCCAAATGCTAACTGAATCAGCCATAGAACTGCATTGGTTTCTG
CTGTTTTGCTTGCACTGACAANGGTTCTAGCTTATCATTTTGCCCTTGCCTGAAATGGGANTGAATAATT
AAAGCAGTTGGGTTAAAATATTGAANTTNGGGGGGG
>MS_UNH138
ACACACACGCGTGCACACACACATGCACGCAGACACAGCTGTGTGTTTTCAGTTCCAGTGACATAAAATA
CTGCCACAAAAACAGCCAAATGCACTGTTCAGTTTTCAGCTTCATCTCTTGTCTCTGCACCACTGCCCCC
TTCACTTCTTTGTCTTTTTTACTTCATCCGTCTCTGTTACACACACACACACACACACACACACACACAC
ACACACACACACACACACACAGAGCACAGGTGAGCGCACATGTGAACGCACATGTGAACTTCTGTGTTGC
AGATGGAGAGGTTAAAATGG
>MS_GM629
CCCACCAGGCTGTCAACTAACAAAGTCACCACAAACAAGCACATCANNGTCAAGGGTGCTTCAGGTGTGT
GGAAGCAGAAGACAAGCCCCATTTCTACCAGAACACACACACACACACACACACACACACACACACACAC
ACACACACACACACACACACACACACACACACACCTATATAAGAAAGACAGAGGAGAGGGCTTACGAGAG
AGACAGAAAGTGTTGAGTCATGTGGCGAGCACAGAGGGATCGTGACACATACATGGTTACATTTGTGAAG
CGGACCCTTTGGTTTCCAGGCTGTGACTGATTGTAGAGGCAGAGGTGACCATAATAAACAACAACAGGAA
AGTAAAATTGTTTAAAAAAAAATTCCCAACCAAATGTGAAGCACATGACCACCACAACATACAGTACGCC
ATACTATTTATTAAATAATTACATTTCAGATGCTTCCACCGTGGCACCAAAAT
>MS_UNH890
ATTTAGAAACTGATTTAAGACAAAAGCATCCCTGCTTCTCACTGCTGAACTGTAAAGTGTTCTCCTGTGT
GTGTGTGTGTGTGTGTGTGTGTGTGTGTGTGTGTTAGCTTTCCACAAACAACAAAACATTAATTCTGTGT
CAACTGTTATTAGCTTTAACAAGCTGTATATACTGTATTATTAAAGGCTCTGAAGAGTTTCTAAGTCTTA
TGTGGTTTAACATTAGCCAGGAAATGTTGAAATGATAAATGTGTCTTGCAACAGCCAAAGTAAAGAAAAA
AGGGGGGTTTCCTTTCAGTTCGTCCATGATTCTGATTTTTATTTGCCATTTGCGCATAGGACCAGCAGTC
CATGCACATTGGAATTTCAGGTCAAGTTACATTTTTGAGAGGTAGAAAGACAAAGAAAAATAAAGCAGAG
AATGGAGCAATCTACTAATAATATTTACTATATGAAAACACTGTCCAGAGAGAGTTATATTACACTCTGG
CAAGAATCTAAATGACATTCCAGGTATTGCACACATAGTATTGCACATGTCGACATTTAGAAT
>MS_GM636
CACGNACTCNGTCAACTCTGAGCCTGTCGCTTCCCATCCATCCCCACATGCAACGCCCCCTTTGNTTNTC
CAAGCACAGTCCAGCCCAACTCACTCCTCCCTTAGTGCTGCTGCTGTGTGTGTGTGTGTGTGTGTGTGTG
AGTCTGCCTGTCACACCGAGTTAGCTTTTCAGTAACTCGGTGAACCCGGAGGTGAAACAAACTGCTGCCG
GGATGATCAGGCACGCTTTACCATTGGACCACCTCTCCGCATGTAATCAGGTCTCACATNCTTTTTTGTG
AATGACAAATA
>MS_GM642
GGTGGCTCGTGAAAAGCAGTCCGCTGTGCTGAAGCAACATCAGCTGTGTGACAGATCGTAACACAACGCA
AAGAAACAAAGTGAAATGCAACTGTGAGGGCAGGTAGAAGGAGAGGAGGGAGGCAGAGGTGAGAAGGGGG
AGGATTCGTCTGTTTCCTCGGGAGAGGAAGACGGAGAATGAAAGAGTAAAGGCATAGGTGTGTGTGTGTG
TGTGTGTGTGTGTGTGGGGTGAATGAAGAGACAGAGCAGTCCTGGGTGCAGACGGGCAGTCGTACGCTGC
CTGGCGTCGGTGGG
>MS_UNH977
CATCATCCCTGGCAGGATGCGAGGAGCTCAGCTGGGGAGGAGCAGAAGCCATTTTCTCCAATGAGCCATT
GCCATGCCAACGGCGAGGTAATTTAGCCTCTTCTTCTTGAATGCTGGGGGTAGTGCTCCACCTGGACAAA
GTGTGTGTGTGTTTGTGTGCAACTGTGTGATTATTAAACCCTGCACAAGATGATTGTAATTTGACAAATA
TTAACATCTGCTCATAAACAGAGGCCAGGTCATACTTTGTTATCATGGTTGGGAGTGCACGTGTGTGTGT
GTGTGTGTGTGTGTGTGTGTGTGTGTGTGTGTGTGTGCTGTCTAATATTTAGATTAGGAATTATGAGGAA
GAAACCGCGCCCAGTCTGTGTGCTGAGATGTGATTATATTGTGAAATATGTATTCAGTGCATCCAACTCT
TATAAGAACAGATGAACTGCTGTGTAGCTGCAGTATAGCTGCCAGCCAAGCTCCCAACACTGAGCTTTG
>MS_GM016
ACATTCTTAGTTCAAGCAGTATTATNNAAGCCATTCCTTTGATCCTGAGCACCTCTAACCACTTTGTGTT
GGGGGAGGCTTTATTGTAGATACATCCTATCTAGAAGATCTGTTTCTTGTGTTGTAAGCTTCCTGCTTTT
ATGACCCTTTTGGTCAGCAGGAGGTCACACAAACGCACACACACACACACACACACACACACACACACAC
ACACACACATTCTTACTTACATACAGAAGTTCACACATACACATACAAAGCCTTGTCTTAGAACCATGTG
GGCGTTGCTTTGCTGTGTGAACTGTCTCTCAATAAAAGGCAGCAGGAGGAGGGGGG
>MS_GM047
GCTCGGCATCTCCCAGCCTCGTGCACAGAAAAACACACATGCATGTTTCAGTAAATAAGGGACCTCTATC
GTCGCAGGTAGACTGAAGGCGCACGCACACCTGCTCATCTAATGAGAGCACTATCACCTGGACTCTCCTG
CCTCAATTAGCCTCTGTTCCTCCTTCAGCGAGAAACACACACACACACACACACACACACACACACACAC
ACACACACACAGAAAGACCGAGTCACTCAGGTTTATAGTATACACACAATACACTTCTGTCCCCAAGAGG
ACTTCGCCACTCTACGCTCTCCTGCACAGTGCAGCACTCAGCTCTTTAGCAGCATTAAATCAACAGG
>MS_GM401
TAGACTACGAGCAGATATGATGGGAATAACAATATCTGGAGTCCCGATTCAACTGTCTGATCCTTATCTC
TGCCTGTATGATTCTGACATTTTCAGATGTTATTACTCACACTCAAGGATTTGTATCCTAAAGCCTCGAC
AGTGACGACGGCGCTCAACAGAAATGCTGCATGTGCACAAATCCCACGGCTCTACCCCCTATCCGCACAC
ACACACACACACACACACACACACACACACACACACACACACACAGACAGAAACACCCTTGACAGAGATC
TGTGAGCCATTCTTCAGTGTCACAGTGAGCGACGCCTGGCACATCCTTATACCTGAAGTTGATCAATGCA
GATATGTCCAGGGGGAAATTGAAATCCATAGGAAATTAGGCGGCGCAAGTGATTTATTGGAACAGTAAAT
CATGGTGCGTGTGATGTGTGGAGAGTCTGTGTTCCAGCTTNCGTGCGCCATACT
>MS_GM222
CCATNTTCACAGTTAACCAGCGCCTGCTGACAAACGACAGTAGCGGTTTTGCAGCTGGGAGATGAATCAG
ACCGTCATAACTTAACATGTGGTCGCCTGCAAACGGTGACATCTTCGCAACTTCGATGCCAAATGAGCCT
GTTGTCTGCACGCCAATGCAAAAGCCACTCACTCACACACACACACACACACACACACACACACGAATAA
AGAGACGGATCCGCTGGTTAGGCATGCCATGCAGATTCGCACCTGCACACGCCAGATAGCCAAATCCAAC
GCAAGTTGCAAAAACAAGCCCCGCATTTCGGAAAATCATGCCATAACGTTTACTCATAATCACACCGGGC
TTNCAGCTAGCAACCTTAACTAGCAGCATATCTGCTAGCATCGCCAAGAAGG
>MS_GM472
CCCTGCTGGACACATAGATGAAGTCTCAAACATTTATTTGCAAGGGTGGGAAGTTGAGTGCTGAATTATG
GGTAATGAGTTTGGTCCAAAATGGATGCACAGTGTGGTGTAACATCTAAATCTCCACGCAGTCCCTGGCT
CTCTCTCTCTCATTTAGCTGTGGTGTAGAACACAGCTTTGAATTTCATTTCAGGCTGTGGAATTATTTAC
AGACAACACACTTCCTCATAGTTGTGATTGACATTAAAGAAAATCAATCAGTGTAATGACGGGGAGTTTT
AATCTACTGAGGGCAGCGATGGATCTGAAGCAGCTGCTCACACACACACACACACACACACACACACACA
CACACACACACAGTCAGTAAATGGTTATTTTAATACCTGTTGATCTGTAATTTTGAACCTGCTCCGGAGC
AGATTTGTGGAGCAATTACACCGTCCATG
>MS_GM167
ACCCGTTGAGTGCCGTGCTCTCCCCTGGGAACACAAGCACAGCTGAGAGTAAATGGCAATTACTGTGTTT
AACTGTTTTATCCGCGCTCAGAGGCAACCATACATCGCAGATTCCACAGAACATCATTAAAACACACTTA
GATACACGCACACGAGCACTGCGCTCGTACGCACACACACACACACACACACTCACTGTCACATCACGTC
TGGTGGCTTATTCATGCCTGTCACATCGTCATTTACTCAACCATGATGGAGTGATACAAATACCGGCAGA
CATATTTCAATATTCTGCTGGAGCAAATTATGAT
>MS_GM137
AAATGTGCAGTAAAACTCGCAGGAATAGAAAGAAGCATTGAGAAAAACACATAAAGTGAGGAAAAAATAA
AGAGAAAAGTGGACGGCTTTTGGCAAAAGATAAAGGAACAATGTAGCTGATTGAGAGGGAAAACAAGGAT
ACACAAGCAAGGAAAAAGTGAGACAAATGAGTTTTATTATCCTTATGCAAAAAAATTCAGTTGGACGTTG
CTGCGCATGGATGCAATCTGGCAAAATCTCACTCTACCGGTTATCACCAGATAAACCATCAGAGAGGAAC
CACCTTCACACACACACACACACACACACACACACACACACACACACACACACACAAACAGACAGAGAAA
GAGAGCTTTTCTCCCCTTTACTCTTTTCACACACCTTGTCCATAATTGCAGAGGTTTAATGTGATTTT
>MS_GM253
CCCTCAAGTGAACTCTAGTCTTACATTTTTAGTATGCTAGCTTGCATTAACCAGACAATGATGAGATGTA
AATAGCAAATACAGCACCATTCTACTTAGGTGAGCACTCAAAGTGCTTTCGCTCAGTCACACACTCATTC
ATACAGCACTTTTACCTTTCATCTAACATTCTCACACACACACACACACACACACACACACACACACACA
CACACACACATTTTAGCATGCAGACTGGAAGAGTTGAGGACTAATCCACCAATCTTCAGGCTGGAAGACG
CATCACTCTGTTT
>MS_GM397
AGGTCTTGTTTTTTTTTGTTTTTTGTTTTTTTTAATATTTGCTCTCACAGCCAACCCAGCAGATGCAGAG
AGAGGGAAGTGGGTTAGAGGTGAGGGGAACACCTTCCCCATCAAAGATCCCCGTTCTCCTCTCCAACGCT
GAGACAGCAATAACCAAGGCAGCTTTTGAATGTTCCAGCATCACTCTCCCAACACACACACACACACACA
CACACACACACACACACACACACACACACACTATAAATAACCACAAGTGTCGTAAGAATAGAAAAACAAA
ACTAAAACTGTAAATGATGACAAATAAGT
>MS_GM032
TTTGGAACACTTAATGGAACTGAACTGAATTTGTTTCACCTGCACTTTTCCTCTCATGTCAAGACAAAAT
GTGTGCCCTGAAAAAGGTTTGGTGCATACTCGCAGAGATTTTGGCTCATTTGCCCTCTGCTGAGGTTAAA
GCTCCAAGGCAACTTTTTTCTTTCTTTTTTGTTGCTTTTTTGTATGAGCTTTTTCACAGCACACACACAC
ACACACACACACACACACAAAAGCAACAGAGTCCTTACTGTTGTTATTCTTGTTTAATTCAACGCCTTCT
TGTCGAAATGAAGTTCCTAACCAGCTAAATTGCTTTCCCAGTTATGTTTAAGTGCAATTAAATTGTTGGC
TTGATTATACCTTGATGTAATTTTTTTCCTTTAGCGTGTGTCATAGTAACAACAAATGTCCACAATCTTT
CTTTAACCTTAACTGAGTGCTGTGGATAACGCTAGAAACTGTGGGGG
>MS_GM139
CCTATGACTCGATGCCGCACACACATGGAGCCTGGAACACCTAAAACTGTATAAGATCAACAGGAACCTA
AAAGCCTTCATCAGGAACTCAGTGTGGATGGCAAACAACAGTAGAGGTCAACTTCAAGCCCATAGCACAA
GTCAGCATCAAGTGTGGGATCTACCAAGAAGAGGCTCTGTCCCCACTGCTGTTCTACAGCAATGAATAAT
AAATAAAAGACCTCATAGTCAGTCAGATCTGAATGATTAAACTGCAGCTTCTTCACTTCAGTGTGTGTGT
GTGTGTGTGTGTGTGTGTGTGTGTTCACTCCAGAAAAATGCAGTCTGACTGCTCCGACTGAGTCTAAGTC
AGAGTAAAGTTCACATGCTGTGTTAGGGTGGTTACTCAAAACGAAAACAAAATATTATGCATTACTGGNT
CCTTTTCTTAAAAGTTATGCAGAACATTACTTAGTTACCTCCTGGGAGTAAGTCCTCTTTNANGAGGATA
AATCTTTCCTGGCACAAAANAAAA
>MS_GM348
CCCACCTCGGCTCAGCTTAGCCCGGCGCACTGCTTTTAGCACACGGCATTTNCACGTGCATGTCCCTGCC
ACATACCATGGCGTGCACGTCAACACACCAGCGCACACACACACTCTACATGGCAGTGTTATTTACTGAG
ATGTATATATACATTCACAGGACTGATTACAGCCGCTAAGAAGTGTATCTCAAACTGTAAATAATTCAAC
ATAGACAAGCAGCTTGGCTCTGACCTCACACTTGACTCAGCAGAAACACACACACACACACACACACAAG
CAAACTGTAGGTTCAGCTAATGGATGTTTACAACTGTTCATTTGTGGATTAGCTGCTTGTGCATGCAGCA
TTTTCGTCTGCAAGAAGGAGAAAAGT
>MS_GM135
ACTGTAGGNTGCATTAACAGCCACAGATGTCAGGTATCCCGGTCCAGACACGGTCGTCAGCAGTTCAGCT
ATAAACCAGCCATACACATTCCTTCCTTCCCTGTCTCCCACCAGCTGAGCATTTCTCTCACACACACACA
CACACACACACACACACACACACACACACACACACACACACACGGGGACAGGCTAGAATTAAAACTCCAG
GGTTGTCCAATGAGAAACCTTCATGATTGGACATCAGTAGAGGCAGAAATTCAAACTGTGAACCAATCAG
ATTGTGTGTCCCGTTTGCTTCCCCCTTCAACACCTTATTAGGGCGACCTTCCATGTCTCTCANATTTTCC
GGTCTTGTTGGGGTTGGCACCCCGGGTAAAAGGAATGGTCAATCAAGC
>MS_GM373
CCCAATCAAATTAACCAGAGCAACATGCTGCCACTCAGTTTTTCATTGACATGCTGCCGTGTCATCGCCT
CCTGGAGGGCACCATCTCTAAGGAAACAGCTTTTTTCACCTAGAAAGCACACACACACACACACACACAC
ACACACACACACACACACTCATTATTTCTAATGAGATTGTAAAAGTTGAAGGAGAGAAGTTATATTAACT
CTTCTAGTAGACAAAGACCTCTGTATCTCACGTCATCTCCAGCTAGAAGCCAAGACATTACCTTCTTCAA
ATAGAAGCTTCTCTATTAAATTTACTCTGTTGTGCATGCCCTCTGTAAACACATCTGTGGAATAATATTT
CACATTTGTCCCCTTTAACATGGAAGTCTAAATGGACTGACGTAGCTCTGGAGCAGGTGCCAAGTGG
>MS_GM365
AAAAAAAAAAAAAAAATCTCCTTAATTATAGATGGTGATCTGCTCTTAGGATGACAGAATCTGTCACCAG
TATAGCTGGGGAATAAGATTTTACAGAAAAAAATTAAAATGTAAACGTGTGTGTGTGTGTGTGTGTGTGT
GTGTGTGTGTACACTTGCACTTTTCAGCTTTCCAGCAGTTGCACAAGCATGGTGGACATACCTCATATAT
CTTACTTTTTAATCAGGCAGTGTGGAGGAAGCTCCCGTCTACCCTGGGGTCCTGTGATTTGTCCTGGTTA
ATGATGTGTCAGAGGGACGTGATACATAGTAACCTGGCTGGTTGTGTGGCACATGCATGATGGTGCTATG
GTCACTTGCAGAAAAATAGGGTGGACTCTGCATGAAAACAAGCGCTCACTCTTCCTGCTCAACAAATGAC
AAGGGCGGAGCCTTATCCCACGTGATCAGAAGCTGTGCCCCGTGTGATGCTAAAATTAGCAGGGAAAAAA
CAACGGAGAGCACGTCAGGGGATGACGAGNAAAGTGACT
>MS_GM072
CTTTATCTGAGGTTGTTTGATGAAAATTGGGGAATATTGCTGGATTATTTGCTGATGCTTATCAAGAGAG
GGTCAGGTTTTATGGAACAAAGAATATTGAAAATCTTAAAAGCTGTAACACTGCACCGAGTGTTTTTGGT
TCATTTCACCGTCTATAATTATAACACACCTCTTTCTGTATTCTTCCATCCTTGTCCGTAAGTCTGTCTG
CATTCTTACGTGTGTGTGTTTGTGTGTTTGTGTGTGTGTGTGTGTGTGTGTGNGCAAATCTTTTTGTCTA
GTGTTTGCAGTAATCTGAGTGTTTCAGAAGGTGGACCCAAGACTACACTCTATAAACATTCATAGCATCT
ATATCCTGTAAAAATATGCATATANACAAGTTACATATTAACACCTGCAGTCACAATAGCTANCGATGGC
TTTCGCTTTATTCCGGAATTTTCTGGAAATCTCTTTTCCCCCCTACGGNGTAAAAAAATATTTGNCCNTA
AGGNAAAANATNGGCCCCTNTTTTNTTACAAAAACC
>MS_GM193
ACAACGTTGGTGTAACTCCAACACACACTAACCTTTGAAACAACACCAAACCAATTAGACTTCTCCACTG
TCTTGAACATGTTACCTAGCAACATTGTATCCCTGCAGTGACTTTGTGCTTATGTGTGTGTGTGTGTGTG
TGTGTGTGTGTGTGTGTTGATTTTGTGCTGCAAGAGGAATCTCCATGGAAACAACAACAGGCAGACACAA
CAGCACAGCTTGACTCACCTGAAAATCATCTGTCCTACAGATAAAACACAGGCGAACGAACCGAGTCTTT
GTTTGTGGCTCGTAGTGTCTAAATAGGACCTTTAGCCAATAAGATCCGAGAAAAATCCAAAGACGGATTA
CATNCTAAATGTTAATCACAACTCATGGGATGTGTGTAGACAACTCTAACACACTTCCTGNCACACCTGT
TTTANTGGCAACTTA
>MS_GM040
AAAGCAGCTTAAAGCAACACGGGCTCGCNGTCAGAGCATAACTAGTGTCATAAAATTCAAGTAACTGCTA
ATTGCTGCTCTCTATACAAAAGTGGATTCAGTTAACAGCCACAACTGAAAAACTGAAATAGCGTCCAGGA
AAATGAAAAATCTCACTAAACTCATCTTTAATATTTCAATTTATTTTCTCATAGTCGGGAAGACATGCTG
TAATACGCACACACACACACACACACACACACACACACACACACACACACACACACACACACACACACAC
ACGTATAGAATTTCCTGTCATGTTGCCCAATTCACTGCTTTT
>MS_GM387
TGATTGCACTGCTGGATGTTGGTATCCTTGCTGTGATACTGTAAGTCATATGAGGGTGGTCTCTCTCTCT
CTGATATTTGCTATAACAGACAAACTATGACCCCCCTTGTTTGTGTTTTTGAAGCCAGTGATTTAATGAC
CTCCTGCTATCTAGACTGAAAAGAGTGAAAGTTATTCTGGACAAAAGTGTAAACTTGATTAGAAATTTTT
TTCAACTGTCTTATAATTATTGGCTCACTCAATTTGTATTTTATTTTATTTGTATTATTTGTTGCAGACA
TAAAACACACACACACACACACACACACACACACACACACACACACACACACACACACACTATTGTTTCT
CTAATGGCAATTAGGCAAAGGTTCATCTGGTAGGGTAGGTTGAAATTAANAAGTG
>MS_GM321
ACCTGGCAAACAACACACTAAGGTTGGACAACTGGNCGAATTTATCGACCATCGATCATAGACTGAGCCT
TTCACCGATTGTTTTTACAAGAGCGATTTATTCATTTTCCCATTAGTAAGTCTGCTAATAATGTTGGTTG
AAGCTAAGAGAAGCAGTCCACACACACACACACACACACACACACACACACACACACACACACACACACC
CCCTTTTCCAGCTGTGAGCAAATGCATGCTCTTCAGAGTGCGACAAATGACTCCTTTTCCATGGTATGAA
ACAACATCATTTCCTTGACAGATATTTAGATATAGCCAGAGTGCACAGTGTCCACCTGGGGCTGTCTTTT
TCATATTTAACCATTTTAGTCAAATCACTTTGGATATTCTGCTGGTGAAAAGCTTTTCCGGAGCTTGTCA
ATCAAAAAGTCACCAAAAGTCACCTGCATGAATATATTGCCTATCGTCATTTATTGGGACTGATGAATGT
CNGTTTGGAAAAAATTTTTAGTTTTTCACCCCAACCTTTNCTACCGCACCCAAAGTTNTGGTATTTAGTA
ATTNTAAAACCTCTTTACCNAGGA
>MS_GM150
CCTTCCACTGTTGAAGCTGTCACAGGATTTGATAGAAGAGCATATGATTGCTACACCTGCACTTGCTTGC
TTTTCACTTTTCACCTCTTTAGTTACATTAAAAAGTCTCAGTTTGTTTGGCTTACACACATGCTTGAAAA
GACACACTTATCTCACTCACACACACACACACACACACACACACACACACACACACACACACACACACAC
ACACACAGACGTCTCACCTGTTTTACTAGGTAAGGCTCAAAACGGATCATCTAAGCCAATCACCTTTCAG
GAAGCAGGGATCAGCCAAAATCTCCTCAATTAATAGCTAAAGTAACCTTCAGTGACCTGACTGTGGTCTA
CCACAAACACACCCACACTTACACACAGACATGCGCGCACTTACACACACACTCTCTCTCTATTGTCGGT
CCATTTACCATTAGTCTGGGATTTTTTTNTATTCATTTGAGTATAGCTTAGTATTAGTAAACATGTGAGG
AACAGGATCAAGNATGTGAGGCACATCTATCTATCTAAACTGTAAGGGTGGACTGACCTTTTCCCTACCT
NTAGGNGCTTAGATGAAAAGATGAATGCCT
>MS_GM251
ATCCATTGTAAACTTTCTATAAACTCTGTAAACATTGATTCAAATATAGGCTGTAATGGTAAGCTGCGTT
GTCTGTAGCAGCGGCATTCACAGCATCTCTAGCATAAGCATGAAGCTTAGTCACATACCATGTAATGCAT
GTAGGCTGCATAATGGCGTCAGCATATGTTATGCTTCCACATCCTTGAACATCCTATACACACACACACA
CACACACACACACACACACACACACACACACACACACACACACACACCCCAACACACACACACACACACA
AAGACTACTCAGCAGCACATGTGCTGCCACTTTTCCCACAGGGCTCTGTAGAAATAACTACAAACACATA
TTGT
>MS_GM237
ACATTATCCAATGCACAGGTGTGGAAAAAGAGCAGCAATGTGCACAGACACTGATGATGTTACACTGTCA
GTAAAAACATCAGTAGGCTTAACTCTGAAGGAACACTGACACAGCAAAATTGCATCAGTGTTAATCCCAT
CTTAATCACAACATAATACTAATGATGGTGCAGGCTTACACACACACACACACACACACACACACACACA
CACACACACACACACACACACACACACACACACACACTCTTTTAATGCCATCAGTGGTTGCTGCACATCT
TCTGCAGGTAAAATTTCTTGTTCTTCTCTGAAACGGCTGTAGCAGAATTTATTTATTTGTAGCTGCTGTG
ATAGCTTTACAGCAATCACAGCAGCAGACAGTGACTCCACTGCTGTTCGTGCAGATATGCAAAACTAAAG
CCTCGGTCAACAGGCACATGTGAACACCTGCTCTTAGCTCAGCTCTGCTCTCTGCTGCATGTGAAGGGTC
AGTNGGTGTGAACATGTGGTGCTTGTGGGGGGG
>MS_GM283
CCGGATTGTGACAAGGAGCCAGAACTCACAGGATCGACATAGATCCAGCCTGCTCTGTCCATCTGCTCCA
AGCTTCATTCCCAGCATATCAATACCCCATGTCACACACACACACACACACACACACACACACACACACA
CACACACACACACACACACACAGAGCACTCTGTCACCTGCGACTTCTCCTGGTCCCATCACTCTCCCACC
ACTCCAGCCCTTGGCTGCAAAGCCTGCTTATGTTTCATCCTGACACTTAGAGAAAATCCTTGCTTGTCTA
TAAGCGCATTCAGCACCACACAAAGGGAACGG
>MS_GM535
CCATCCATGAAACCATTTGACTCCTAAAGCACACTGTTAAGTGAGAGGATGCACTTCTCCTTGATTTAAA
TGAGCAGCGGGTATCAGCAGTTTAGCTCCTGCAGAGCATGAGCTCCACACACACACACACACACACACAC
ACGCTTACACATTGTCACATAAGAGAAGTTATCTACTTGTTGCTGTATGGAGAGCTAAAGCTTCTGTTAT
GAAAAATGGGCTATTATCTTCTTATTGATCACATTGTTGATGAGACAAATGGCGGAACTGATAGATGGGG
TTTTATCACCTTAACTGTTGTCAGTATGAATATGGAT
>MS_GM114
ACATTAACAGAACAGGACACACAAGGGTGCAGGATCTTTTCATCTCCACATTATCAGTGAGATTACTAAT
GAGAGCAGTTGTATGTGCTTATAACACCATCACTTTCAGCCTATTGAGCCTTGTGAGCACACAGCCAGTT
CTCTGCAACTGTGGGAGTTATCAAAGTGTGTGTGTGTGTGTGTGTGTGTGTGTGTAATTAGTGTTGAGGA
AGAGGGATAGTGGGGTTAAACTAAACACTATGGAGAACCATGACATCTGGGAGAAAGGATGAGGGAAGGC
TTTTCTCTCTGCACAGTCATGCACAGAAACAGAGACTTGGCTCTTATTCTTTGCCCCTTTCTTTCCCATT
TCATCACCTTTTTAGAGCTATAGTGCACAGAGGGTGGAGAGGACCCCTCTGCTGGGACAAAAGGCATCTC
ATCTTAAGGATGAGGGGGGTGGAATGAATATGCATTGGAAATGGGGGGGAATTGAAATGGAAATACNGGG
AAGTAANT
>MS_GM419
ACTGTGGGCTGGTTGCGTGTGCTGCAGAGTTCGGAGCAGAAACTAGGACACCCTGAGATCAACAGGAAAC
CAAAACCCTCCGTCTACTGACATCATGACCCAGAAACACCCACCCCCACACACATACACACACAGAGTGA
AGGAGAAGTTGGCTCACCTTGGGAAGGCTCCCTCCTCGGTCTCCCTGCTCTCTCTCTCTCACACACACAC
ACACACACACAAACTCCATCCATAACTCTTCATCACTTTGCTGACCATCATCATCCTAAGGAGGTTCGTC
TCACCTCAGCCAAGGAGG
>MS_GM053
ATCTAATCTCACATGGCAATATTTTATCAATAGTGTATCACCTGATATTACATATTAACTGACAGGATCA
AGTGCTGACAGTGCCTAAGAACTGCTTTACAGTGCTACTAACAGTATGTGAGATGGGTGTAGGTGAGATT
TTAATATTCACCAAGCCAAATTACTTTCAGAAAAAGACTCTAAAACAATCCTTCGGGCTAAACAAAAGCC
TCTCAGTTTGTCCTTGTGCAGAAAAAGCGATAAATCGGTATATAAAAGCAGCACAGAATAATGCATTTCC
ACCATAGCCACAAGCTGCTATACAATTCTCCAGAACATTACAAGCCCAGCAGGATGTTCACAATCAAAAA
ATACCACACACACAAACACACACACACACACACACACACACACACACACACACACAAACACACTCAGAAG
TGAATGGAAAAGCCAACATCTTAGAAATAAACACAATACAA
>MS_GM223
ACAAAATCTCTCCAGCCTGTAAGAACAAAACAATGCAGTCTTATCAGGGATCTCTTATTTGTTTACACAA
CAAATCAGAGCCGACTGGTGGAAAGTTCCTGCGCTTTTGTTTATCTCGGCTAACTGAGGGCAGAAGAACA
GGACGGTCCAGTTGATTACTTGAGGTGTTTTGTGTGTGTGTGTGTGTGTGTGTGTGTGTGTGTGTGTGCG
CGTATGTGTGTGCTGAACTCTTTACATTTCTTTTCTTTTTCAGGAAGACTTGCAGCAGTTGATACTCATG
CCTCTCCCAAATGTTGCCATTCTGGGACCTGTGTAAAAGCAGCAGGATTTACGCTGGAATTTTAGTTCTG
CTGAGCCAAATAAGACAGGTCAGGGTGAAGAAGGCACAGCCAAATAAAAGCCTACCACAAAACGGAAANG
TTATGACAAATCANACTATGAGGCAAAAAAGAAAGCTCAGCTTTTTTGGTTTCATGGACAAAAGAATTTA
TGTGGCTGGAATATGACGAGCTAAATAACATAATGTTCTGCCGGGTGTGTNGTGAGTTTCNTTTNATTTG
AGTCGACAAGCGCCTTTTGTNACTGGGACCAGTTATTTNGNAGAAANACCCCATTAGAACCCATGAGNAN
ATCAAGAAAGCATTATTTGCCCANNTCTGCNATATCTTTTCCCAGAACAANACANGCA
>MS_GM184
CCGTAGGGATAGAATATCTAATATAGAGGAGCTCTGTGTATTTGGACACTTCCACCTTTACTTTGACAGA
CAGACCTGGACAAGCACACACAAAACCCAGCCACATACCAACTGTGGAAAACATCTCACACACTCTACTC
TTTTTCTTAAAGGTGCATCTCTTACACACACACACACACACACACACAAGCAGGCACATGCAAAAATGTG
GACACACATTGCACAAACATGCAATTTGGACAATAAGCCCTGTTCTCCGTACAGAATGGCATGTATGTGC
GCAAAACTACACAAGAGGTGAGACGGTTCGATGAGAAGCTACATGAAAGATGTAAAAGG
>MS_GM002
ACAGCGTGTGGATGAATTACCTCTAAATATTGCGGCTTATCCCTCTGTAAGTGACACTGGTGTTAGATTG
CAAACTGACAGTCAGCTGCCATAACTAAAGAGATTTTCTAAATATCTGTGTGTGTGTGTGTGTGTGTGTG
TGTGTGTGTGTGTGTGTGTGTGTGTGTTCTCGTGTGTGTGTGTGTGTGTGTGGCTGCTGAGCTGGAGTGA
TTATGGGGTTTAGNTGNCCGTTTGCGTGGCTGNGGTGNTGACACACNTTGTNTACTATGTGATGTTCCCG
TTTAGGCAGNGTGGTAAAAGCGAGGTANCAAGAAATTCCTTGTCTGACATTTAATGGACTGTAACCTACT
CTATTTGACCGCTCACANGTTATTGAATCTCTGTCTTAAACATANGTTANTNG
>MS_GM314
ACCAGTGATAAAATGTTATTTTCCAAAGAGACAAGTAAGCCAAATTAATGATAATTTATTTATAAAACAT
CTCTAAGGTGGAAGTCATGTTAGAAGAAAGGAATGGAGCACTGCTTCAGTGTAATACTGAGTGTGAATGT
GCGTGTGTGTGTGTGTGTGTGTGTGTGTGTGTGTGTGTGTGTGTGTGTGTGTATGCACAGCATGAGTCAC
CCAGCCTGCCTGTGATTGGATGGTAGTTTATGGGTGAGGGAGGAGAAAGAGAGCCTT
>MS_GM169
ATCAAGAGTCCGCCCCCCTCACTCGCCCGCTCTCATACAATATTTCCCATGAGAACCAGGAGCAGGAAGC
CTGGATGGAATGAAAACTGTGTGTGTTTGCACTCACACGTTAGTGCTTTTGTGTTCATAACAGTGTGTGT
GTGTGTGTGTGTGTGTTGGAACAGGCACAAAGAAAGTGAAGTGTGAAAACAGGACCACTAGCAGGGAGGA
GGGTTTGTGTGTGTGTGTGTGTGTGTGTGTGTGTGTGTGGTGTGTGTGAGACATATTTTAACAGCTTCCT
TCCCAGCCACTTAAAGCTNCCTTTCACTCCGNCTGTNACTCTTGAAGTCATTCAAAACTGNATCGCTGGT
TCTGGGAGCGCTTGATTTCTCCACGAGGGTGGTCNGAGCCGTGGACTTTACACGCGTGCTAAATTCANGT
TNTCAGAGACTTTT
>MS_GM027
AAACTTTTACACTTCTTGCAAAGACCAGACTATTATAAGAACAGGGTAATTCTCGAAAATCCCTGGCTCC
AGTTAATCCTCTGTTGTTTTGCCATGATGCTGACAGAGAGAGAGAGAGAGAAAGAGAGAGAGAGAGAGAG
TGTGTGTGTGTGTGTGTGTGTAAGAGAGAGAGAGAGAGAGCGAGAGTGAATGACAAAAGGCTTGTGTAGG
TTTCAACAGGGTAAATGAATGAGAACATAAGGCTTCGGTTTTATTACCCAAATTATGTTCTGGAAAGTTA
AAGTGTGTCACGTGTCATCACTAACTATGAAGTTGTATAAGTAATACATGCTTGGTGTTGTATATAATAC
ATTTATACTAAAAGCCTTTTGCCTTGTTATTCAAATCTGTTGGCATATTTTATCCATAATCCGTGCTGTG
GTTTGTTGTTGCTGAGGTATCTTCCCTCAGAGAGGAGGTGTCTGAGTTGCAGCGAGCATTGCATGGGCTT
TGTGTTACAAATTGGTTCCTTGNTAATGATACTTCATTTGCCTTTCATCT
>MS_GM250
CCGTGTGAAGCTCTCCGCTGCTTGCAGTGCAAACAGGCTTACAGGACTCTAGGCTGTGGCTGCTCTTCAG
TGTGCTCCATGCTTTGTGCAGAAAACTGCAGCTGGTGCATTGTGTGTGTGTGTGTGTGTGTGTGTGTGTG
TGTGTGTGTGTGTGTGGAGGGGGGGTNCAGACCTCGGGTTCTTCATCATCCTGCAATGCTGCTGAAGCAG
ATGGGCTCAGGTGCTGCAGCTGGGCACCTCTCCTCACTCATCGGCAGCACCGGCGCTTCAGTCTGACATC
AATCATCTAAACACAAACATGCTCCCGTACCTGGCGATGGCGCTCGGGGTCTCTGTCTGTCTGCGTGTCA
ANTAAAGCTGCTGTCTTATCTTGCTGTGCTCTTGGCTAACATTCATCACTGTGCCTGTNTNTGACTAACT
GCATGGAGCCCTCTCTGATNAATGANAACTAANTTGCTTTGGATGTTCA
>MS_GM423
CCGGAGTTGGTTGAACTTTGACTTAATTGCAGACNGGGCGCTGGTGGGTGTCAGGCTCAGCGACAGAGCG
GGAGATGGAGGTGGACAGATCGCCAGACTGCTGTTTGAAATTGTATTCATGCCTCTGGTGTTCTGTCTCC
TTCTTCATCGTGTCCTCGCTGCTCTTTTCTCACTTTCTTTCTTTCTTTTATTCTCTCCTTCCTTTGCTCT
CGCTCTCTGCCCCCCTCCCCTTGTCATATTTATAATGCGTTTGCCTGCAGGGCATTTTTCTATAACCTGA
CCTTGCAACAGAGCGACTGTAGGACACGATTATAGTGATGCAACCACTGTGTGTGTGTGTGTGTGTGTGT
GTGTGTNNGGNNGGTATGCCAGCCTCTCAGCCATTCTTAGCATCATGCTGCAGGCGCTGTGTAACAGCTG
CATGGAGAATGTCCTGGACTGCTCTGAGAGGNANAGGCTGCTGCACAGTGG
>MS_GM369
CNTTATATGCATTCATCCCATCACCTGGAACACACACAGAAAGCTGAGTCACACTAAAATAATTACTCTA
ATTACTCCATTTCATCACTAGTATTTACACAAACCAGTGAAACACACACACACACACACACACACACACA
CACACACACACACACACACACATTGTGTCACTCTTAAAGAAGTAATAATACACCAAGAAAAATACCTGAC
TGATGTAACAGGAATACACTCTGATCAGATGCCAGACTCGTTAAACTGGTTTCATGTGTTTCCTTGCGGT
GACAGACGAGCATTAGCAATTTACAATTTACTGTTCCTTGTTTGACCTTTATATTTATTT
>MS_GM011
CTGATTGTGTGATTCAAACCAGCTGAATGTGGCAGCCATGCCCCAGAGCATCATGGGAACTGAAGTCTCT
AGATTCAGTCTGCCGAGTAGTTCTTATAGATTATTATTGATCCCAGCAGCAGGAGAGGTGTGTGTGTGTG
TGTGTGTGTGTCAGACTCGAACATGATCTCAAGTCACGTGCCTCTTAATCACTATAGGAACCAGCTGATG
TGTTGCATAAGACAGGTGGTGGGGTTATCGAGATGACATCATCATACTGCTTAGTTTACAGAAAAATGTG
TGACAACCATCCGTTCTGCTTTGCGTATGCCAATGTGGACCCAGACCCCTGCCCCACTGTTTCCAAATAT
CTTGAGCTCATCTACAGCTGTGAACAAAAAGGTAACTTCTCCATCGGTTTTTCTAAACATTTTCATGTAG
TATTACATATTTATCNTGAGTTAGTGCAATTCCGGCTTTCATGCTTTTGTGCTTTGAATGCTCAGTGTGC
CTGCATGGCTTGGGTCTTGAACATGGGCNACATCTTANAATGCCATGCTCTNTGCTTTCCTTCTC
>MS_GM307
AAATCACACATATGTGCACACATACCACACGCGCGCANACACACACACAGGCGGGTATCCCCGACCCTGG
GGGAGCTGCTTGGTTCTCCCACACTCGCTGTCATTTTTTTTTTTTTTTTTTCTTACTGCAGTGTTTTAGA
ACATTTTATCTAAACTCTGGAGGATCGGGCTGGGGTTTCCCCTAGTAACACACACACACACACACACGCA
CACACACACACACAGTGCTTNTCCAAAGGCTCTCCCTGTCCTTGGCAAGGACACATTGAACTGCGGGACT
CCTGCCATACATAGAAACACACACACACACACACACACACACACGGACACTCATTCACAAAATGA
>MS_GM227
CCCATTTAAGATCAGTGTCCTTAATAACCACACCCAAGACCTCACACCCAATGAGATGATGAGGGGAGGT
CACAGATCACATCAGATTAGTGCAGCTTGTTTTGCTTTGGCGGTTGAAGCCCCCATGCCTCACATGCGCA
AACACACACACACACACACACACACACACACACACACACACACACACACACACACACACACACACACACA
CACACGTGCACAGACACTACCAGCTTGTCACTGCTGCCCTCTTAATGTGAAAGCAAGTATATTTTGACAG
ATAACAAATGAGTGGCAGGAGAACACAGT
>MS_GM103
TTATACATCAAGTCCTTAGTGCACCTGTTGCAAACGATTGAAACATGTTTTACTGTGTTTCTCAGTCATA
AAAAGCTTGAAATTCTTAAAAAGGTTGTTGAACGCTCTTCTTCAATCCCAGAGCTTTCATTACCAATTAA
ACTAGAGCTAGACACAGCCTCGCCTATTGGTGTGTGTGTGTCTGTGTGTGTGTGTGTGTGTGTGTGTGTG
GGAAACCCCACTAAACTCAAGATGGGGGTGGGGTATTTAATGGTGTTCAAAATAAAGGGGGGTCCACTTG
TCCACAGTTGCTATAGAAACACCAAATGTGAAATACAAAGCGACTCCAAGGCTAAACTCTATATTGGTGG
CCACATGCGAAATACATATAATGAAGTAAAACTAGGTTACTTTACTCTACTTAAACTACCTGTCTGGGAT
TTTGTATCAAATAAAATCCCAACACTGTGATGCATTTATGATCCACNAACATTGTGTCCNGTATAACTAA
ACTNCCCCCTTTNGGGGC
>MS_GM276
ATCGCAGGAGGCTTTACCACATGTTTAGATCTGAACAGTGCACTGTGAGATCAAACACACACCAGGTGCT
CTCATGTAATCACATCTGTTTCAAATGTAGTCTGTGTGTGTGTGTGTGTGTGTGTGTGTGTGTGTCCAGG
ACACCATGTTCAAGAGCATCATATCGTATGTCACTACATCAACACATAATTAGACACAGATCTTAGTCGC
CCTGAAGAGTCGGGGTGACAGAGACGCAACTTGACCAAAATCACCCACTCACACTCTCAGTGCAGAACAT
GATATTAGAAGCAGCCCTGCTGTCACACTGCTGGGAGTTGTAGATGAGACAAGCTAAGATGATGGAAGGT
GGGTTTACATGCATCTCCTCATGCCAGTAGCTTCTCTGGGTTCTTGCAGAGGGTTTGCAGCANGCTTCTT
TGGAAGTTTTCTTCAGGTATTTCANGAACCAGGAACTCNGCAGTAGATCAAATTTGCNGTAAACAATTAA
ACATAACTGCACAGGTGGCTGGACCCCANTGGATGCTGCACATACTGTNAAACTCTACTTTTT
>MS_GM090
ATCCAGATTGTGGCTGCAATGATCATTTTCACGCTCCCTTGCCTCACCTTGTCACCTGTTTCAATTAACA
TACATTTTGTGGATCAGGAAAGGTAAGTCTACCAAATGCTGAGACCAGAAATGTAATCAGTGCCACAATA
GTATATTACAGCATTTGTCACTGATAGTAACACATTCAAATACACACACACACACACACACACACAAAAT
ATTTGTTTGGTGAAATTTCACAGATGTATGCAATCAGATACATTCTCCAGTCCTGCAAAAAGCACAGTGT
GTAACTTGTCATCTTACTCTCAGAGTCTGTCAACACGCTGAGTAAATAAAGTAATAAAACAACTGGGCAA
CATGGTGTTGGATCTTTTGT
>MS_GM504
TATCGCAGACACCTATATGCAATTACTGTAATGACCAGGAAATATCAAGATTGAGATTTTTCTCTGAAAT
ATTTATCTCAGCTTTGACGTGCATCAGCAAGCTCAGACAATTATGTACATTACCCTGTTACATTATTCCT
GAAGACACACACACACACACACACACACACACACACACACAGTCTTTATCTGCTGATGAAAAATATGCTT
GAGGGCAGCTACTAAAT
>MS_GM514
TGAGACTTCGTCATCAGTGGTCCACAGTTTTCCATTCTTGTTTCCCACCGACTGAAGAAACAAAGGCAGA
AGCCAATCAGATTTTCACTTTTTCTTTTTGTGCGCGTGTGTGTACACACACACACACACACACACACACA
CACACACACACACACACACACACACACACTTCTTGCCTACATGTAGGGGTCTCCACTTACCCGGTCATTC
ATGAGCAAGTCCTTCACAATGAAGTTGGCAACAATGGATTTCATTGGGGAAGCAAACTGATCTGGAGCCA
GCATGGAAATATGGGG
>MS_GM351
CCTCATATCTGGGGCAGACTGTGCTTTCAATTCAATGCCAGCATGAGCTGTGCAACTACATATAGCTGCA
GACGAGCATGCCAAAACATACATCAATGGATCCTCTGATGTAGTGCCCTTCTGCATATCTGACTGTCAGG
TATTTTATGTTACTGACTTATAGTATTTCATAAAGACGTGCTTGAACTTATATATACACACACACACACA
GACGCGCACACACACACACACACACACACACACACGCACACACAAGCTGTTCAGGCTGGGTGGTAAGCAC
CGGGCGAACTGCCAGTAAAGGCTAGATGGGAGAGCTGTAGAAAGATGGAAGAAGTTAAGCAGGAGAGGAG
CGGTGACGGCATGG
>MS_GM155
CCCACTCATATAAACACAGCAAAAGTGCTACTCACATCAGTGCTAACATCTTAAAGATATGCATATTAAT
ATAGATATTCACAGTTCCACTTTTAGTCAGACAGAATTTATTTGTTTCTGTGTGTGTGTGTGTGTGTGTG
TGTGTGTGTGTGTGTGTGTGTGTGTGTAGTGTCTCAGTGTTACTGATGGAGCTGGTGCTGAGAAACACAT
TTGACTTGAGTGTGGAAATGTCAGTCGCTTTGATTACTGCACTTAGGCAGCTGTGACATTTTTCACTACT
TTACGTGCACTCAACGCAAAGGTCAAAACAAAAAGGACCGGGCCTGCTCTATTTCCCAAACCTATCCAGC
CAGCGCCTCATGGGATTGGTGGTGCCCCTGCCCATTGCCTCT
>MS_GM057
CCGGTCCTCGTGCTCTGGTGGACGTTAGCCTGCTAGCTGCCTCCATTCATTAGCTTTATTCGCACAACAA
CAACAAAGCATTGCTGCTCCCCAGATGCAGCCCCCAAAACACACACATACGAAAGCACACACACACACAC
ACACACACACACACACACACACACACACACACAACTGCCTACCACAACTACCACCACCCACTGCCACCAC
CTCATAACCATTTTTTCCATTGTGTGTTCTTCTCCCCCTCGTTCTCTCCCTCTCCCTCTCTTCATGATAA
CAACAACAGAGTTGAAGCCTCTTGAAAAACTCACTTTGAATATCAGATTGGCTTTGTGTGTGTGGGCAGG
GGATGTTTGGGAAGNTGTTGACATTT
>MS_GM071
TTAAAAAACAAAACAAAAACAAAAGCAGNTCTCTTGGCAATTTGCTTAGGTGGCGGGCTGTTGCCTGCAT
GGTGCCTTTCGTGACTGTTATTCCCACAGGAAGTGAAGGTTGTGGAATGCCCCTGCAGTCTCTCTCCATA
TGCCCAGAAAAAGGAACACACACACACACACACACACGCACACACACACACACACACACACACACACACA
CAAGCAAGGACAGGAGAGGCTTTGCTTTATTGTGTGGAACACTATATTTATGGATAATGTTTGATTCTTG
GGGGGG
>MS_GM553
TGGATGTACTGTCCTATGTCAGTGAAGGACTCTGGCAACCCACTAATGCAGCTGGATTTGCATTGAGTGA
AATGAAGCGAAAGTTTTAAATGGCATCAGTCTTGCTATTAAAGCAAAGCAAAACATCAGACAAACAGGGA
GGAGCAGCTCTCTCCTCTATCCGTGTGTGTGTGTGTGTGTGTGTGTGTGTGTGTGTGTGTGTGTGTGTGT
GTGTATGTGTGTGTAGTAACTGGGGGAGTGCTGTCCCTTGCCTCTGCTCAGTGTGTGCAGCAGCTGCAGC
TTTCAGCCTCGGTCTATACTGTA
>MS_GM323
TGCTATGAGACTACGACGTGAAACACTGCTGTAGAGTGGACAGACTGGCAGCTAAAAATACCGGGCATGG
AAACGCTTCCTGAACCAAACAATGAATTACCACACATGTTTGCACACACACACACACACACACACACACA
CACACACACACACACACACACACACACAGACCCTGAGCCTACTGACAGTGTAAAGTGAATAAGCACGTTA
ATTTTTGCTCCATGGAGGATGGATAATGGGATACAGAGGAGAACATTATTTGAAATGAAAACACAACCTG
TGCTATTACGAAAGCAATGTGGAGGCTGAAAGACTCCACAGGAGAGTGAATGGATAGGGACACTCTCACT
AAGTTCCTTTTCATTTTGAGGT
>MS_GM173
AAAAGCCATTCTTTGTGAACTTCTAGTCTGCCTCTGCAGAGAGCTTTCACACGCTTCAAATAGCTATCAG
AACAGATGATCGAGCTGGATAATCTCCAGTATCTACAGAGTCTGGTATGAGCCTGGCAAAACAGCATTTG
TGAATCACTCACTCACACACACACACACACACACACACACACACACACACACACACACACACACACACAC
ACACACACACACACACACACACACACACACACACACACACACACACAGCTTGGAATAATACACAAGACAA
ACTACATTTGGAGACTGTCTTCATACCCTGAATCAAAACACCACAGTCAAAACATGAAAAAAATGAATTA
TTTT
>MS_GM235
ACTAGGAAATCATTTGTGCCCTTTGTATTGTTTATTTATGCACTCTAGTTGGCGTAGGCAAACAGAAATG
GTCCGCAATATATGCTCCCACAAATAGGCACAGGCACGCGCACACACACACACACACACACACACACACA
CACACACACACACACACACACAGGGGGGTTTATGGAAGCAAGTGGTGACACGCTGTGGACAGGTTTCGAG
AGGTTTAGCGACATGTGTGGTCTAAAGTTAGCGCAGTTGGAGAATGCCTTCCATCTTTGCGTCCATCCAT
CCCTGAGCGTACCCTCCTCTCCAGCTGTCTCCATCTCATCCCCTGACCTGAGCTGCTGTCAGGG
>MS_GM205
ACTGAGATTACCTCCAATGATGACAAGCCCTATTTTTCAAGTGAGTGAGATCCAACCCCACACCATCATA
CTGCCTCCACCAAAAGCTGTTACTCTACTGTTGCAGCAATTACCACAATGTGTCTTCTCCTGTGTCACCA
AAAGCTCAAGATACAAGATTCATAGGATAATAAGCTTTTTAGCATTGGCAAAGAGGGTTTAATTTGTTTT
CATGGGGACAACCCACTCTGCTGCTCAACCCACAAATTTCCATTACAATTTTCCTTAAAATGTAGCACTT
TTAAGGAGAAATAAACATGCTTTCCACTAGTAAAAGATTTATTACCAAGTAGCATTGTTACAACAAATAT
ACCACCCCCCCCCCCCCACACACACACACACACACACACACACACACACATACACACACAAACACAAATT
TCCTTACATTATGTCTTATGCTTAGGTTTTAACCCAATGT
>MS_GM452
CCCTCAAAAGTGCAACTACAGTAACAATGATTTGATGTCATTAAGAGGAATGTGCTAGAAGATTTACATA
GCATGGATCAGATTACTGGATCACAGATCACAGAATTATGGATTTATAGCTCCTGTGGTGACTTAACTCA
ATCGGATGTCCTCATAACTATAGAAAAACACTATTCTCTCTGTGTGTGTGTGTGTGTGTGTGTGTGTGTG
TGTGTGTGTGTGTGTGTGAGACTTTGTAATGGTGGCTTTCAAAGACAAGTGGACATGAACCAATGGT
>MS_GM166
ACAGAGCGCAGAGGAAGGCTGTGTGAGGCGTGTAATGCTAAATTATTTGATCACTGAAACTAGAAATGTA
TGGTATGTTTGAACATGCTTATACACACAAAGCGTGCACATACACACACACACACACACACACACACACA
CACACACACACACACACACACACACACGGTAAACCATAAACTTCCACATTACAGATTCATTTGCTCATTT
GAGCAAATCTGCGTTTGGTCCACCCACCGCTCTTGAAGGGTCAGTCTTATGAAACAATTGCGTATTTAAT
GAGGCTCTGCATACAAGCAACTCTGTGCACGAGCTCAAACACACACATACACATTCCCATACACACTCAT
TATGTACGCAGTGCTCCCACTCAGT
>MS_GM536
CCCCTTGGGGGGACGTTAACCGCTGAGCTGTGTGTGTGTGAGAGAAGTGAAGACAGAAGAGTCTGATGTT
CATTTTTAAATGAAAGAAGATGATGGACAACAGGTATGACAGCAGTAATGGCAGTGTGTGTGTGTGTGTG
TGTGTGTGTGTGAGCGGAGTGTATTATTGACAAAACACAAATGTCTTCATCACGTGGACTCCAACATCAG
CGCACAGAGTCAGACGCTGTCAGCACGTCTGTCATCAGGTGTGTTGCGTCAGTGTGTGTTACACAGCAGA
CGAGAAAATGTTACCTCCTGCTTTTCTTAAAAAAGAGCTTTTGAAGCGATGCGTCTCACAGGACCAATCA
CCTCAGAGCGGTCAAACCCACCTTGGGTCGGGCTGAAAGGACTCTTGCCTTCCATAAACTTNCATGTTGA
AGCTTATTGGTTACATTTTTGGNACCGTCACACAACTAAACACAAGATGGGGGG
>MS_GM417
CCAGTTATTGCAGCGGTGAGCCAACAATGAGCTCCATTTGGCTCCAGGAAGGTGTGAAATGGCACACTTC
TCCTTGAACCCCCTCCTGTTGGCTTTGTTGTTGGGATTGATTTAGCAGACAGGGCAAGTCGGGGGAGTGT
GTGTCCTTATTCACCGAGCACACACACACACACACACACACACACACACACACACACACACAGCCTGTTG
TGACACAGCTCCAAACTCCACCCCCTTTTACTCACACACAGTAGTGACTCTTCACCCTGCCTACTTCTGC
CTCAGT
>MS_GM390
ATCCATTGTAAACTTTCTATAAACTCTGTAAACATTGATTCAAATATAGGCTGTAATGGTAAGCTGCGTT
GTCTGTAGCAGCGGCATTCACAGCATCTCTAGCATAAGCATGAAGCTTAGTCACATACCATGTAATGCAT
GTAGGCTGCATAATGGCGTCAGCATATGTTATGCTTCCACATCCTTGAACATCCTATACACACACACACA
CACACACACACACACACACACACACACACACACACACACACACACACCCCAACACACACACACACACACA
AAGACTACTCAGCAGCACATGTGCTGCCACTTTTCCCACAGGGCTCTGTAGAAATAACTACAAACACATA
TTGT
>MS_GM338
CCTGCTGTGCCCACGTGGAGCCTCAACGCTCATTTCACAACACGGACTCAGCGGGGATGCAAATGTGACG
TCGTGCAGCCAAACTTTCATCATGTGACGTTTTCACACCCGAAATCTGCTACACACACACACACACACAC
ACACACACACACTCACAGACTCACTCACTCACACACACACACACACACACACTCACAGACTCACTCACTC
ACACACACACACACACACTGCTGGCACGCTGCTCGGCTGCGTCGGGGGAGAAGCGGCGGACGGACGGGTC
ACCCAGCTCGGTTGGCAGCTCAGCTCCGG
>MS_GM386
ACTCATACACACACATACACACTGAAAATGAAAAAAAAAGCATGTGTGCGCCATGGTGTGGAAAGTTTGT
CCATGGCAAACAGTCAGTCAGTGTATGTTCTTATGGGGGAATACACACACACACACACACACACACACAC
ACACACACATATATAAACATACAGGAATATATTAGCATGAGTGGAAAAGCAGCTGAAAAGACGCTTGTTA
GGAGTTAGCAGAAGATTTTTATCAAAAGGGACGATTTAGGTGTGTCGCAAGCAGCTTCAACAACATTCCC
TGCACCACCAAGCAGAGTGCTCCTCACTCTCATGACAACATGTTGTGGTGATGCTGTAAATAAAAATGCT
GCTATTTAGCCATAAAAAGCTCTGCTTGGTAGAAAAAAAACTAAATCAATTAGAAAAACTTTTAGGCGGA
TTCACAACTTTTCTGATGGACAGCTGATCGACACATCTTCGCAAACTTGNTGGGGTTGTGTTGCTGAGGA
CATGAGT
>MS_GM510
CCTGGAGAGCGGAAAACTTGGCGGGATATTCGTGTTCTGGGCAATTAGGAATGTTGGAAACCTGAACTGA
AATCTGCTTTTGGAGGAGCACTCAATCTGTCACTCACAGTCAAAACACAGCACGGAAAACTCATCCCTGC
ACATGGTTCAAACTTGCACACACACACACACACACACACACACACACACACACACACACAGACACACACA
CACACATGCAGGCACTAGAGTGAAAACCACAACTCAAATGCATTAATGTACACCTTTAACAAGTGCCTGA
AAATACTCGCACCCACAGATAACCAGGGGCTAGTTAGACCACCCCCGATGG
>MS_GM346
CCGAGTGTGTGTGTGTGTGTCTGTTTGTGGAGTGTGGTAGCTTTTCATCTCCAGAGGGGAAAACACAGGC
ATGTATTTGCTTGTTTTTGTTTTCCCCTGCCTCCCTCTCGTTCAAGCCCTCGTCTCTATGCCTCCCTCAT
CCCCGAGCTTCTATTGTGTGGCTGAGATGAAAACTAAACAGAGCCGAACCTGATCTCTCCTGTCTGATGC
ACACACACACACACACACCCACACAGACACACACAAAGATGTGCATGCCTGCAGACGCTCTCTGTGTGGT
CCTGCACGTCTTTAGATCTTCACACAGTTGCCGCCAAAGTCTTCTAGAGTTGTGTGCTTATCACTGTTCT
CTTTCTGCGCATTATACTACGAGTTTTCAGCAGCAGTGATTTCACCAAGTCGTTTTGTTCTTTTCGCTTT
TTCCTCCGTTACTTCAAACAGAAGTAGACAGGACAGAAATGTCTCACAATGAAATAAACACTGAAATACT
GGTAGAGCAAGAGCGAAGATGAGTCTGAAAGATCTCGATCGATTCATGTGAAGTAGGACTGCTGATGAGC
CTAGTAGAAGGACCNTGGATATTGGGCCTGATGAAACGGGAGGTGATAGCGGGAGGAAGGGTGCATTGAT
CTGCCCANCANTGACAACTGACAGACAAACGCAGGGNNTTTTGA
>MS_GM404
ACCTGTACGGATGGGTGTGAATGGGTGAATGAGGCATGTTGGATAAATCACTTTGAGTGTTCCAGTAGAG
CAGATAAGCCCTATATTAGAACCCGCCCATTCACCATATTCACAATGAAAATGTATCTGTAATATCTCAT
ATGACTCACCCTACAGTCCTCAGACACACAGACATATGTCAGGTTAACAGGCAGTTCTGCCATGAAAGAG
TGTGTGTGTGTGTGTGTGTGTGTGTGTGTGTGTGAGAGAGAGAGAGAGAGAGAGAGAGACGTGCTATAAT
GTATGATTGAGACATGGCACTGAGAAAAATACACCAAACTGGAGTTGGCAGAGCCTAAGATTTTCAATAT
ATGCAATTTTATTNGCACCAAATCACAGCATCAGTTGCCTCAAGGTGATTTATACTGTAAGGTAAAGATC
CTACAGTAATACAGACAAAACCAGAACAATCAGATGACCTCCTATCAGCNACCACTTGGTGACAGTGGGA
AGGAAAAACACTCTTTTAACACAAAGACATGGTTAGACAGCNTGTTCTAATAATTATNAGGGTGAATACN
NTACCACANTTTATCTGAATTAGAACCNGAAATTAGAGATATGCAGCTTTGGCTTTTAGGCCTTCTGCCN
TTAACTNGGTTANCTCCTNTGGNTTAANTAATAAAGTTGGTTGGCTGCAGGAATTCGNTTTCAGCTTNTT
GTTCCT
>MS_GM284
ACAGTTGCTCCTCTGCATTGTCCCGAATGGAAACCAAGACAGTAGCAGTCTTTAGTTTATAGGATTTTCC
TGACGTTCAAGGTGTCAATATGACAGACTGATGATAAACAGAAAAATATGTAGCATTTTCTTGTCCGCAG
CCGGTTTCCAGTGAGAAGACAATGACAACATGACGAGCTGATTGTAAGAGGTTAGCTCAGCAAGCCTCCA
CCTGAGAGAGCTTAGTTGTTTCAGCACCAGATGCCCCCCCCCCCCCCCCCCCACACACACACACACACAC
ACACACACACACACCGGCACTGTGAGTGACCAAATGAAAAAGGGTATGAATCAAAGCTGCGGCGTCCTCG
NGGGG
>MS_GM030
ATTTTATATCAAGATCTAAAGTATCACATNTAGTGGAATTTTCATTAACTCACCAGAATAAACAAAGTTC
AAAAGTAGCAGAGGAAGGAGACAGCGCAATGTTAAGAAATTCATCTTAAAATCTATATCCACTCTGTAAC
ACACAAGACGTCACTCTATGGGTCCCATATATAGTCCCTGAAGGGCTCCTGTGTGTGTGACTGCGTGTGT
GTGTGTGTGTGTGTGTGTGTGCGCGCTAATAAAAACTGCTCAGCAGAAATGAGCATCAGCCTCATCCTGT
AATTAGACCTCTCTGCTTTGTAACAGCTTTTTTTTGAATGGTTGAGTTAGAAGGGCAGTTTTTGCGGCTT
CCTGATTGGAAGTAGTGATCTATCTATCTATCTATCTATCTATCTATCTATCTATCTATCTATAATATAT
TAAATATTAATATACTGTATATTATATTAAAGATGTCATTAAAAAATACAATCCAAACATTATGGAACGA
CCCCATTACATTCAGGGGG
>MS_GM055
CCAGACATGAAGCATCATTTTGTGTCCAGGTTTTGGGTCTCAGTAACGTTAATGTTTACCTCCTGCAGCT
GTAATCTCATAGTTACATAAAGAAGATCAGCATTATAAAGTCATGCCTGTAAACCTTTTCCTATTTGAAC
ATCTATACTGTATTTTTATGTGTTTGCACTCTTACACACACACACACACACACACACACACACACACACA
CACACACACACACACACACACACACAGAGAGGAGAACAGTCATGCATTCACTCTGTAAACGCTGGATTAG
TAGCTGCTCTGTCTTTGAAGTGAGATATTCAGTGACCCAGTAAAAAGTGTGT
>MS_GM138
ACGATGACCTTAAGCAGAGCTAGATAAAAATGAAACCCATCGTGTCTCCGTTTATGGNTTACCAAATGAA
GAANGAGTGCCCCGCCAAAGTAAAACAACACAGTCCAAGTTCCAGATCTGCTCACAGCATTTGCTGCTGG
CGGCATATTTTTTTTGGCTATTACACGAGTTTTAGTCTTTTAGTGACATGATGAGGATGTCAGGGGGTCA
GAGGTCACAGAGAGATGGATGAACCCTNATTTGTCTCAGACTTAAAGTGACCTGTGTGGGCTATTATGAA
ACAACTGCACTTGTAGAATCATGATCAAGGAGATAAGATGAGAGGAGCGGGACTGTTGCTCACAGAAGGG
TTATTAGAAAATGCTGTGTGTGCGTGCGTGTGTGTGTGTGTGTGTGTGTGTGTGTGTGCAATTCCAGCGC
CTNATTATTGCTCAGTTGCTTGGAGACTGCCACAGGGCAGCGTTCAC
>MS_GM125
CCNGCAGACAGCAGCAGCTGGAGTGGGACGACTCCACCCTCACCTACTAAACACACACAAGACACCCAAA
CAAGAGCTCCCGACACACACATCAGAAACTCACTCATACTCCCTCCCTCACACACACACACACACACACA
CACACACACACACACACACACACTCTCTCTCTCACACATGCAGCACTCCCTGCAGTTTCATGTCTAGGAG
CCATGATGTAAAAACTTAACAAAAATAAAATAAAAAAAATCAAGAAAAGGAGAAACATAAAGTCCCTTCA
GCGTATATATGGTCAAGGTTTTCCTGTTGTTATCTTAAGTGGTGGTCCATATAGAATTCAGCATTTCCAT
GCTGGGGAAATAGGTTTTGCAGCTGTTTGAGCTAAGATTTTCAAGTTATTCACAAAATGAAGANCCATAA
TGTGTGTCAGGCGAAGAACTCCATTCAAATGGCATGTAATAGCCAGAAACCGCACTGTTTCGCCGAAATA
TNGCGATTTTACCCAGGTCCTTAAGGCCGGT
>MS_GM515
CCCAAGGACAAATAAATATATCCCGTGTATTTAGTTATTTATAGACACGCGTGCGTGTGCGTGTGTTCTG
TCTGTCATGAGTAAGAGACTATTACACCTCTCGGAAAACTGGGACGCGGTACATGCGAGTGCCTGTGGAG
ATGTACAAAAGAGGAGAAGAGCCACACACACACACACACACACACACACTCACAGGAATAATTAATCAAT
ATTGTTTCCATTAGCAAGCCGGAGAAGGAAGACACTGCACCATAATTAGGAGACACTGCAGAGCTGCAAC
CTCCTCTCATCAAGCAGTAAATCAAGATGTACACACACACACTCACACACACACACACACTGCAGGCTTT
TTTTTTTTTTTTTTTGCATGACCTCTCTTCATGACAGATTCTAAATGACCACAAATGACTCAGGAATGGA
CGTTTTGTTATGTCATCAAAGGCAAAAAAAGACACTAAGGGTAGGGCAGGG
>MS_GM003
CCCCAGTCCAAAGCACTCTGTAACAAAGAGACAAAATAAAAAATGGTGGATGAAAACCAGCAGAGGAGTG
TCACATGGGTGAGAGATTTATAATATGAATGGTTCAAACTTTCTCATAAATCAGTGCAAAATGCTTTCAG
GTAGGTATGCTGACATTTATGCATGAGAGATGTCAACAGAACAAGTTCAATGAAGAGATGTGTGGAAGTG
CAACTATGTTTATATGGTCCCGGTGATAGAAAACACACACACACACACACACACACACACACACACACAC
ACACACACACAGACGCATACATATTTTTCTCTATAGGGTAAAATCATCCTGAGAATTGTGGTTGTCCCCA
CATGTCGGGGAAAAAACATCTCAGTGATTCCTCAAATGTGGGG
>MS_GM509
TGAATTATTAAAAGNGTTGTTTTCCCTTATTGCATTGCAGCAATGTGCCTCTTTGCTAGAAATGAGCTGC
ACATTGTGGAGTTTGAATGCTTAAAGCGACCCACCTCCAACAGCAAAGCCAGGAGAGGAGCGCCCCCCAC
CCCCGACACACACACACACACACACACACACACACACACACACACACACACATCTGAATATCTGAATGAC
CACAACGTTATGCTCAGATGGCTCTCTTACGTTTCTCTTATATAATGCACGTTGTGAACTAACTAGTTTG
TTTTGCTAAACTGTGCAGGGCTGCAACTAATGATTATCTCCATTATTGCCTAATGGACATTACACTATAA
AGTGTTGGAGAATGGTGAAAATGCCCATCACAATTTTCTAAAGCCCAAGGTGATT
>MS_GM182
ACATGGGTCAGCACANTTACACCATTAACATGTCACCCTGGCTGCCTGCATGGACTTAGCCTCTGCCAAT
AGCAAGTTGGCTCCTGGGCACTAATGAGTAGCTAGGTAATTAGAGGTTGGCTTGATTCTACCTTACTCAC
AAGCAAACAAGCACACATAAACACTCTCTCTCTCTCTCTCACACACACACACACACACACACACACACAC
ACACACACACACACACACACACACACACACACACACATTTACAAATGCAACACATATCTGGATGTTGGTA
TGTGGCTCTTTCTCTCTGCCTAAATGGGTGGGCTAGCCATATGTCACAGCAGTTGTGCTGCATTAGTGCA
CTGGGTGATATACTTTAATGAACCTGCTTCTGAGAAGGAAAGGGAAGGAGGCGTGTTTNCTAAATTTTTT
>MS_GM371
ATCGCAGCTGCCTTTATAAGCGATATTGCAATGGGACATTTGCTTCTCGCACGAACATTATCCAACGATT
TCCCCCTGAAGGCTTGGCATGTTCAATTTGAGACGCAGCCTAAAATACCAGGCAGCGCATCTCACACCCT
GGCATGTGGTGGTGTCACTCCTGTTCATCACTCAGTTCCCGTTAGACTCCCACTGGAGCGAGATGGGTTT
GATGCTGTGTGTGTGAGTGTGTGTGTGCAAGCCAGTTCTTTCTTAATGCTTGTTTGATGGTGCATTTGTG
CACTTTGTTGTGTATCTCTATTTACTTTTGTAGGCGTGTGTGTGTGTGTGTGTGTGTGTGTGTGTGGAAT
GCTGTCTGTGTAGTAAACAGACGCAGCGCAAGTCGG
>MS_GM399
TTTGTGCCAGTGAAGCATGTAGGTGCATGCTTGTGTGTGTCTGTGTGTATATCGATGTCTTAGGAGAGAC
GTTAATGTCCTGGGAGCAGACCGTCACTTTGGTGAGAGTAAATATACCTAAAAGCGCCCTGAGAGCAACA
GGACTCTTCTCTCACTGACACAATATTATTCTGCTGTTCTTCACAAGCTCTGGGGAACTCGTACACACAC
ACACACACACACACACACACACACACACACACTTTCTCTCTCTCTATCCCACCAGGCTTGTTTATGAGTG
TGATTACACAGAGAGAGGTCCGGTTGTCCAGCTCACCTGAGAGCGCATCAGGTGCAGTGCCCTGGGGCTT
TGTGCCTGTTTGTGTTTGGACAGTGCTGTGTATTTTTGGAACGGCACACTTTTTGTGCCTGACAGTGAGT
TTTTTGGTTTTGTTTCCTGNTTTATTCCTTCTGTTACTGTGTGAAAAAGAGATATAGTGTTTGTTTAAGG
NGTCCCATGTTGGGTTAGATGCCCCAAACTTCTGGGGTCCTAAAATTCAACC
>MS_GM560
TCTTCGATCATCTGATCGGGGTCTCCTAACTGTTCTGTGCTCTTATTTTAAATCCAGAGGGGACCACTCT
TTTGAGGTTGTAGCCCCAAAACTTTGGAACAGCTTTCCTCAACCTTTCATTGATTTTAAATGACTGCTTA
CTTTTAAAACGTAAGCTTTTCATTAATCATTTTCCCAAAATATAATGAAGAATATGTGTGTGTGTGTGTG
TGTGTGTGTGTGTGTTTGCAGCTTGATGGCGCTTTACTTTTTCTTGTGTCAACGATGGTGTAATCTCAGC
GATTTTGTACAGACTAGTAAAATTCTGGTAGTGTGAAGACAAACAGAGTACATGCTAATTATGGCAGGAC
ACATTCAGCTTTCACCTCCCGCTTAGACTAAATCAAACTTTCCAAGAAGGGTCACTTTCACCCTCTAGGA
TACCGTAAACAAGCTCT
>MS_GM100
ATCGAGCATGGACTGTATGGATCTACTTGGACCATCATTTGCAAAACAAACATAATATATTATTCAGTAA
AACAACAGAGAAAACAAAAAACAGAGACAACAAACTCATCTGTAAACTGTTAACAGAGATCATAAATCTG
CTGGTTAAAAGAAAGAATGCAGCCAGTGCTACAGAACACCCCCCCCCCCCCCACACACACACACACACAC
ACTAAAAATTCATATTTGGAGGACTATTGTTCCAGACTAAACACCCATAATTCATCTTTTTTGATCAAAG
ATAAGGGGATCATTATATTTGGTAATTAAAATTACCCCAAAAGAAAGAGCACAGCTGCCGGAGCACAGAT
GTGGTGGTTTTTAAGGCTAATTTGGGGGATGTGTTACCTCATTTT
>MS_GM317
ACATTCAGGACTATAATATGTGTTTTTAGGATTCACCCCCCTTCTCTCTCACGTGTCCTCTTTGCAGGAA
AAGTCTGTTTATTTCCTTCTTGGCTGTAGGAAGTGTGTGTCCTCCCTGCAAGTGGATCAGCTTCCCTGTG
GGTGGAGGTGACTCGTGTTCTCACTGCTGTGGCAGGCAAAGGTGCCAAATGCACACACACACACACACAC
ACACACACACACACACACACACACACACACACACACACACACACACACACACACACAGGATCAAGACCTG
GACAGTGTGGAGGGCTAAGCTCTGCTGCTTCTATGCAGCCTTCAGGGCTACATTACAGGTTGTCCCAAAC
TTAACCCTGTGCCTGTTAGCTAACTAT
>MS_GM025
GGCGGGTGTCAGCTGAGACCATCAGTCATGCATGGACGCTGCTGTGTGGCTCTGTGGATGTGATAAAAAC
CAAAGCAGAGCACTGCAAACAACTGCTGCTGTGCACGCACACACACACACACACACACACACACACACAC
ACACACACACACACACACACACACACACACACACGGATACACATAAACAGTCAATTATCAGTGAAATAGC
ACAACACTCTCTTTCTTCTGTATACTGTTTCCCTTTCAGTCTCTTCCACATCACGTCGTGTTCCCGACTC
TCTCCCCGTCACTCTCTGTTCCCCTCCCCTCTCCCTTTCTCTCTGCAATCTCTCATCATCGCTTTAGCAC
ATTAATTGACTCATTATTCCAATTCGTGGGGG
>MS_GM277
CCCCCTGTGCCCCTAAATTAGCCAATACAACATGGCAAACAACACAAGTAGAATGTATCATTAACATGCC
CGTTTCAGACTGCATTTCATTTTGCCAATATGAGTATGTTTAACTGCGCAGGTCTTCATGTGCGTCAGCA
GCTGGTTTTTATTTTAATGAATCTGACTGGAGCCTGAACCAGAGGTCACTTCCACTCTGCAGCAGAACAA
AGCTGGAACATTGGCTCCACACATCAGAAAGATGGAACGAGGCTTTGTTGTTGTGAGAGACGAGGAGAAT
GTGTGCACATGCACATATCCTTTTTATAGACGTGCAAGGGCTCATATGCACACACACACACACACACACA
CACACACACACACACACACACACACACACACAGAGAGGACGTTCAACTGTTTATAAAAGAAGCATTTTAC
AAAGGCTTCAACATATAAAGAAAAACGTGTCAGTCTGCAGAAAGCACTCCCTCAGTGCTTCCTGTTTTAG
TAGATTAGGTTTCAGAAATCACAAACTGTATGCAAGCAGTGGANGT
>MS_GM076
TTCACACACACATACAGAGACAGTGTGNTAGCGGAAGTCCAAAGTGACCAAAGTGTTCAGGGAGAGACGG
TGATGAAGCACACACAGCTAAGCTGCTACAGTTATAGTTGGATGCTCTGACCACATACTGACTAGATAGA
CTGACCACAGTTCACCACATCACTGCTAAAAAGAAAGACTATGAGGTCAGGTGATAATCACTACGAACAG
TTACACACACTTCATCACTTCATCCACACACGCGCGCACACACACACACACACACACACACACACAGGTT
GGCATTACCTTAAGTTTAGCTGTGTTAGGCTGTGGGG
>MS_GM333
ACACACCTNTACAGTTCAAATCCACTGGACACATAATGTAAAATCTGNACCAGAATCAGTAAAAAACCCA
CAATAGTAGCGACTGCGCCAACATATTTTTGGTTGTGTTTGTGATGAAAAAAGCAGACAATCTTACTGAG
CGTAGAGAAACTTTCATGTGGCTCTATAAACCAATAGAAAATAAGCAAAGTGCCATACACGAGCGTATGC
TCACACACACACACACACACACACACACACACACACACACACACACACTGCTTCAAACGCCGTTCGTGTG
TTCTCATGTTCTGGAGACATTACACATCAAATGAGTCCCATAAGCTGAAGTATTTTTAGAATCTGAGGAT
ATTTTGCTAATTCACGCAGCCTCTTTTCACTCACACTGTCAACAGCATCCCGCTNGTGCACACACNCGTT
GNACCGACTGCAAAATGCTGTGAGAAGTCCAATTCGATGCTTTTTCACCACTGNACAANGGGCTTCANAA
GA
>MS_GM104
ACCACGGGGGCTCTTCTGCTCCTTGGNGNCTAGAGGAGGGGGGCTCTCCTCGGGGGATGAACCCAGCGAT
GTCCCCCCCTCCACCTCCAGAGCCTGGAGCTTCTGCAGGGAACTCTGCAGGCAGAAGCAGAACATGCCAG
ACACACTGGTCCAGAGATTAACCAGGTTCCAGGCGCAGTGTGTGTGTGTGTGTGTGTGTGTGTGTGTGAG
TGAGTGAGTGAGAGAGAAGAGGTGGAATGTAGGGCAGTGAGGCACTGTTACAATAAAAGACTCCAGATAT
TAGCCAGATCTCTGAAACATCACATGTGGAAGCACAGAGCAGGGGTTAGTGTTCAGGAAATAGTCTGATC
CCACAGTTTCAAAGCATAAGTCAATGAGCCTCCCTTCCAGGAATTAGACC
>MS_GM343
CCCCCCGCCGTCTTCTCCTNTGACGCCAGGTCTGTGCAGTGGGATGCCGGGTAAAGCCCCGGGAGAGGCA
GCGCTGTTTCCCTGCTGTTTCCTCCTTCGTGTTAAGACACGATCGCGGTTCAGTTGAAAAGAATGGAGGA
GATGTTAATAAAGGGGAATATCAGTCAGAAGGCACACACACACACACACACACACACACACACACACACA
CACACACACACACACACACACACAGAGTTCAGCTGTCTGAACACGAAAAGCTGATAAGGTGTTTT
>MS_GM153
CCTGAAAATCTTCCTTGATGAACTGCACTAAGAATAGGGTCCTTTATGAGTCTCATTACCAAACCCAAAC
TGTTTCAGGCAGAGCTGTGCGAGACACCCCGACAAGTCCTGGTAATTATCTTTAGTGAGCGGAGCGCGAC
ACACTGCTGTCGCTTCATGAACACATAGCACAGAGCTAACCGCTCAGAGAGATTACAGGCTCATGTGCAT
CAAAGACGAGCACGCACTCACACACACACACACACACACACACACACACACACACACACACACACCGTTT
AATACACATGTCCACTTTGCTGATGTAAACCAATTTTTTTCTTTTTTT
>MS_GM224
ACTTGTCTGTCTCTGTGAGGACCAATCTGAGTTTGCAGCCTTGAGACTGATGTAGTTAGTCTTCACTGTA
GGATAAAATCTTCAAAGGCGTGCTTGGAGGTTCAGACATAGTTTTAAGGTTCAGGTTCGGTTAAGGAGCT
CAGTAATGTAGTATGTCAACAAGAGTCCTCGCAAAGACAGAGGGAAAAATAAGCATGTGTGTGAGGATGT
GATGCTGGCTGTCCGCCTAATAAGAGCAAAGCCTCGCTGAAGTTGGAGTGTTTGATCTCAACCAGTCACC
AGCAGCTATGACAGATGGCTCTGACTCACACACACACACACACACACACACACACACACACACACACACA
CACACACACACACACACACACACAGACACACACACGTAGACACACACACGCAGATGAGCTTTACAGTCTA
ACCACAGGTGTAATGTGTTGGTTTTGTGTTCACACAGACCCTACTTCACAGATCAGTGTGTGTGTTACCT
TGCAGCAAGTGAGGTTNCAGGGTGCGATGCTTTCAGGTATGTTT
>MS_GM389
AAATTAACTCTCCCAATTCTGCCAAGCAGAGTGGTCAAATATCAGACTCAGTTTTATTGTCATTCAACAA
TTTGACATGATATGAATGAAACACAGTTACTTAGGTCTTGGCATTGCATCATGCTACCAAACAACAAGTG
AAACAGTAGGAAGAATAAATAATTACCAAAAGAAAGTAAGAAAATATGCAGGTGTAATAGGTGCAACTTG
ATAAGCAAATATCAAATATCAAAAAAAGTTGCTCACACACACACACACACACACACACACACACACACAC
ACACACACACACACACACACACACACACACACACGGCTCACAAAATTTCAAAATCCCTGGTAGCCCTTTG
GGCAGGCACGCTTCAGTTTTTGGTAGCCCGAATTAAAAAGAGAACAATTTTTTTACTGATGTCTTGTTTC
CTTTACAATATTG
>MS_GM141
ACCTCTTAAGTTGCACTAGCTCAGGGTTCTTCTCTGCCACAGAGATGACATTCCATTGTTCTGTCCACTG
AGACAAAGTTAAAATTACCGGTAATAATTAGTGTAAATGCTGATTAAGCAGTCACAGTATTGAGATCCAA
ATCACAAACACACAGGCACACACGTGCACACATGCGAACACACACACACACACACACACACACACACACA
CACATACACATACACATACACACACATACAGCAGATTTTCTGCAAATATTCTGGTTCTTCATTGGAGATT
CTTGAGATTAGAAATGTAAAATACATAATTTAACTCTTCAAGTTATTTAAAGAGGCTTTCTTTTTCCCCA
CAGCTTTCAGTTTGATCTCTTGCGTTTTAGACATGAAGGCGCCCGTTGTCACCCTGTTGCAACTGTTTAG
GTTCCTCCCGGCTTTCACACACGCCCTCTCTCTTTGGTTGGTCTGAACTGTGCCCCTGTGGGCTGCATTG
GCAGAAAGGAGTTTTCTGGGGGCATTTGCT
>MS_GM062
ANTTACATTTTTTTGAATGCATTCAGTTTTTCAGCCAAATACTTATTTTCAGGTATTCTGCTTTCAAGAG
TAAAAGTTTAATTTGTTTCACCTTACCTAGACTTTTCCTTTCTTCTTTACTGGTCTATTTTTTTCTATAA
CTGCCCCACACACACACACACACACACACACACACACAGAGTCATGCACCCTCCTCTCCCGTTCAGCCTT
TCTTTTTCCTCCCCTGCCCTCCTTCCTTCTCCTCATCACTGAAGGTGTCAGGACTCTAACGCTGCAGTGC
CATCTGGG
>MS_GM320
CTGCACACACAGCATGTCTTAAAAACTAATGCTGAGCTCCATCAGGGCTGGATGCCATGAGTCTTAATTA
AGACAGCCATGCCAAGTCAAGAAGTGAATAATTCTACTCCCCACCAACCACCACCATCTCCCTATTACAC
ACACACACACACACACACACACAGAAGCCTAAACTCTCATTTGCAGATGGATGAGCGTGTAGATGCAGAC
AAACCACAAAGAGAGACTCAGATTATCAGTTTTAATGGGTCAGAAAAAGCTTGCTCAGTGAGTAGTGTGT
GGATGCCTGTGTGGGCGCTGAGATAGAAAAACCATTTAGTCACACCTACATGAGATACCTGTTGTGT
>MS_GM459
TCTCTAAGTGGCTGCAGGGATGAAGCAGTAAAGAGAAAGATGCCCCTCTCATCATATCGGCACATACATC
TACTACCTACCTGCAAGCCCAAGATCATAGGTTTGCATCTTCTATCCACACACACACACACACACACACA
CACACACACAGCCTCCATCAGATCCAGTCTGATTATGGACTTTGCACCTTACCCATCGTGACTATCACAG
GTGGATACTTGAGTGGAGGGCTTGTGCAGCTTCCCCCAGAAATTGTTCAGTGCATGTTTTTCTTTTTTTC
TTCAGCGTTGATGGTGATTGGCACATCAGCATGACAAATGGTAATGG
>MS_GM384
GACGTGATTTCCATACAAATTACTGTTGTCATGGTAACTGGTTGAAAGAGGTCATTACCTAGGTGATATT
GGTGACAAATGATGAAAGGCTGGCACTGGACCAAGTGCTCTTCAACAAAGGACAAGTGGCTTTCACAGAG
GTGTGTGTGTGTGTGTGTGTGTGTGTGTTACACATGCAGAGAGTGTCAATCAGCTAGACAGGAGCATGCA
CAGCCACAAGCAAGTAATCTGCTGTAGACTTCCATCATAGGCGAGTTTAGGCGAGTGCTCAAGCGCCTCT
AAATTTCATCACAGCACCTCTAAAAACAACTGTAGTGATGGTAATAATGATGATGTATTTCAGTATTATC
TTCTGATATTGTCCTCTAATGTTCTATTTTGGAGGATGAAAACTGCCCAGTGTTGTTGATGTGGTGATGT
TGCAGTGCGC
>MS_GM526
CCCTCATTTTTTGTTGTCTCCAGACCTCTGCCCATATTTCCACCAGCTTTTTCCTTTTCTTGCTTCGTTG
GTGTGTGTGTGTGAGTCTCTTCCTCAGCCCATCTGTTTGTAACTGTGCACGTCTGTCTGCCTTACACCAG
ACTAAACACATACAGACACACAGACACACACACACACACGTACATTCAGCTTTTCATTAAATATACCAGT
GACAGGATATGACAAGCTCTCCCAGCTTTTTAATTTAGCGCCGGTGTCCGCCCACCTCCTCAGAGAGCTG
GTCTAAAACCTGTCACTGCCAACAGTTGAGGGATGACAAGGTAATTAATAGTTTCACTACAATGCAGCCA
ACTCTTTTAGGAGCTGGACAGACAGGATGAGCAGAAAAACAAGGAAGCATGTGGAGAGAGGAGAGATTAG
GAGGCAGGGGATGAGCAAAAAATATTGACAGACAGAGCAGGAAGATGAACAGAAATAGTCTGGTAAACCA
GACGGGG
>MS_GM031
ACATACTGATAGCCGTGGGAGCTGTTATGATGCTTGTGGGCTTCCTTGGATGGTATGGTGCCATTCAGGA
ATCTCAGTGCCTTCTGGGCACAGTGAGTATACCGTTTTATCCACAAGTGACACTTTTTTTCAAATAAAGT
ATTTTAATCTTTGGAGTCACTGAAGTTAAAATAAATATCTTTGATTTCTAGTTCTTCTTCTTTTTGGTGA
TCCTGTTTGCCTGTGAAGTGGCTGCAGCAATCTGGGGTTTCATGAACAGGGACACTGTAAGCGCACGCAC
ACACGCACACACAGACACACACACACACACACACACTGTCACGGCTCACAGCTTGTTTGATGTCTGCATT
GATGTTCCTTCTCTGCTCCTGTAGTGAATCATCTCTGTTTGTTGCTGTGTCTTTT
>MS_GM442
ACTGATGTNTTNTTTTTCTATACTGTTGATTAACTATGGTGACCCTTTGAGGTTGGGGACACCTGGAATA
ACTTGAATTATTCCTTATCATTGATAATGCTTCAAGTNCACGGGTTACTGAAGAGNGGGAAATCTAACAG
CATACATCAGGTGAAAGTCACACAACCTTGAGTCAAAAAAACATTCACTGCTTGAAAAGTTAAAGAGTCT
GTTTCACAGTAGGACCATGGACAGGACAAAAGCACTACACATCACTGCACACGCACACACACACACACAC
ACACACACACACGGAGCAGTGTAAAAGGAAACTAACTACATGT
>MS_GM039
ACTCCTCTCATTAACCTCTGGTATTTCAGACCAGTTTCCATTTATATTTAATGAGAGTCTCTGCACAAGC
GATTTGTAGTGGTGAGCAGCACCATCACAAATTCTCTTTGACTGTACGGCACACTCCCTCCATGGTCTTT
TACAAGATCCCGCTAAAGGAGCAAATGGGATCCCCACTATCTGAACTATGTGCTATATATATATATGTGT
GTGTGTGTGTGTGTGTGTGTGTGTAGTAGCAAAGACTGAGCAAGAGAGAGGTAATAGGAGAAAGATAAGA
GATGCAGAGAGAATGAGAAAAAGCAAAGCAGAAATAGAACCATGTCTTGAGGTTGTTTGCTTGGAAAACT
TAGCAATCTGCTGCTTGAGTGCCCTTCTCTTTGTCACATCCACCTCTGTGGG
>MS_GM528
GCAGCACACTGTTCAAATGTAAAATGCTTCCACGCACCTTTGGTGAAACGTACAGCGCTGTGATCTCCAA
ACACATCGTCTGTATCCTTGAAGCCTGCAGATATGCTGAATGCATCCCCTCTTGGTGGCTCAGGGTCTTT
TTTCTCCTGCCTTTGTGGCACACTTTGTGTTTCTGTGCACTCTGCTGCTCCCAGCTGTCAATGAATGGTT
TTCAAGGAAACCACAGAGAGCAGCGAGTGTGTGTGTGTGTGTGTGTGTGTGTGTGTGTGTGTGTGTGTGT
GTGTGTGTGTGTCACATTACAGGCAAAAACACCCATCAGCTCTGCACGGGTGGTTCTGTGATGTCAGTGT
TTTCTACATACAGGCTTTACCTCAGCGGGCT
>MS_GM189
ACACACAACAAGGGATTTTCTGAGGTTTGAATTCAATTGTAAACAGTAAAACAAGCTTCACAGGATCATA
AGGAGCAACATAACAGAAGGAGCAGGTGTGCATAAAACACAAAGGATCACTCTCACCATGTTCCCACTGT
GGAGGCTTGCTTTCTTAATGATATAATAATATATCATTAAGAATGCATATATATATATATACATATATAT
GTGTGTGTGTGTGTGTGTGTGTGTGTGTGTGTGTGTAGAGAGAGAGAGAGAGAGATGCATTTAATACATA
TCTTAATATAGGAAAAGGAAGTGAAATTTCAAGAGCACATCTGAGTTTTTCCACATGATAAAGAAATCTT
TCAGCGTGACTTGGGCTTAAAGTCTAAGAAATAAATGTGTAAAATTACAGAAAAAATTCTGGTAGCTCAT
TGTCTCATGGTCCTGTAATTTTCTGTTAATTTAGAAAATGG
>MS_GM171
ACTGCTATCCATTGACAGATATTGAGTTTTCCCTTCATGTTGCTGCCATCACCTCTTGCTTATCATGCTC
ACTCTTTTGCAGCTATAATAGCAGTATGTCACTGGCTACCATGTATGCACACACACATTATACAGTGACA
TATACACATTAATCCATAAGATATGCTAATTGATTATATAAAAGACATAGTCTTTCCTTCGTGTGTGCAC
ACATGCACACACACACACACACACACACACACACACACACACACACACACTAAAACATGCACACATAACC
TCTGCCCTAACTCACAGTGTTCTTTGTCTCTAATAGCTGCTAACTCATTTAGCACTTCATGTTAGAGAGA
GAGTGGAGTCTGAGTAGGAGGG
>MS_GM128
CCGGGGTGAAAGAGATGAGTGTNTGAGCAAGAGGAATAAAAGACAAAGAGAGCAGGGGAAATAGCTAATG
ATGAGAGAAAGGGAAAGAGGTGAGCATTTGATGAGACTGTATTTCTATTAAACTGTCAGAGAATTTGCTC
TTTTTCTGTGTGTGTGTGTGTGTGTGTGTGTGTGTGTGTGTGCGCGCGAGCGCCCTTCACAGAGGCACAG
TAATGTGGCTGACCCAAATGACTAGGAAAATATTGGGAGAGTGAAAGACGGAAGCCTCTGTTGAATACTG
ATGAAGCTCAGCACAAAGCTT
>MS_GM294
ATCGCGTCAGCAGGACAGGCAGCCATTTCTGGAGCTCGTCCTATCTTTAGAACAGAAACTGTGCTGATAA
CAGAGCTTCCACAGCAGCTAAATACACAGCTTATCCCACAACACACACACACACACACACACACACACAC
ACACTAGTGTTACATGTGTAGGCTGTTTTTTCCCCACATGCAAATAGCGGGCTGGTTTCGGGAGGCGATT
CACTTTCAACATCATTTAGCTGCCTGACTGACCAGTGAGG
>MS_GM111
CTTGGCAAAGCTTCCAGTGGGGAGGGGGGGGATACAGACTCGATGAGGCATTTTTTTCCCCAGGTAAGAA
AAATAGAAGGCTGACTCTAAACAGACTGTGAGCAGATGGTGGATTACTGTGTCAAGAATTATAACTGGTA
AATATTACAAATGAGATACAACACACACACACACACACACACACACACACATACACACACACACACACAC
ACACACACACACACACACACACACACACAAATAGGCTACTGAGAAAGATGCTAGCTATTGATCAGCTGGG
ATTTGAGTCTTCCTTTATGATTACTGTGACAGCAGTGCTTATCATTGTGCAATAACACCAGTCTGTGCTT
CCCACAGTAATCACTCTGGAGCCAAGTGTTATGTCTACTAGCTGAATGGAAAATTGCAGAGGNGGAATAT
TCACCCCCACACACTTTGAAANCAAAANCTTTGCCTGGGGGGCCNCAANAACTCACAACTAAAGGCCCAT
TTGCAT
>MS_GM045
GCTCAGTCGCAGGAATGGGGGTTCCTCTCTATTTCAACAGCATTAAACAAGGCAAGAAAGATCTAACAGT
GCATTTATCCCAGATTAAAGCCATTAAGGAAAAAAATAAGTCATCCCCTGCAGTTTCACTAATTTCACAT
GAGTATTCCTGATTGATTCCACGAGCCAGGCTATGCAAACCTTTGCCACCCAATGAAAAGAGCAGGAGAC
TCCAGTCAGTGGAAGGAGTGTGTGTGTGTGTGTGTGTGTGTGTGTGAGAGAGAGAAAGAGGTCTTAAGGC
GCTCCACTCTAAACCTGCCAAGCATCCATCAAGCTCACTCTGGCTCCTCTCAGCTCACTTAACATGTTTC
CCCCTGCAGTATTCTGGGGCTCTGACCTTGTTNCACAACAACACAATNTTTTCTGGCGAAAAAATGAAAT
ATATNTGTATGAAAATGGGAAAAATGGTTGCTCTTTGGGGTGCTTGGCTGGAACCTTAACTTTTNTGTNC
AAACGACTGGCCATTGCCTTAGAC
>MS_GM288
ACAATCACAGTTCACTCGATTGACTTTGCTTTTTGTAAGTATGCCATTTGATTTTTTCAAGAACGCAGTC
ATGGAAAGATTACTGAACCGGTCCATAGGTTATGTTTGAAGCGACTCTTATTATTATTTCTTTTTGGAAA
GTTAAAATAAAGAAAACAACCACAAAGAAAAGCAGACAGGAGAAAATAAGAAAAAGTAATCAGCACAAAA
GATGCAGACTGGAAAAAGGAGACACACACACACACACACACACACACACTCTACAACAACTTTGTGTGTC
TTACTGTTGTGAGGGCACTTACTCAGTCTGCATAATGCATTTT
>MS_GM503
CCGAAAAAGTGTAAAAGGCAAAGTGGTGATAGGTGAAAGAAAGAAAAGAGGTGTACATGTACAGTATGCT
ATCTGTCCCATCGCCTCCGGCTGGTGTAGTTCAGAATAACCCCGTCCACCTCAACTTGCACACGCGCGCA
CAAACACACACACACACACACACACACACACACACACACACACACACACAGCTGAACATACACAGCTGGC
TCTATGCCAGTCTTCCCTTTGTTTTCCCAGAAACTGTCACAAAGNAACTCTCTCTTTTTCACTTTCTGTC
TCTCTCTCACACACACAAACACACACACACCCACGCACTCCATGCCCCTAAGCACTGGTCATATGATTGA
CCTGTTCTACTGGG
>MS_GM264
ATCGAGAAAACACGGCTCGGGCAAAGCCAGAGCAGACAGAAGATTTAATAAGAAGTGGTAGCTTTAGGCG
TGTATAAATTGCAGCGGGAAGATCTGACAACATGTATCATAATGGAAATGTGAAATGTGGTGGCTTTCTA
TAAACAGACATGCAGATGGCTAAGAACCTCTTCACCAGCTCTTTTTTTTCTCTTTTTTTTTCTATAACGA
GGAAAAAGGAGGCGGTGGGACGGGGGGTTGATAATGCACACTCACTCACAGCATCAATAATAAAACCACT
GAGTTTAACATTGCTCTCCCACTTAATTAACCACAGTATGGACTACGCACTTAGTGTATATCTGCAAATC
AGGCACTATTACACACACACACACACACACACACACACACACACAGAACAGTCAACCAACATATCACTCA
CTGGAGCATTAAATTTCATATTCCCATGGNAATAGT
>EE724082
CTTCACTGCTTAATGCCAAGTCAGATGATGGTCTTTCAACCGCTAGCTCCCCTGAACCTG
GTACGAGTGAGCTGATGGGCAGTGCCACAGATGCACTTAAGTCAGTGGTGGCAAAATTCA
ACCAGAACAGCGAGGCTCTGCACCCACATCGCCGGAGCTTATCCAGGGAGCCTGTTGATG
AAAACTCAGCCATGGAGTCAGACCGGGCAGATGATGGAACCACTACTGCTATCAATGGCT
TGAGACCTCTATCTAATGACAACCTGTCCAGGAAGCTGTTGGGTGGAGGGGTCAGTCCTG
GTTCCCTCAGTCCCCTGTCCAAGCGCATCAAGGTAGAGAAAGACCTTGACCCTCCCACTC
CCACAATCCCAAACACGGAGAACGTCTACTCTCAGTGGCTTGCTGGCTACGCTGCCTCCC
GGCAACTCAAGGACCCCTTCATCAGCTTCACAGGTGGGGACTCCAGACAATCACCCTTTG
CCTCTTCATCTGAGCACTCTTCGGAAAACGGCAGCTTGCGCTTCTCTACTCCACCCGGTG
AACTGGATGGGGAACGTGCCGCATCAGTACGGAGCGGCACCGGCAGCGGGG
>EE723876
AAAGGAATTTGGGATAAGTCCCTCAGACATTCCCTTCTCCCAGAGTGGGGGTGGAGGAGG
TCGCTCTGAGCTCTCCCCTACCTATGAGGTGAAGGAACTCACAGTGGACCCTGCGGCAGC
CATGATGGAGAGCCATCAGGGAGGACACATCACACAGCTGGAGGTGCTGGAGGCTCAGTG
GGGAGTGGGGAGCTCTCCACAGAGAGATGATCTGAAGCTGCTCTGTGAACAGAACGAGGA
AGAGGTTTCCCCGCAGCTCTTCACTTTCCATGAAGCCGTCTCTCAGCTGGTAGAAATGGA
GGAGCAGGTACTAGAGGATCACAGGGCTGTTTTTCAGGAGTCGATCCGCTGCTTGGAGGA
TGAGAAGGTGCTTCTGGAAATGACAGAGGAGGTGGACTATGATGTTGAATCATATGCAAC
TCAGTTAGAACAAATCCTGGACCAGAAGATAGACATTCTTACTGAGCTAAGAGATAAAGT
CAAGTCTTTCCGTTGTGCTCTCCAGGAAGAGGAACAAGCTTAGCAAACAAATCACCCCCA
AAGAGGCCTCGGGCGCTATAGACGCATAACATGTTCTATTTTCACTGATTGGTCCTCAGA
GAGGTGAAGGCATTAAGGAGGTCAGTGCTGATGAAGCACTGATTTAACTCACT
>EST_75641787
GGCTTTCGAGCGGCCCGCCGGACAGGTCCGCAATGGGAGCGGAAAGAGGAAAGCAGAGAG
CCCGAAGCCAGTAGCCTCCACCACCGCCGGCCCAGGTTACCATCTAGCACCGGGAAATAT
AGCAAAGAGCCGCCGCCGCCTGGAGCCATTACCAACAAGTAACAATGAGCAGCGAGGCCG
AGACACAGCAACAACCGCCGCAGCCTGCTGCCGATGCCGAGAGCCCATCCAGCCAGGCAG
CCGCAGCTTCCGCTGGGGATAAGAAGGTCATCGCAACAAAAGTCTTGGGTACCTCGGCCG
CGACCACGC
>C1325
GGCTTTCGAGCGGCCCGCCGGCAGATACATTTTGTCATCAAGCCCTTCAGATTTTGACCC
AAAGAAGCGGAGTGTTTCTAAATTGGTCAGAGAAAAAACAAACTTTGGCATTGTGATAGA
TAAAGCACCGAGAAAAACCCCCAAAACAAACAAAAACGTGTCACACAATTTAAAGCTAAA
TCTTGGACATCATGAATATCCTCGTTGGGTAGAACTGTGCTGCTTTTGGAGACTAGCCGG
TTGGTGCAGCTCTATGTGCCTTTTTAGCCTTCTTGATCCACTCCCGAAAATACTTCACCT
CTAACTCCCGGGCAGCACGAACTGAAGGTGGATCAAGGTCATTGCTGTAGCGGAGGTCTA
AGTGGTGGGCTCCATCGGGAATCATAATGGAAACCAGAGAATGTGAGATGTTGGAAGTCA
CTCCACCAGATGACCATGGATCGAGTCCTCCATTACTGAAGAGGATGTTGCTGTGAGAGG
AGATCTCTTTCCCCCCGTAGACAGTGCCTACCCAGTCAGCCCGTGGCCTGATACCAAACA
TGGCTTTACACTCATCAGAGAAGGCCTGGAAGTTCCACTCCTGCCGTTCAAACATGTCCT
GCACGCCATCTGTGCACATGGGCATCACCATCTCCGTGCAGGCCTGGTAAAACCAGCCGA
GGTAGCCAAGGCTGCTGGTTGCTGTCTGTGATGTGTTTAGACAGG
>WG0AAA16YE01HM1_RERG
GCTTCAGGCATCATTCACACCTNCTGATTCTTCCTAATGTGACACACCGTCACATTTTCT
GACACCCCTTTTAGACTGAGTTTATACAGATCATGTTTGCAACAGTTATATTTGACTTTA
TGGTGTTCTTTCATTTTTCAAGGTGATAACTGATCTTCAGCTCAGATGGGGTGACATGAA
AAGACCTGCACTCTGACCGAGGAAGTCTATTTGGATAACAGACACGTCACAGGCTTTTTT
AATACATGGCTTAAATCCATCTAGCCATAGTCAAGAACATGTAGTGCCAGATTCAATTGT
AGGTGCTGTTCTCATTCAACTAGTCACATGCTGACGCATGATCAGCACATTTTAGCTCAC
CAGGAATCCCACTGGCACGATTTTACAACATGCCGTAACCCTAACCATTCAGAGGATGGA
TAAGAATGGCCAGACTGCTCCAAGTTCACTGGAAGACAACAGTAACTCAAATAATAACTA
GTTACAAACAAAGTACACAGAAGAGCATCTCTGAGCACTCAATACAAGTCAAATTTGCCT
GGTGTGATGAATCTCAATTTCTGCTGTGACATTTTCTTTCTCATATCATCTTGAACTGGT
TTCTTGAACATGATGAGAGCCCTGTATTC
>EE723927
CTTACTCAGAGGTGCTCAACAAACTGTACTGTCAGCTGGCAAAGACCAGTCCTATTGAGG
TGCTGGTGAGCAAAGAGCCTCCTCAGGGTGCTGTACTCAGGGCCACCGCCGTGTACAAGA
AGACGGAGCATGTGGCTGATGTTGTTCGCAGATGTCCCCATCACCAGAACGCGGACTCTG
CGGAGCATCGCAGCCATCTGATCAGAGTGGAGGGCAATCAGAGGGCTCAGTATTTTGAAG
ATCTACACACAAAGAGACACAGTGTGACTGTACCATATGAGCCCCCACAGTTGGGCTCAG
AGATGACCACCATCCTGCTGAGCTTCATGTGCAACAGCTCCTGCATGGGCGGGATGAACC
GCAGACCTATCCTCACCATCCTGACCCTGGAGAGTCCAGAGGGGCTGGTTTTGGGCCGGA
GGTGCTTCGAGGTGCGCGTCTGCGCTTGTCCAGGCAGGGACCGTAAAACTGAGGAGGACA
ATAAACAGAAGAAGGAGAGCGGCACCAAAGAGATGAAAAAACGAAAGAGTGCACCACCTC
CTGACACGTCCACAAAGAAGTCCAAATGTACCTCCAGTGCTGAAGAGGAAGACAAGGAGG
GTTTTCTCCTCCTGGT
>EST_75611526
GACATCAAAATGGCGGCGTCCTCTTCCACAGGACGCGTTTTGACTCTTTGCAAGCAGTTT
CAAAATGTCTTTCGGATATCATCAGCTACAAACGCGCGACAGCGCGCTGTTAGTTCGGCC
AAATGTCAGACTTCTCTTCTCAGGGGGACGTCTCCCATCGTCACCCCATCCTGGAGCAAT
CCCATCAGCTCTGCAGGTCAGTATCGAGCTCTGCACACAACCATCAGCAGGAGAGGACTA
GAGGACTTCTTTGATTCACCTGAGAACTGGGGAGAGGCCAACGTGAAGTCAGGCGCACCG
TGGACTGCCAAACAACTGAGAACAAAGAGCAACGAGGACTTGCACAAACTCTGGTACGTC
CTGCTGAAAGAAAAGAACATGCTGCTCACACTTGAACAGGAAGCAAAAAGGCAGAGGGTC
CAGATGCCAAGTCCAGAAAGACTAAGAAAGGTTGAGCGGTCCATGATCAGGCTGGAGACG
GTGGTGAAGGAGAGAGAGAACGCACTGCGTCTGCTGCAAACAGGACAAGAGAAAGGCCGA
CCAGGAGCCTGGAGGAGGAACATATTTGGATATGTGTACTGGTATAGATTCAAAGAGTAT
GCTATTCCCTGGTACATGAACAGAAGATACAAGCGCAAAAGGTTCTACACACCCAAGTTT
GTTGAACCACATATAAGGCTGCGTATTGAGAATTACCT
>AX805096
TAGACTACGAGCAGATATGATGGGAATAACAATATCTGGAGTCCCGATTCAACTGTCTGA
TCCTTATCTCTGCCTGTATGATTCTGACATTTTCAGATGTTATTACTCACACTCAAGGAT
TTGTATCCTAAAGCCTCGACAGTGACGACGGCGCTCAACAGAAATGCTGCATGTGCACAA
ATCCCACGGCTCTACCCCCTATCCGNNNNNNNNNNNNNNNNNNNNNNNNNNNNNNNNNNN
NNNNNNNNNNNNNNNNNNNGAAACACCCTTGACAGAGATCTGTGAGCCATTCTTCAGTGT
CACAGTGAGCGACGCCTGGCACATCCTTATACCTGAAGTTGATCAATGCAGATATGTCCA
GGGGGAAATTGAAATCCATAGGAAATTAGGCGGCGCAAGTGATTTATTGGAACAGTAAAT
CATGGTGCGTGTGATGTGTGGAGAGTCTGTGTTCCAGCTTNCGTGCGCCATACT
>C947
GGCGAATTGGGCCCTCTAGATGCATGCTCGAGCGGCCGCCAGTGTGATGGATATCTGCAG
AATTCGCCCTTCACGATGGCTGGAGCGATGCTGGGCATGCTCCACTTTGTTCAGGACGTT
GGATCGAGAGTGTGACCGGGACAGGACGTTGTGAGCGTTGGCGAACGGCTGCTGGTCCCC
AACGTCATCGTCGCTCTGTATAAGCTGCGAGTGCCCAAACAAGCGCCTCTTCAACATGGG
CTCCAGGAGAGTCAGGTAGACCATGTAGAGCAGCAGCAGGCCCAAAATGGACAGGTACAT
TATGATGGTAAACTTAATGGTCCCCGAGCTCCTCTCTTCATATTTACACTCACAGCGTAA
ACAGTACGCCTCCACATCTTTCCCGTCCACTGGCATAGGATCAACCACGTGGAGACAGTT
GCAGTCCTTAAAAGAGACATTTTGTTTGTAGATTTGACCCTCAACTTCTCGGTACGGCGG
ACAGATGCATTTACAGCGGATGTCCTCTGAATTCTTCGCTGTCACTTGGCTCAGCAGCAC
AAAACAAGCCAGGAAGAGAGCCTCGATAAAAAACACCCACTTCATGTTTACAGGAGTGCA
GCTCGTTAACAACACAGGTCCAAATGTTTCCACGAACAGCTCCAGCAGTGTGAAGCAAAC
CCTAACAACTGACGAGATTAGCCATCAAGCTAACTAAACAGCAACAATCGTCAGCTTCCT
AGCAGCTCCCGCGTACTCTGCGTTGATACCACTGCTTGCCCTATAGTGAGTCGTATTAGA
AGGGCGAATTCCAGCACACTGGCGGCCGTTACTAGTGGATCCGAGCTCGGTACCAAGCTT
GATGCATAGCTTGAGTATTCTATAGTGTCACCTAAAT
>C231
GTTTGCAAGAAGGTATTTTGAACAACCCCTTGGAAGGAGACATCGGAGCAGTGTTTGGTC
TTGGATTCCCCCCCTACCTTGGAGGACCTTTCCGTTTTGTGGACAGCTTCGGTGCTGACA
AACTGGTGAACAAGATGAGGCAATATGAGGCCATCTATGGGAATCAGTTTACACCATGCC
AGCTTCTGCTGGATCATGCAAAAGACTCCAGCAAGAAATTTCACAAGTGACCGAATCACC
ATGCTGTGCCAGTAGCTCATAGTAAAAACTCAAGCCCGCCATTTGAATGTGCCTAACATT
TATATCGGGGGGGGGGGGTCCTACAGTAAATCCTGCCTTCATGAAATTTGTAATGTTCTG
TTATTTTTAATGCTGTTTTAAAGTGGTGTAGATCTAATTTTGTGATTATTTGACAGGATG
CAATCTGAGGTGTGTTGAATTCTTTCCCACGGTTAAGGTTTATTTTTCTTATTTAACCTG
CACTCACTGGTTTAAAAAAAAAACCCAATGTGTGCACAAAAGCATCCCAAATGATCATAA
AGCACAAGCAATACCTCTTTAAAACTGTCAGAAAAATTGCAACATTTCCATCTTCATGGA
GATCAGTCTGCATTGGTTTTTCTTGGGTCCCTCTAATAAACTGGCAAGGACCATTTAGAA
TTGAGGACAGCTTCGGTGCTGACAAACTGGTGAACAAGATGAGGCAATATGAGGCCATCT
ATGGGAATCAGTTTACACCATGCCAGCTTCTGCTGGATCATGCAAAAGACTCCAGCAAGA
AATTTCACAAGTGACCGAATCACCATGCTGTGCCAGTAGCTCATAGTAAAAACTCAAGCC
CGCCATTTGAATGTGCCTAACATTTATATCGGGGGGGGGGGGTCCTACAGTAAATCCTGC
CTTCATGAAATTTGTAATGTTCTGTTATTTTTAATGCTGTTTTAAAGTGGTGTAGATCTA
ATTTTGTGATTATTTGACAGGATGCAATCTGAGGTGTGTTGAATTCTTTCCCACGGTTAA
GGTTTATTTTTCTTATTTAACCTGCACTCACTGGTTTAAAAAAAAAACCCAATGTGTGCA
CAAAAGCATCCCAAATGATCATAAAGCACAAGCAATACCTCTTTAAAACTGTCAGAAAAA
TGGGAACATTTCCATCTTCATGGAGATCAGTCTGCATGGGTTTTTGTTGGGTCTATCTAA
TAAACTGGCAATGGATGATCTAGAATTGAAGTTGGGTTTTTTTTATCATTAACTAACACA
TTAAATAGGTGTGTTAGGGGCCAATTATTTA
>EF032941
GTGGAGATGATTCTTAAGTTCTTCGACATGTTCCTTAAATTGAAGGATCTCACGACCTCT
GACAACTTCAAGGAGTATGACCCTGAGTGTAAAGGCATCATTTCTAAGAAGGAGTTCCAC
AAGTCCATGGAGAGCCAGAAGCAGTACATCCAGTCTGAGATCGAATTCTTGCTCTCGTGT
GTAGAGGCGGACGAGAATGACATGTTCAACTACAAGGAGTTTGTGGAGCGATTCCACGAG
CCGGCCAAAGACATCGGTTTCAATGTGGCAGTCCTGTTGACCAACCTGTCTGAACATATG
CCGCATGACTCCCGACTTGCCACTTTCTTAGATCTGGCTGAAAGTGTGCTTAGTTACTTT
GAGCCTTACCTGGGTCGTATTGAAATCATGGGCAGTGCAAAGCGAATCGAGAGGGTTTAC
TTTGAGATCAGCGAGTCGAGCCGTGAGCAGTGGGAAAAGCCGCAGGTGAAAGAATCCAAG
CGTCAGTTCATCTTTGACGTGGTGAACGAGGGCGGAGAGAGCGAGAAGATGGAGATGTTT
GTGAATTTCTGCGAAGACACCATTTTTGAGATGCAGCTGGCCTCACAGATCTCTGAGCCA
GAAGTGGTTGAACAGCCCGAAGAGGACGAAGAGGAAGATGGACACAGCATCCTGGAGGAG
CTGACTGCAGAGGAAGAGCACGCCCTGGAGTCTGCCTCTGCCTTCACCACCGCATGTCGC
TCAGTCAGTGGCAAGATTTCACACGTCCGCCAGATGTTTTCCATTAAAAACATGCGCAAG
AAGTTTAAGAAACTCAAGAAGCTGAGCATCAAGGAGATAATC
>AB032467
GTCGAGGAAGAATCTCATCTGTGAAGACACTCAGAAAGTGAGCAAGAATGGACGAGTGGG
AAGAACAGGAAACCGCTACCTCTGGTACTTGTGCACTCACCAGCGACACCTCAACTGGAG
GTACACAAGGAGATTTCTGGAACTCTGATCATGGTGAATTTCAAGGAGGTCGTGGTGGAC
GGGGTAGAGGAAGAGGAGGATTTAAAAACTCTTTCTTCTCAGGTGCTGAGGACGGTGCAA
ACGATGGTGATGGTGACGGCCAGAATAATACAGCAGAAAGGAGTAGCTTCAGCCGAAGAG
GAGGCCGTGGGCGTGGCAAAGGATTTGGCAGAACGGATCACAGTGATTTTGACGCCAATG
AAGAGGATGGTGACAATAAAAATGTGTCGAGAGGAAGAAGAAGAGGCAGAGGAGGTGGTG
AGCAGGGTGGCAGAAGTGGCTTTGGAGGAGGCTACCGTGGGAAAGATGAAAAGTCTTTGC
TCAAGGCACGGGGATACCCTGCAGAGAACGCAGATGCGAGTGATAGACCCAGGGTTACCT
ACGTCCCCCCACCACCCTCTGAAGATGAGGAGTCCATTTTTTCCCACTATGAGTCCGGTG
TCAACTTTGACAAGTACGATGAGATCTTGGTGGATGTCAGTGGAACCAACCCACCACCAG
CTATAATGACATTTGATGAAGCAGCGCTGTGCGAGTCCCTAAAGAGAAACGTCAGCAAGT
CTGGTTATGTGAAGCCCACCCCTGTGCAGAAGCACGGCATCCCCATCATTTCTGCTGGCA
GGGATCTCATGGCCTGCGCCCAGACTGGGTCTGGAAAAACGGCTGCCTTCCTGCTCCCAA
TCCTTCAACAGCTGATGGCAGATGGTGCGGCGGCCAGTTGCTTCAGTGAGATGCAGGAGC
CTGATGCCATCATTGTGGCACCAACTAGGGAGCTGATCAACCAGATTTACCTGGAGGCCA
GGAAGTTTGCCTATGGGACATGTGTGCGACCTGTTGTAGTGTATGGTGGAGTCAGCACTG
GACACCAAATAAGAGACCTCTTGAGGGGCTGTAATGTGTTGTGTGGAACACCAGGACGAC
TGCTGGACATGATTGGAAGAGGAAAGGTTGGCTTGACTAAAGTGCGTTACTTGGTGCTGG
ATGAGGCTGACCGCATGTTGGATATGGGGTTTGAGCCTGACATGCGCCGCCTGGTGGGCT
CTCCTGGGATGCCATCAAAAGAGAACCGTCAGACTCTGATGTTCAGTGCTACTTTCCCCG
AGGACATCCAGAGGCTTGCAGCTGACTTTCTAAAGACTGACTATTTGTTCTTGGCCGTGG
GTATTGTGGGTGGAGCCTGCAGTGATGTGGAGCAGACATTTGTGCAGGTCACCAAGTTCG
CAAAGAGGGAGCAGCTAATAGACCTCCTGAAATCAACAGGATCGGAGCGCACCATGGTGT
TTGTAGAGACCAAGAGACAGGCTGATTTTATTGCCACAATCTTGTGTCAGGAGAAGTTTC
CAACTACCAGCATTCACGGTGACCGTGAGCAGTGGCAGCGAGAGCAGGCCCTTGGAGACT
TCCGCTCTGGCAAATGTTCTGTCCTGGTGGCAACCTCTGTAGGTGCCCGTGGACTCGATA
TTCCAGATGTGCAGTTCGTGGTGAACTTTGACCTCCCAAACAATATCGACGAATATGTCC
ATCGTATTGGTAGAACCGGCCGCTGTGGCAACACCGGGAGGGCAGTGTCCTTCTATGATC
CAGGAGCTGACAGTGAGTTGGCTCGATCACTGGTCACAATCCTGTCCAAGGCCCAGCAGG
AGGTTCCCTCGTGGTTAGAGGAGTTTGCGTTCAGCGGCCATAGCCCCTCTGGCTTTAACC
CACCTAGGAAGCATTTTGCCTCCACAGACTTGAGGAAGGGTCCACAGGGAGGTTTTTTCC
AGGACGGCAGTGTAACGAGCCAGCTGGCAGCACAGACTGCTGCTGACGATGAAGAATGGG
AGTGAGAGCATCGCAGTCACACAGCAATAATCCCAGTTGTTTTTTAAATTGTTAAGCTTG
TTGGCGTTTTAAGTTTTTGTTGGAAGAATAGTTCTGTTTCTTATCAATAAATGAATAAAT
GTTTAAAGCNNNNNNNNNNNNNNNNNNNNN
>WG0AAA29YK07HM1_CLDN10C
TACCTTCCCATTACAGGCCGTGCCAGCTTGTAAGAACCTAGGTACATGTGACAGTCTTTA
CCAATTACTGTGGGGAAAGTAGCTGTCGCCGTTGCTGTTGTTATTGATGTGATTTACATT
TTTGGGCGATCATTTAAAGGAATATTTAAGTAAAATCTGATTATTGCATTACTTGAATGA
GTAAAACATATGCTCAGTGTTGTTTTGTTTCACTATGATTTGTTGTATTTGTTTTTTAAG
GAGTGAAATGTGGCAAGGATGGGAGTGTGGACAATCACATGGAGATGGGGAAGAAACTTC
TTGCTGCTGGCCAGCTAGCTGATGCCCTCTCTCATTTCCATGCAGCTGTGGGTGAGTGTC
AGAGACATGCTAACAACACCTAAAAAAATGCCTTGGATTTTCTCAAAAGGTTTCTTCTAA
AGTGACAGTTTCATTGGCATTTTACAGATAGAGATCCCCAAAACTACATGGCATACTACA
GAAGAGCTACAGTGTTTTTAGCAATGGGGAAGTCCAAATCAGCATTGCCTGATTTAAGCA
GAGTCATTGAACTCAAACCGGACTTCACATCTGTAAGTTGTTGTCTTTACTGTTTGTCTA
ATGTGTATTTCTTCAGAAATGTTTTGTTACAGATGCTCACTTAAAATGTAAATTTGACAG
AAAATAGAATTTCAAAACAATACTTTGTGTCATACTGCAGCCTGGCCTTTAAGGCAGAAC
TCTGTGACAAATACATCTATGCAAATAATTAGATAAAGCATGCAAACATCTGGG
>WG0AAA34YL09HM1_GDF6
AGCTTGGTTACACTGTTGCCTTTGTGTGTCAGATACAGCCTGGTTTCCATACAAGGACAT
GTGAGGGTGAAACAGGTTCACAAAAAACCTTTTGTATTTAGAGCATTTTGTATTTAGAGG
TAGTCTTTTACGGATGCAATCGGCTCTTCCTTCATGGGAGACTGCTCTCACAGCATAATA
CTACAGGTTTTGCCAGCTTGCTGTGGACCTTGAGTGGGAAAACACATACAAACACACACA
AAAGACTAATGGAGATGATCTTTGTCCTCAGAGACGAGCTAAAACAGTCCCCCTTTTAAT
CTCCCCTTCTCCTCCATCTCCTCTTTACCTGCTTTTCCTGTCTCTGGGGAGGTTGTTACC
CACCAACACCTGCACATCCTTGTTTGGCACAAAAACACACACACAAACACACAACCTGCT
TCACATTCTCTATCCCTTCGACCTGACAGCGTACGAGATGAACATTGCAACCTTGTTCTG
TTCGGGGGTTGTGCTTGGTTTCCACACTCGTGTACGCACAAACACACACACAGTCACAGA
CATGCACCACTCCCACAGAGACCGCTGCGCTTTCCTTCACATTAAGATACAGACTTTGCC
TTGTACAGCCATCAGGGGGCAGCAGAGACCCTCCGCACTCCCTGGCTGCTCAG
>EE723964
GATGCGTTACGAAGGGGCGGTAGACATCTTCCAAACTGTCAAAATGCTGCGGACACAGAG
ACCAGCCATGGTGCAGACTGAGGACGAGTACCAGTTCTGCTACCAGGCTGCTCTCGAGTA
CCTGGGTAGCTTTGACCACTATGCAACGTAAGAGAACAGACAACCATCCATCCATCTTTC
TGCTTTGAGGTCCACAAACAAAACCAACCGAGTGAGACAACAGAAAGACGGCGTGAAATA
AACGTGAACACTGAACCTTTTCCGGGAGCGAGATTCAAATTCTGCACCAACGAGGACAAA
AAGCAACAAAAACAGCAACAAGAAAATCTCTGTCTAACAGCGTCTCAGCAGGAGTTTCCC
TGAGGAGCTGCTGGGTGTGGAGACTATCCATGTGTAATCCATATACTTACCTCAGTGTTC
CAGTGTGAAGGACGTATAATACATGTGTGTTGTGGTCAGCTATCTCCAATATGAACCAGT
GAAATACAAATGGCTTCTGAACAGGAATTATGATACTCTATGTGTATAAAACAAACAAAC
AAAAAAAAGATTTAAAAAAAACTAAACAAAAAAAACACAAGAGCCTGGATATTTGCTGCA
CCCTAAATGGGGCTTTTTATCCTCAACTTTG
>RBEST_ONI03BA.39_F11_11
GAGCGCGGGCTGCTGAAGACCCTGCAGAAGCTGGACGAGTACCTTCGCTCGCCGCTGCCC
GATGAGATCGATCACAACAGCATAGAAGACGTCAAAGTTTCTAACCGCAAGTTCTTGGAT
GGGGATGAAATGACCCTGGCTGACTGTAACCTGCTGCCCAAACTGCATATAGTCAMGGTG
GTGACTAAGAAGTACAGAGGCTTCGAAATCCCCAAAGAGATGACGGGCATTTGGAAGTAC
CTGAACAACGCCTACACGCGCGAAGAGTTCACCAACACCTGCCCCAGCGACAACGAGATC
GAGATCGCCTACGCAGACGTAGCCAAGAGGCTGGTCAAATGAGCTCCTCCGTCGCAACCG
CCTCCTTCCATCCTCCATCACCTCTCTACACTCCCCTGCACCTCCCCATCCTCGGCACCG
GGACTGATGTGCTCATTTNNNNNNNNNNNNNNNNNNNNNNNNNNNNNNCWTGTCGGCCGC
CT
>EST_75611825
AGCTATGCATCCAACGCGTTGGGAGCTCTCCCATATGGTCGACCTGCAGGCGGCCGCGAA
TTCACTAGTGATTAAGCAGTGGTATCAACGCAGAGTACGCGGGGGAGGCGCGTTACTAGT
GAGTGGCTACGTGCTGTCAAAGGGACGTAACAATGGAGTCTGTTTTCCACAGTGATATGA
AAAAGGAGCTTTTCTGTGTTCTGTGCACCGCTCTGCTCCTCCTCGCCACGGTCACGTCTG
CAGCGGAAAGCGCTCAGGTGAAAAACCCCCAGTGTCAAAGTTACGCGGGAGGACACGTCT
ATCCCGGAGAGGCTTTCCGTGTGCCCGTGTCCGATCATTCCCTCCATCTCAGCAAAGCCA
AGATTTCAAAGCCTGCACCCCACTGGGAAGGAACAGCTGTCATCAACGGTGAATTCAAGG
AGCTGAAGCTGTCGGACTACAAAGGCAAATACCTCGTTTTTTTCTTCTATCCCCTGGACT
TCACATTTGCCTGTCCCACTGAGATTATTGCATTCAGTGATCGTCTGCACGAGTTTCAAG
CCATCAACACGGAGGTGGTCGCTTGCTCAGTAGATTCCCAGTTCACACACTTGGCCTGGA
TCAATACTCCCAGGAAGCAGGGGGGACTTGGAAAAATGAAAATCCCTCTGCTGTCTGACC
TCACTCACCAGATTTCAAAAGACTATGGTGTCTACCTGGAGGACCAAGGACACACACTGA
GGGGTCTATTCATCATCGATGGCAAAGGTATCCTGAGGCAGATCACCATGAATGATCTTC
CAGTGGGAAGATCTGTGGATGAAACTTTGCGG
>C57
CAATCAATCCCAAACTCCACCCTATCTATACCCCCAAACACACCACCACCCAACAAACAA
ACCATTTTTCCACCTAAGTACAGGCGACGAAAAAGGACCTAGAAGCAACAGAGAAAGTAC
CGCAAGGGAAAGCTGAAAGAGAAGTGAAACAACCCAGTAAAGCACCAAAAAGCAGAGCTC
GCCCCTCGTACCTTTTGCATCATGATTTAGCCAGAAAACCTTAAGCAAAAAGCATTATAG
TTTAATACCCCGAAACTAGGCGAGCTACTCCAAGACAGTCTAATTTATAGGACCACCCCG
TCTCTGTGGCAAAAGAGTGGGGAAGAACTTTGAGTAAAGGTGATANACCTACCGAGCCTA
GTTATAGNNTGGCCCCTGAAACTGAATAAANTTCANCCCTTTAATTNTTCNTNCCNNTGG
NCCCANGGCTNCNTNCCNANNAAAAAATTANGGGAGTTTTTCAAGGGGGTNCNCCCCCTT
TNAAANAAAAANNANNTTTCCCGGGGCCCAATAGCTAGCTCACCCATCAATCCCAAATCC
ACCCTATCTATACCCCCAAACACACCACCACCCAACAAACAAACCATTTTTCCACCTAAG
TACAGGCGACGAAAAAGGACCTAGAAGCAACAGAGAAAGTACCGCAAGGGAAAGCTGAAA
GAGAAGTGAAACAACCCAGTAAAGCACCAAAAAGCAGAGCTCGCCCCTCGTACCTTTTGC
ATCATGATTTAGCCAGAAAACCTTAAGCAAAAAGCATTATAGTTTAATACCCCGAAACTA
GGCGAGCTACTCCAAGACAGTCTAATTTATAGGACCACCCCGTCTCTGTGGCAAAAGAGT
GGGAAGAACTTTGAGTAGAGGTGATAGACCTACCGAGCCTAGTTATAGCTGGTTGCCTGA
GAACTGAATAGAAGTTCAGCCCTTTAAATTCTTCATTCCCACTGGCCCAAGGCCTCCATA
CCGAACAAAAGAAGTTAAAGGAGTTAGTCAAAGGGGGTTCAGCCCCTTTGAAACAAGATA
CAACTTTCCAAGGAGGGTAAAGATCACAACAAACCTAAAGGTCTAGTGTCCTAGTGGGCC
TAAAAGCAGCCACCTACTTAGAAAGCGTTAAAGCTCGAACACTACACACCAACCTTTTAT
TAAGGACAACACAATCTCACCCCCCTAGCTAGCTCACCCATCAATCCCAAATCCACCCTA
TCTATACCCCCAAACACACCACCACCCAACAAACAAACCATTTTTCCACCTAAGTACAGG
CGACGAAAAAGGACCTAGAAGCAACAGAGAAAGTACCGCAAGGGAAAGCTGAAAGAGAAG
TGAAACAACCCAGTAAAGCACCAAAAAGCAGAGCTCGCCCCTCGTACCTTTTGCATCATG
ATTTAGCCAGAAAACCTTAAGCAAAAAGCATTATAGTTTAATACCCCGAAACTAGGCGAG
CTACTCCAAGACAGTCTAATTTATAGGACCACCCCGTCTCTGTGGCAAAAGAGTGGGAAG
AACTTTGAGTAGAGGTGATAGACCTACCGAGCCTAGTTATAGCTGGTTGCCTGAGAACTG
AATAGAAGTTCAGCCCTTTAAATTCTTCATTCCCACTGGCCCAAGGCCTCCATACCGAAC
AAAAGAAGTTAAAGGAGTTAGTCAAAGGGGGTTCAGCCCCTTTGAAACAAGATACAACTT
TCCAAGGAGGGTAAAGATCACAACAAACCTAAAGGTCTAGTGTCCTAGTGGGCCTAAAAG
CAGCCACCTACTTAGAAAGCGTTAAAGCTCGAACACTACACACCAACCTTTTATTAAGGA
CAACACAATCTCACCCCCCTAAGCCTACCAGGCCATTCCATAAAAATTATGGAAGCGTTT
ATGCTAATATGAGNNNNNNNNNNNNNNNNNNNNNNNNC
>RBEST_C960
NAAGAGNAAAAAACTAACAAAAAAGAAGCCTCAGTCTTCCCATGGCTGTNTAATGAAANA
AAAAAAAATCAAGAGTAAAAAATATATTCATACAAAAAGTAAAGTCTTCTCTGTCATTAG
AAGAAATAAGAAAAGTAGAACAGAAACTAAACAAATGTGGTCATCCATTAAAACAAAGCA
TTTCTGAAGACTTGAGTGTCATTTGTAAGGGGCAAAGCAGAGTGACGCTGCAGGAGGTGT
CGCAGAGGTTTTGGTGACAGTCAATGATGGCCCGCTCTCTCACTCTTCTTTTTTCTTTTG
TTTTGTTTTCCTCTCAACATCCCTCCATGTGGGGAGCTGAACAGTCCCTCTCTGAGCTGC
GGCCGTGAAGCTGCACTCTGGGTGCCTGAGCCTTTCATTGTGCGTGTCCTTCAGCCTTGG
TCTCCAGTGTCATTGTCCACAGGGGGTGGGACGTTGGGCATTACTGTGGTGCCCGTTCCT
GCTGTAAGGTAACCTGCTACTCCTGGACCTGTCAGGTAACCTGCAGTCTGAGAGTCTGAG
ATGAAAAGATCGTGTTTCTGGTCTTTGAAGGCACTCCATACTGAAGACTTTGCAAGAATT
TCGTTCACCTGCTCTCCATACTGTAGACTACGAGTCATGGACTTCAGAGCTTTAACTATC
TGGGCCTTAGTAGCTGAAGGGTTTTCTAACGTCTCCAGGCCGATTCCTTCCAGTAATTTC
AAGAGGTATGGAACCAGCTCCACCCTCA
>RBEST_C724
GGGAGTNAGAAAGGAAAATGGCGGCTTTTGGACGTTTCTCTCAAGTGTTGCTGAGGTCTT
CTTTGACCCAAACCCGGCGTCAGCTCTCTGCTGCCGCTGCCGGACACGGCGAGCAGTCAG
GTAAGACCTGGAAGATCCTCACCTTCGTGGTTGCCCTTCCAGGTGTTGGAGTTTGCATGT
TGAACACATTCTTGAAGGAGCAGCACCACAGCCATGAGCAACCAGAGTTTGTCCCTTACA
CCCATCTTCGCATTCGCAGCAAGCGTTTCCCCTGGGGTGATGGCAACAAAAGTCTTTTCC
ACAACCCACATGTGAATGCTCTTCCTGATGGCTATGAGGGACATGAGTAAAAACAAAACC
TCCAGATGTCACAGATGGGATCAGTCCTCGTTAAGCAGTTGTTATTGGACCATACTCCTA
TTCACAGTTTACTCTTTCCTCTTTAATCGTGTTACCTCTATGCTCTTAACACAGGGCACC
TGAACCAATAGCTCCTTTGTTCTGGACCATTATACAAAATGTCTGACTTAACATAAATAA
AGTAACTTCTATTACAAAAAAAGGAAAATGGCGGCTTTTGGACGTTTCTCTCAAGTGTTG
CTGAGGTCTTCTTTGACCCAAACCCGGCGTCAGCTCTCTGCTGCCGCTGCCGGACACGGC
GAGCAGTCAGGTAAGACCTGGAAGATCCTCACCTTCGTGGTTGCCCTTCCAGGTGTTGGA
GTTTGCATGTTGAACACATTCTTGAAGGAGCAGCACCACAGCCATGAGCAACCAGAGTTT
GTCCCTTACACCCATCTTCGCATTCGCAGCAAGCGTTTCCCCTGGGGTGATGGCAACAAA
AGTCTTTTCCACAACCCACATGTGAATGCTCTTCCTGATGGCTATGAGGGACATGAGTAA
AAACAAAACCTCCAGATGTCACAGATGGGATCAGTCCTCGTTAAGCAGTTGTTATTGGAC
CATACTCCTATTCACAGTTTACTCTTTCCTCTTTAATCGTGTTACCTCTATGCTCTTAAC
ACAGGGCACCTGAACCAATAGCTCCTTTGTTCTGGACCATTATACAAAATGTCTGACTTA
ACATAAATAAAGTAACTTCTATTACCCGAAANAANAAAAAANANCNAAAAANAANACCTT
GGTCGGCCGCCCTCGGACCTCNAAAAGNTTTNNANACCATTCGTTTTGGCNCNCGGNNCC
AANAGGTAANNNGANCNTGGNNCANANCNTGNTNCCNANNNNANTCCNGNACCNNAACNA
AANGNNNGCANTNCCNCNCNANTAAAAAANCNCCAGGCNTTCTTGAANGAGCAGCACCAC
AGCCATGAGCAACCAGAGTTTGTCCCTTACACCCATCTTCGCATTCGCAGCAAGCGTTTC
CCCTGGGGTGATGGCAACAAAAGTCTTTTCCACAACCCACATGTGAATGCTCTTCCTGAT
GGCTATGAGGGACATGAGTAAAAACAAAACCTCCAGATGTCACAGATGGGATCAGTCCTC
GTTAAGCAGTTGTTATTGGACCATACTCCTATTCACAGTTTACTCTTTCCTCTTTAATCG
TGTTACCTCTATGCTCTTAACACAGGGCCANCTGAACCAATAGCTCCTTTGTTCTGGACC
ATTATACAAAATGTCTGACTTAACATAAATAAAGTAACTTCTATTACCCGAAANAANAAA
AAANANCNAAAAANAANACCTTGGTCGGCCGCCCTCGGACCTCNAAAAGNTTTNNANACC
ATTCGTTTTGGCNCNCGGNNCCAANAGGTAANNNGANCNTGGNNCANANCNTGNTNCCNA
NNNNANTCCNGNACCNNAACNAAANGNNNGCANTNCCNCNCNANTAAAAAANCNCCAGG
>EST_75611652
GGGGGGGACGCCACCAGGGGAGGGTCCTACTCTTCAGGAGTGTGCTCGCATCTTTGAGAC
CTTGCAAACAGATTATTATGAAGAATACAAGATGATGGGATTAGCAGACCTTGCTGTAGC
TGTTGTTCATCCGTTACTTAAAGAGAAACTTCATTTCTGGGACCCCCTGAAGGACAGCTC
TTACTGTCTGGAAGATATTGGTCAGTGGAGAGCAATCCTTGAATCTCGGGATATGCACTC
CAGTGGCCCAGATTCAAATATGGATCCTTATCACAGACTCTTATGGGAAGTGTGGATTCC
AGTGATGCGGACTTGCGTGTCAGGCTGGCAGCCTCGTATGGTCGGGCCGATGGTGGACTG
TGTAGAAGTGTGGGCTCCTCTTCTGCCCCTGTGGATACTGGATCACCTGTTGGAGCAGCT
GATCTTACCCAGATTACAGCGAGAGGTCGATAACTGGAACCCTTTAACTGACACGGTGCC
TATCCACTCCTGGATCCACCCTTGGCTGCCTCTGCTCCAGTCACGTCTAGAGCCTCTTTA
TCCGCCAATTAGGAGCAAACTGTCCAATGCCTTGCAGCGCTGGCATCCCAGCGACGCCTC
AGCTCGCCTTATCCTACAGCCGTGGAAAGATGTATTCACACCAGGTGCATGGGAGGCCTT
CATGGTGAAAAACATCATCCCTAAACTAGCTTTGTGTCTGGAAGAGCTGGTTATCAACCC
TCA
>C400
AGGCGGCCGACATGNNNNNNNNNNNNNNNNNNNNNNNNNNNNNNGTGTGGAGCACCCAAT
TTTTTATTTATACAAATAATACAGCCATTCTACTTCAGAGGGATGAAACGAGAAGAGTGT
GTGGCTCCAATACCAGGGCGACCGTGCTTCACTGGCTTGTAGGTGATGGAGAACTCTCCC
AAGTAGTGACCACACATCTCAGGCTTGATCTCAACCTGGTTGAAAGTCTTGCCATTGTAC
ACTCCAACCATAGACCCAACCATCTCAGGCAGGATGATCATGTCCCTCAGGTGGGTCTTC
ACCACCTCTGGTTTCTCCATGGGAGGAGCCTCCTTTTTTGCCTTGCGCAGCCGCTTAAGC
AGAGTCTGCTGCTTGCGACGCAGGCCACGGTTCAGCCTCCTCCTCTGGCGGGCGCAGTAC
AGCTGCATCAGCTGCTCATAGGACATGTCCAGAAGCTGGTCCAGGTCCACACCTCTGTAT
GTGAACTTCCTGAAGGTACGCTTCTTCTTGATCTCGGTATCCGCCATCTTGCCGTGATGT
TCCGGGGAAAANNNNNNNNNNNNNNNNNNNNNNNNNNNNGTGGAGCACCCAATTTTTTAT
TTATACAAATAATACAGCCATTCTACTTCAGAGGGATGAAACGAGAAGAGTGTGTGGCTC
CAATACCAGGGCGACCGTGCTTCACTGGCTTGTAGGTGATGAAAAACTCTCCCAAGTAGT
GACCACACATCTCAGGCTTGATCTCAACCTGGTTGAAAGTCTTGCCATTGTACACTCCAA
CCATAGACCCAACCATCTCAGGCAGGATGATCATGTCCCTCAGGTGGGTCTTCACCACCT
CTGGTTTCTCCATGGGAGGAGCCTCCTTTTTTGCCTTGCGCAGGCGCTTAAGCAGAGTCT
GCTGCTTGCGACGCAGGCCACGGTTCAGCCTCCTCCTCTGGCGGGCGCAGTACAGCTGCA
TCAGCTGCTCATAGGACATGTCCAGAAGCTGGTCCAGGTCCACACCTCTGTATGTGAACT
TCCTGAAGGTACGCTTCTTCTTGATCTCGGTATCCGCCTGGAAGAAACGGGATCACTCCG
GTGAGTATGTAGCTTAGCATTTTACACTGGTGCTTCAGAATTTAACAGGCGTCACTCACT
TTCACCATTAAAAGTCTACAGGTCGGTTTAATAATTAATGCACAACCAACTACAGTAATA
TTATAATGATTATTTTATTTCAGTTACTGCTACGGGTAACGCTCTACCACCGGGTTAGCT
TAGCCATAGCTCCGGCTAGTACGGAGTCTGTAAACACAGTTTAATCTTTTATTTGGAGCA
ACAATTTTCTACAGGATGGTAATAAAAACTGTGGAACTGTTCGATGACACAGTCAGCTGT
TCAAAACAACAACTTTAGAGCCCCGATGCATACAGATTGTAGTCTGACTAGCTGCGAGAG
GGTACAAACACCTACCATCTTCC
>EE723802
CATAATCATTGTAATGTCTGCCTCCTCGTGTCTTTGTCTAAATGATGACGCTTCTGTTTC
CAGGGAATGTAAAGTTCATTGACTACGAGTACACTGGGTACAATTACCAAGCCTATGACA
TTGGGAACCATTTCAATGAGTTTGCTGGCCTTAATGAAGTGGACTATAGTCACTACCCTG
AGCGGAACTTTCAGCTTCAGTGGCTGCATTCCTATCTCGAAGCCTATAAGGAACACAAAG
GCCAAGGTAGTGCAGTCACTGACAGAGAAGTGGAGATCCTCTATGTCCAGGTCAACCAGT
TTGCCCTGGCTTCTCATTTTTTCTGGGGTCTCTGGGCTCTGATTCAGGCCAGATTCTCCA
CCATCGACTTTGACTTCTTGGGATATGCAGTCCTGCGGTTTAACCAGTATTTCAAGATGA
AACCAGAAGCGGCTGCACTAAAATTACCAGAATAAAAGCCCGCACCTCCCTCATCGTCAT
CTCCTCCTCGTCCTCAAACCTGCTCGGCACCTCACACGATGACCTCAGAGTGCCCTCTAG
AGGTCCCTGGTGAGAAAA
>RBEST_ONI01BD.39_C11_05
TTTCTGTTAAACCCGCTTTTACAGAATGTAAATACTTTTTTGTGTTTGTGTTAAGTTTGC
TACAATTTTAACACAAAGTATACTTCCAAGAAGTATGTAATTGTCAATATTTTGTCAATA
AAGTTTTATCAATATGTCGNNNNNNNNNNNNNNNNNNNNNNNNNNNNNNNNNNNNNNNNN
NNNNNNNNNNNNNNNNNNNNNNNNNNNNNNNNNNNNNNNNNNNNNNNNNNNNNNNNNNNN
NNNNNNNNNNNNNNNNNNN
>EE724016
TCCCGTTGTGAGTATGATGAGCAGGACGCAGCCCCTCAGGAGCAGCAAGGTGGGGTTCAT
TTCACGGGCAGTGTTAATCCTTTATATCATTTTCCCAACCCTTCCATCTGCTTCAGTATA
AACACGTTGTCGTGATTTGCTGTTTTGTGATAAAATAACTAAACTTGCAGCTTGATAAAA
GGTGGTCCCCCCCCCCCCANNNNNNNNNNNNNNNNNNNNNNNNTCATTCTTACAGTTCTC
TCTCTATTGTAGAAGAAGCACCGACTGCTAACTCGTGCGTTACAGAGCCGCTTTATGAAG
ACCCTCCTCAGGCAGAGGAGACTAACACCTATGAAGTGACTGCTGAGGAGACATCAGACA
GAGGCATCTGTGCAAGAGCTTTATATGACTACCAAGCTGCTGATGACACAGAGATCTCTT
TCGACCCTGACGACATCATTACCGGGATTGAGATGATAGACGAGGGCTGGTGGCGAGGCT
ACGGCCCGGACGGCCATTTTGGAATGTTCCCGGCCAATTACGTGGAGCTCATGTAAGCCC
GGCGCGCCGCTTTCCCCGCCGGTCATCGATCGGAGCGGCAGGCCCGTAAGGACCTCTGCA
GTAAACACAACACACCAGCAACGTCAGGTCCTCACACACTAAAATATCAGGCTGGAAGTG
GAACCAAATGGAGCCTCCCACTTTCCTGGGATAAAAATAACGGGGAATGGGCCATCC
>EST_75611529
GGCGCGTTTTGTTGGTAGACAGTTGGTGGTGCGTGTCCGTGGGCAGGGTGACGGCTCCCT
GGGTTCCAGCGCTATCACAGCCTCGCATGCATGATTACAGAGACAACGCGTCTGCTCTTC
GCTCCCCTGTTTGCGGATTTTCACGCTGATTACCGGCGACATGGCTCCCTACTTGCTGAC
AGCAGGTGTTAGCCTGCTGGCTAAGTCCTTCAGTGTGCTCTCCTGCACTGGCTCTCTGGC
AAGGTGTACCAGCGTGCTGCCCTCTGCATTCTTCAGCCCAGTGAAGTGTCTGACCTCCGA
GGCCCGCTCCCCTCCAAAGAGACCTCTGAATGGATACATGAGATATGTTCAGCAACAGAA
GCCGATCGTGGCCAGACAGAACCCAGAAATCAAAGCAGTGGATCTCATTAAGACGATTGC
CCAGCAGTGGAGATCAATGAGCCCAGAACAGAAACAGCCGTTTCAGGAAGCTTCTCTCCG
GGCCCGGGAACAGTTCAAGGTGGATCTAGAGCGCTATCAAGCCCAGCTGACTCCTGCACA
GCTGCAGCAACAAGCCCAGGAGAAGAGGCAGAGGAGGGCCAAGAGGAAGGCCATCCGCAA
GAAGAGGGAGTTGACAAACCTGGGGAAGCCCAAACGTCCTCGCTCTCCTTTCAACATCTT
CATGTCGGAGCACTTTGAGGAGGCTAAAGGAATTACGTCTCAGGCTAAGATGAAGTCGCT
GTTGGAGGACTGGAGGAATCTCTTCAGCCATCAGAAAAAGGTCTACACGCAGCTCGCTGA
GGATGACAAAATTCGCTACAAGAATGAGATGAAGTCGTGGGAGGACCACATGG
>C474
GACTCTGTGAAGAAATACAAAACTAAAAGTAACATAAAAAATCTTCAGGGCTGTGCTGCA
GAGACAATCCGGAGGTCATTTTTTCCTGAGCGAATTAAGAGTTTTAGTGTTTTTTTTTCC
TTCTGCGTGTGTTCGCCTTTGCTGCAGCTTTATCCAGGACAGCAGTGAGACCTCCAGGAC
AGAGCACACTGAGCTCCACACCATGGCTCCCACTGTCACCATGCTCCTCTTCGTGCTTCA
CATCCTCACTGCTTTGGTGCTGCAGTCGGCCTCAGAACCAGTTCTCTCTGAGAGACGTCC
ACACCTCACTAGCTGTGCTTCCCCAGACATGATGACTTTCCGCTGCAGATGGAATGTTGG
CCCTTTCCAGAATCTCTCTGATCCCAGAGCTCTCCGCTTATTCTACTTTAGACATGTACC
CCCTCCTCTGGCTTCTAAAAATTGGACTGAATGTCCTCACTACAGCACTGAGACGCCAAA
CGAGTGCTTTTTCGATCAGAACCACACCTCGATCTGGACATATTACAACGTCCAGCTCCG
CTCCAGGGATGAGACCATCCTCTATGATGAGAAGGGTTTCTTTGTTAATGACATTGTCCA
ACCGGATCCTCCTGTCAGCCTGAACTGGACGCTGCTGAATGTGAGTTTCACTGGCATTCA
CTATGACATACTGTTGAGCTGGAAGCCTCCTCCATCTTCAGATGTGGAGACAGGGTGGAT
GAAGCTGCAGTATGAAGTTCAGCACCGAGACAACAGCTCCAGTGTGTGGGAAATGGTTGA
CCCTGTTTCGAGTACACAGTGCTCCCTTTACGGGCTTCAAACTAACATCAATCATGAGAT
CCGTGTTCGGTGCAAAATGCTCGGTGGGAAAGAGTTTGGAGAATTCAGCAAATCTGTCTT
CATTCACATCCCATCAAAAGTTTCAAGATTCCCCGTTGTGGCTTTGCTCATCTTTGGTGC
CTTGTGTTTAGTGGGCATCCTGATGTTGGTTATCATATCACAGCAAGAAAAGTGGATGGT
TATCCTTTTGCCTCCTGTTCCTGGACCCAAAATTAAAGGAATTGACTCTGAACTACTCAA
GAGTGGGAAGCTTAGGGAGTTGACATCAATCCTGGGCGGTCCTCCTGATTTGAGGCCAGA
GCTCTACAACTCCGACCCCTGGGTGGAATTCATCGATCTGGACATTGAAGAGCAAAGCGA
CAGAGTGACAGACCTGGACACTGACTGTCTCATGAACCACCACCTGTCTTCTAACTGCTC
CCCACTATCACTTGGCTTCAGAGATGACGATTCAGGTCGCGCTAGCTGCTGCGATCCAGA
TCTCCCATGCGACCCAGAACCATCACCTTTCCTTCCTCTGGTCCCAAATCTTGCCCTCAG
TCAGGAGACATTATGTGCAGCAACCTCTGAGCCAAGCTCCCCCATCCAAAGCTGCAACTC
TGGGGAGCTTCCTTCATTCGTCACGGGCAGAGACACTCTGTACACCCAGGTGACTGAGGT
GAGGTCATCGGGCAAGGTGTTGCTCTTACCTGAGGAACAGACCGAGAGGGAGAAAATGTC
TAGTAAAGAGAAGGAGGACGAAATTGTGGTAGAGAAAGAGAAGAAAGAGTTTCAGCTCCT
CGTGATGAATGCAGATCACAGAGACTACACTTCAGAGCTCAATGCAGGAAAAACAAGCCC
AGAATTATCCACAGGGGACCTGACTGAACCCTGTAAAACATTTCCATCACCTCACCATGA
ATCAAACACCACCACGCCCCCACCAATCCCTGCTCCTGTCTACACTGTGGTCGAAGGTGT
TGATAGACAGAACAGTCTCTTACTGTCACCAAATTCAGCACCAGCCCCACATCTGATAAT
TCCAAAGAACATGCCGACACCAGACGGCTACCTGACCGCTGACCTTCTGGGAAGTATCAC
GCCGTAATTCAGTGTCTAAGTGTGCAAATTAAAAATCTGACTGTTGACTGCATCCTTTGA
CAGAGTTTTGTAAAGGACCTGGACAAAAAATGTGTTTTACTCTGATTGTGCNNNNNNNNN
NNNNNNNNNNNNNNNNNNN
>WG0AAA42YO20RM1_TGFB2R
AGCTTGTTTTCACTCCATTATTCTGATTAGTTATGAATCCTTCATACAGGTGAAATAACT
AAACTAAACCAAAGAAAAAGAACAATAAGTATAGAAAAATAAATAAAATAAAACAAGTAC
AATGTACAAAAGGTGATACATTATTCTATAAATTAGTTAAACATACAATTACATTTAAAA
TGTACACTTGTGAGTATATAAAATTATACTATAACGTGTACAAAAAATCCTGACAATAGA
TACATATTTACTAATGTAAAATATGAAACTTACTCTGATTATGTTATTTAATTTTCATGG
TAACTTATGTTCTACACTGTAGAAAGCTGCATCTAAAATTTTGACTAGTACTGCAGTCTA
ACGCTCTCACCTGGTGCCTGAGCCAGCTGTCGGGGATCTCAGGCCTCCCTCTGTCTCTCA
GCACATTGTCCTTCATGCTCTCCACACAGGGGTGCTCTCGCACTTTAGAGCCATACGCCG
GCTCGTAATCCTTTACCTCTGCAAAACACAAGCACAATTCACAGATCAGACATGGACTGC
AGACCCTACACCTAGCTGCAAGTGAACCACATCCTTCTTTACATGTACTTACTGGTATGT
GTATGTACTAGTATTTGTCATTTTCAAAATCTT
>EST_75611560
CTGGCAGACAAACTGAACTACGCAGACTCGGTGATTAATAAAGTGACGACGATGCAGAAA
CAGAGGGAAGCCGACACGTACAGAGTGAAGGACAAATCAGATCGAGCCACAGTAGAACAG
GTGTTGGACCCTCGAACTCGAATGATTCTCTTTAAGATGCTGAGTCGAGGAATTATCTCC
GAGATCAACGGCTGCATCAGCACCGGGAAGGAGGCAAACGTTTATCACGCCAGCACAGCA
GCTGGGGACAGCAGAGCCATCAAGATCTACAAGACGTCCATCCTGCTGTTCAAAGACCGC
GACAAGTACGTCAGCGGGGAGCTCAGGTTCCGTCATGGGTACTGTAAAGGAAACCCCCGG
AAGATGGTGAGAACATGGGCAGAGAAGGAGATGAGGAACCTCATCAGGCTACAGACGGCG
GGAATCCCGAGCCCAGAACCTCTCCTCCTCAGAAGCCATGTTCTGCTGATGGGGTTCATT
GGAAAAGACAACGTTCCAGCCCCTCTGCTGAAGAACACCTCACTTTCGGAGTCGAAGGCT
CGGGAACTCTACCTGCAGGTCATACAGAACATGAGGAAGATGTTTCAGGACGCTCGACTC
GTCCACGCCGACCTCAGCGAGTTCAACATGCTGTATCACAGCGGAGACGCCTACATCATC
GATGTGTCACAGTCGGTGGAACACGATCATCCTCACGCCCTGGAGTTCCTGCGGAAGGAC
TGCAGCAACATCAATGAGTTCTTTGTGAAGCATGGCGTGGCTGTGATGACGGTCAGGGAG
CTCTTTGACTTCATCACTGACCCGTCCATCACCAGCCAGAACATCGACCAATACCTGGAC
AAGGCGATGGTGATTG
>C289
GAGCCGNNTTGCACAGGTGTCTAGTATGTTCTTGTTTAAATCCGTACCACGGTGTTTGGT
GTTTCCCTGGAACGGGTTGCCTGGTTTTAAGCTAATAAGTATAGAACCACCTAGGTCCTC
AGTCCACCATGTGAAAGAGGAGGGAGAGGGATTTTGTGAACAGCAAAAAATGGAACCAAA
AGATCGGGCCCAAAGTCCTTCACTCCCACCCTAGGTTGCTAAGCTGTCCTGAATGCACAC
TCCTACCCAAGGTGATGACTTGTTTTTGTTGCTAAAGAAAACATTTTATTTCGACGCGGC
GAGAGAGCTCTGGTTCGTACCAGGCAAATGAAGCTAGTGATGATCCTGTTATCTACAGCT
CATCAGTGTTTGAGATGAAACGTTACCAGCGGTTAACAGATGAGTTGTTTTCACCAACTC
TTAATTTGTGGACACCGTGTGAAGCACCACAAATATACTGAGTTCAGTTGTTAGTTTTTT
TTAGAGAGCACTCAGAAAACCCCAAAAAAGGTCATTGCAGTGGAAATGCAGGTTGAAATT
TATATCACATTTTCTGTGCCAGTTTCCCTGTGTAGTTTGATTTTAGTGACAAAANAAATG
GAGCCGNNTTGCACAGGTGTCTAGTATGTTCTTGTTTAAATCCGTACCACGGTGTTTGGT
GTTTCCCTGGAACGGGTTGCTGGTTTTAAGCTAATAAGTATAGAACCACCTAGGTCCTCA
GTCCACCATGTGGAAGAGGAGGGAGAGGGATTTTGTGAACAGCAAAAAATGGAACCAAAA
GATCGGGCCCAAAGTCCTTCACTCCCACCCTAGGTTGCTAAGCTGTCCTGAATGCACACT
CCTACCCAAGGTGATGATTTTTTTTTTTTGTTAAAGAAAACATTTTATTTTGATGTGGCG
AGGGAGCTCTGGTTTGTACCAGGCAAATGAAGCTAGTGATGATCCTGTTATCTACAGCTC
ATCAGTGTTTGAGATGAAACGTTACCAGCGGTTAACAGATGAGTTGTTTTCACCAACTCT
TAATTTGTGGACACCGTGTGAAGCACCACAAATATACTGAGTTCAGTTGTTAGTTTTTTT
AGAGAGCACTCAGAAAACCCCAAAAAGGTCATTGCAGTGGAAATGCAGGTTGAAATTTAT
ATCACATTTTCTGTGCCTGTTTCCCTGGGTAGTTTGATTTTAGTGACAAAANAAATG
>RBEST_C790
AGGCGGCCGACAAGNNNNNNNNNNNNNNNNNNNNNNNNNNNNCTGGTCACGAATAAAGTC
GCCAATCCCTTGTACGAGTCCGTGTTCAAAGTGGCTCACAGAAAGAGGATCCAGAGTGCT
CTCAGTACTTGGCAGCACCTGTGTGCTGGGGTCATGTCCAGAATAAGAGGCAGGTCAGCT
AGAAGGTCACAGTTGCAGTGCTCTTGTTTTGAAAGGTCATTGTTTGGATGCTGGAAAGGA
TTTTCCTCTGATGCCCAGCCAAAGTCACACCCATGTGCAGCAGATCCTGTGTGGTGATCT
GGGCCAGCTGGTCCACTGAGTTGAAGCCAGCCTGAAGGAAACTGTCTTCGTAACGCTCCA
TCTTGATGGCCCTAAGCCAATCCCCCACCGAAGCACACGGCGGGAGAGCTAAAGGTGCAC
GCTGGTCCAGCAGGGGGTAGGACGGCCCTGCTCCTTCTTGAGCCACTATTTTCAGCGNCG
CGGGGTTGCGGATGAGTTTGTCCAAAGCGCTANCGAGCTCCGCAAGGCGAGGTNGCG
>EST_75640848
GGCTTTCGAGCGGCCCGCCGGCGGACACAGCAATGCCTTTGATATGTTTGCGGCCTACGG
TGGCCTTAATGACAAGTCGCTTATGGATGGCTTGAATTTCTGCTTGAGCAACATGCAGTA
TTCTAACCAGCAATTCCAGCCAGTTATGGCCAACTAGTACCTCGGCCGCGACCACGC
>AF247821
TCGAAGCTCCTGATGAAAAGCACATGACTAAACTCTTAACAATGCCTTTTCAAACTTAGT
CCCACAGGCCTGCAGATGGTGTGATCACTCAGAGAATCAAGAGCTCTTTACTAAAACCGA
ACCTCTCACCCTTACCAGTGGAAATTTTCCGTTGGTGGGGGTGTTCAGGGGACCACTTTT
TTTCTCCCTTTTTTTTTCCCGGAGAGGAAGGGTGATGCTGTTCTTCGTTCACTGGGAATG
TATTGACTGAGGATCCAACTCTCAGCCTTCCAGCTGGACCCTGCTGCTGCTCTGCTCACT
GTGTGGGGTTTAAACCAGGACATAAACACACCTGACAGCTGAGAGTTCTCCTTGGCTACT
GTTTAACCACAACTCTAATAAAACCATGAGGATCTTCCTCTTGCTTTGCCTGCTGGCGCT
AGGCAATGCCAAACCCTACCAACCAATCAATGTTATGGACTACCTGAAAAACTATGACAC
AAAAATCCATGAAATCATGATATCGGATTCAANNNNNNNNNNNNNNNNNNNNNNNNNNNN
NNNNNNNNNNNNNNNNNNNNNNNNNNNNNNNNNGGACTGTCCAGCTCATTGTCATTGCTC
ACCCAGAGTGGTGCAGTGCTCTGACCAGGGTCTGATATCCGTTCCTGATAAGATTCCAGA
AGACACAGTGATGATTGATCTCCAAAACAATGATATCACTGAAATCCAGCAGGATGACTT
TAAAGGCCTCAACAAGCTTTATGGCCTGTTTCTGATCAACAACAAGATCTCTAGGATTCA
TCCAAAGGCCTTCAAAAACATGGACAATCTCAGACTGCTGTATCTGTCCTACAACATGCT
GAATGAGATCCCTGCAAATTTGCCTCCCAATGTCATTGAACTCCGCTTTCATGAAAACCA
GATCGACAGAATTCAGAAGGATGCATTTAAGGGCTTGAGGAAACTTCATGTGTTGGAGCT
GGGGGCCAACCCTCTGACCAACAGTGGAATTGAGATAGGAGCTTTTAATGGCCTGTCGAC
TCTGTATATCGGTATAGCGGAGGCCAAACTAACTTCCATACCAAAAGATTTCCCATCCTC
CATTACAGAACTGAGTCTGGACTACAACAAGATCTCTAAGGTGGAAATAGAAGACTTCAT
CAGATATAAAAACTTGCAGAGGCTAGGACTAGCTTTTAACCAGATCAAGTATGTAGAAAA
TGGCAGCCTTGCCAACACCCCGAAAATCCGTGAGATCTACCTGGACAACAACCGTATGAG
AAAGGTCCCACCTGGCCTTAGTTCCCTGCGCTACCTACAGGTAATTTTCCTCCATGGCAA
CAAAATCAGCAGTGTGGGAATCAACGACTTCTGCCCCATCAGGGCCGACAGCAAGAAGAA
TCCGTACACTGGCATCAGTCTCTTTGCCAACCCTGTTAAATACTGGGCCATACAGCCGGC
AACCTTTCGCTGCGTGACCGGACGGAGGGGTGTTCAGCTCGGAAACTTCAGAAAGTAGCG
GGGAGGGAAATGATAGCTCATAAATGAAGAAGAAATGCCTCTTGATAAAATAAGGACATA
GCTGGAAATAATTCTGATAGGCTAAAAACAGATTAAACTGTCCTATTAAAGGGTTAACTG
TTCAAAAAAAAAAA
>C1177
CCTTCATGCTTTAATGTCTGCCTGAAAATATTAAAAAGCAAAAACTTAAAATTTCAAAAA
AAAAAATTTGTTTGCAATGGTTAATTTAGTCTCAAAGGTAATTTTTGGTCACATCTTAAA
ATATAATAAATTACTGAATAAAGGTATATAAAACTGCTTTTCACACTCAAAAACAATAAA
ATAAATAATTTCTGTTTGAAAATCAATGTATTTACGTGTCTAAAGAAATTTGACTTAAAA
AAAAAAAAAAGTCTAGTTTAACTAAATATCTTACATTTCCTATTCATGCCCAACAAAGTG
CAAAACAAATACAATGCAAGTGCTGCATAAAATAAGCAGTATTATCACAGTGTATGTTCT
GACCTTCTTAGGCAGGAAGTAAACTCCCAAAGGGTACTTCGCAGTGTTTGTCCACAACTC
AATCTGAGCCAGCACCTGATTGGTGAAGGAGTTGCTCATGACAAATGATGGGTGTCCCAT
GGCACAGCCCAGGTTAACCAGCCTGCCCTCTGCCAGGATAATGACGTGACGACCGTTCTT
CAAACGATAGCGATCAACCTGAGGCTTGACATTGATCTTCTCAGCAGCATTTTTGTTGAG
CCAGCTGACGTCAATCTCACAGTCAAAGTGTCCAATATTACAAACAATGGCGTCGTCTTT
CATTTGCTCAAAGTGGCTGAAAGTGAACACAATAAATTATAAGCTGTTTTTTAAATGTGT
AAAAAAACTCACAAACAATG
>C1016
GGCTTTCGAGCGGCCCGCCGGGCAGGTACTGGTCACCATCGAGATGTGCAACGCTCTGAA
CAGCTTGTCTGAGAACCAGTCTCTGGTGCGCATCGCCCCCCTGGAGCAACGGCTGGCTGG
TGGCTGCCATGAGCCTCTCCATGTCCCTTCACTTCATGATCATCTACATCGACCCCCTGC
CCATGATCTTCAAGCTCACTCACTTGAACGTGGAGAAGTGGATGGTGGTGCTGAAGCTTT
CCATCCCAGTCATCCTTCTCGATGAGCTTCTTAAATTTGTGGCTCGCACATATCTGGACG
CCTAAACCTGTTCCCCCCTCCTCCTCCATACCCCTGTAACAAAACAAGGCAAAGTCTAGA
GGTGAAGAGAAGCGGAGAGTTGCTGAAGCAGAGAGGCACCGAGACACAGAGGATGGAGAG
AAAGGCTGAGCGCTCCAACTGAATGAGAGCGTGCAACATGTCGCTTGATCAAAAACCCCG
AGTGGCATGAATACAAACACATAAGCCATCTGATGATACACCGAAAAAAAGCTGAAAACT
ATTTTTGTCTGTGTATGTACCTCGGCCGCGACCACGC
>EST_75611624
GAAGGGGAACATGATGGCAGTTGCTCTGTCTTTGAACAAAAGCTTCCCCAACTGCCTGGT
CCATGCTGTCAGCCATTACAAGGCAGTGGTGCAGTCCACCAACTTCCAAGACGATTGTTA
CTACTTTGGAAAACACAAACGAGCGTACCTGTGCATTCATCCTGAATAGGCCCATGAAAA
ATGTAATGTGTACCTTCGTATTGATGAATTTATGAATGTCTTTATCAGAGACTTGAAAAT
ATCTCCATTCAGTATAGAAATGTATTCCTAAATCTTGCCTCTGTTGATGTGTAATCAGCT
CTGTCTGGGTTTTGCTATGTGACCCATTGTCTAATGCAACAATTTATATTCTTATACATA
CATTATGCGTAGCTTTGAGGTTAGAAAATTCAGAGCCAGATGTGTCCATGCCAGCTTTGT
CTTAGCATTAGGGTTGTGAATCTGTTCCCACTGAATATTAGCCTGCTAAGGGTGGATGAC
TGAGCAATATCTGTTTGTGAGCTTTCAGAGATTTTAAAATTATATGTGAAAATCTACCCT
TGGAAAATGCTAGCTTTGGATGTTCTGAAGAAGATGACATTCTTGACTATCAAAACTGGG
TTTGGATGGGATTATTAGTCAGCGACTTGGTTCTGAAGTAAAAAAATTATTAAAGAGGTG
TTCAACAATTAANAGAATAGTTCTACATTTGGGGGAAATGTGCATATTTGCTTGCTTGGC
CTTCGATTTCTATATTAAAAATCGAAAGAGAAATCCGTCCATTTATTTTCTTCTGCTTAT
C
>C508
GTTAGTCTGCCCCCTATTCCCCCACAGACAGATATCTCCCATGAGCAGGCTATGGACAGT
GAGGTAGAATTTTTCACAAGTTCAGACGACAGCTGCCGCCTGGTGTCTGATCAATTTTCT
AAATCAGCTTTTAAAAATCTTGTGGCCTGTGGGCAGACTAACCCCGCTTACTACGATGGG
CCATTAGGACCACAAAGCCAGCAGCAGCCCCAACAGCACCATCAGGCAAATCCTCCGCAG
GAAGTACGGGAACAGTATGAGCAGCAGCCACAGGAAAGACCCGCTCAGAGGAGGCTACGA
CGCTCTCTCTCTGGACCAGCGGGATCTTTACACAAGCTGCCACGACCCACATGCCCCAAA
AGGCACCCCAACAGTATGGTTCCCCCTCCTATACCTCCACGTAACGTCAAGACAGATTGC
AGGCGCTGGTCAGCAGAAGTCTCATCTGGGGCTTACAGCGATGAGGACAAACCACCCAAA
CTGCCTCCAAGAGGCCATTTGTCGCACTCCCGCACTCCCAGCCCTAAGAGCCTCCCAACA
TACACTAACGGGGTGATGCCCCCAACCCAAAGCTTTGCACCAGATCCTAAGTATGTAAGC
GGTCGGAGTTTACAGAGACAGAACAGTGAGGGCTCCCCATGTATCCTTCCTATTATGGGG
AATGGCAAGAAGGCCAGCACCACACATTACTACCTTCTGCCTCAGCGGTCTCTTTTTGCA
GACTCGCCTTGTGACTGCCACACCAGAAAGAAAGCACAGGTGGATTTTGTTTGAAAAGTT
TTTGTGGAAGTAATAGAAGACTATACTGTACATGCGCAAAACCCACTTGACAAAATGGTG
AAATTGGACACCAACAACCTTTTTAGACTGCTGCTTTTACTTTTTTTCTTTTTTCTTTTT
GTAATACCCCTTATGTATTTTGAACACACAGGGTATTTGCGCACTGTGTACAGTTACTGG
TAATATTGAAAAGATATTTTCTGTGAAAACCATGTCTAACTAAAGATTGTGGGCAAAGTT
CAACAGTCTATAGCNNNNNNNNNNNNNNNNNNNNNNNNNNNNNNGACATTCAATATTTTG
CTCTGTTTTAGTAAAGATGTGGTACAGTCAGAAAGTACAAGCGGGCCTTGTACCTTGTGT
GCTCAGTGTTTTGTGTCTGATGTGGTGTGGATGTTTTGTGAGATGCACTGGGGCTTTTTG
ATGGTGCTTTTGTATCTCACAAGGGACAAAAAGGTCAGTAATGTAACCGTGTATCACTTA
ATATATGAAGTCTAAATACAAGCCCGATGAATTTATAACAAAATGAAGGATTCTAGCACG
TGCCGATTCTGTTTGCTATTATATCAATACTGATATGGGTTTCGCGCCTTGATGTAATGT
CAGTCTTACTCNNGNTGACTACTTCAAAGTAAATTTGTGTTGTGTTTTGTTTTGTTGTTT
GTTTGTTTTTTCACCCCATATGGCACATTGTCATGGTACATTTTGTACTAGTAGGTGTGT
TCATTACTAGTAGCTAACCATATTTCTTTTGGATTGTCCAGTGCAGCTGAGTATGGTGTA
GCGTCTTGAGTGTATTTGTGTGTGTATGTGCAGTGGACGTGTTTGCGCATATGTGCATGA
GAACAGCAGTTGGGAAAAGTGTTTAATTAGTAAAGAATTGTCAACAATGCTTGTTACTGT
GCAACACTTGTTAGCAGTGCCCGCTTTTTAGTAGAGCCTTCTAAGAAGTGCACACATTTG
ATTTATTTCTGTCAGTCTCCAGATCTGTTTTANTGCACAGGAATTGGTCTGTGACTGTCA
GCGAATGTGTGCTGTTCTTACCACTGAAGCTACTCTTTTCTTCTTTTTCTTTTCTGGTCA
AGCTGTGAGTCATTGCTTGAAACAAATTTGCCTCAAGTACTACCTCACTTTGATATTATC
CATATACCTTTACAAACTCCCTGCTTTAAATTGTGTTCAAGGGTGAAATTTGAAATTGTA
ATCCATGAGCGATGAGGTAACGGCTCCATATGTGACCTAACACTTGTAGGAAAAGACAAT
GAATTTAAACGCAAAGTCTGTTCTAACCGGATATCCTAATATGGAGATTTTAGATGAAAT
AGATTTTAGATGAGAGATGTTTGGCTAATCTGTTAATACAAATGCATTACAAAGACAGTA
CAGGGTTTACCTACCTGACACAGACTTTCCTGTTCTGCACATGCATTCCTGCCTTACATG
ATTGCAGTGGGTGTGGTCTGAAAGACTTTGGCTGCTGGCAGCCTACTAAATGTATGATTT
TTTTTTTTTTTTAATTGTTGTACATTATCCACAAGGCGTCAGAATGATATAGAAAATGTA
GCACATGTATTGAAGTAACCCTTGGTATCAAACACGGTGTTCAGTTTGGGAAACAAATAA
CTGCTAAGGTCAATCGGTCATTGAAGTATCTTTTTTTTCCTCTTCCTTCTGTTCACAGAT
CTTACCAACACAATGTTGCTTTTGACTTAAATGTTTGGAAAAATGTTTACATCATACACA
AAAAACAAACTATTTAATCTTAAGGTATTCATATGTCTTATTAGAAATGTTAAAACAGAA
TGAAGACTAGTTTATCAAGAGATAACACTCTGCTGTGGCGAAGACATGCACTGGGAGAGT
TCAGTATGCTGTGTACAGTATTTAACAACTCCATTTGTTATTATGAATAGTTGATAAGTA
TATAGTCTTTAAAAAGAAAGCAATAATAAAGTGACTTATTTAC
>C58
TTTCCGCTGTGAGCGCTTGGTTGGCGTCTGTTATCGCTTCGAAAAAAGCCATTTTCGCAG
CTGTATTTTCCTGACATTTTTCTTCGTTTCCCGCTGAGAACATGGGCAAAGCAAAGGCAC
CTGCTTCCTCTGAGCCTAAGAGAACCTCTGCACGGCTGGCATCAAAACCGAAACCTGCAG
CAGTGGAGGCTAAGAAAAAGGCTGTTGCAAAGAGGGCACCCAAAACAAAGAAAGCCAAAC
CCGCTGAGAATGGGAGCACCAAGGCTGAGGAGCCCAAGGCTGAAGCCACTGAAGCCAAAT
GAATAGTGGTTGATGTGCTCACTCTGTGTACTTGGTGATTGTACAGTTTTAAATAAGTAT
TTTTTACCAAGTTTTATATTACAAATGTCATTTATAGTTTTGTTTTTGGCTTGCACTTGA
TGTAACAAAATTTTGTTTTCACATTCATATCCATTTTATATCAATCTTAAAAACGGATAC
CGTCCATATCCTGTAGTTGTGGCATTTTTTAGTTTGTCTAATCCAGATTTGTTTTAAACT
TCTAAACAACAGATGTAACAGCTTTTCCAACAAGTTGGATTTTGAATCTAATTGTAAACA
TAATTCCGCTGTGAGCGCTTGGTTGGCGTCTGTTATCGCTTCGAAAAAAGCCATTTTCGC
AGCTGTATTTTCCTGACATTTTTCTTCGTTTCCCGCTGAGAACATGGGCAAAGCAAAGGC
ACCTGCTTCCTCTGAGCCTAAGAGAACCTCTGCACGGCTGGCATCAAAACCGAAACCTGC
AGCAGTGGAGGCTAAGAAAAAGGCTGTTGCAAAGAGGGCACCCAAAACAAAGAAAGCCAA
ACCCGCTGAGAATGGGAGCACCAAGGCTGAGGAGCCCAAGGCTGAAGCCACTGAAGCCAA
ATGAATAGTGGTTGATGTGCTCACTCTGTGTACTTGGTGATTGTACAGTTTTAAATAAGT
ATTTTTTACCAAGTTTTATATTACAAATGTCATTTATAGTTTTGTTTTTGGCTTGCACTT
GATGTAACAAAATTTTGTTTTCACATTCATATCCATTTTATATCAATCTTAAAAACGGAT
ACCGTCCATATCCTGTAGTTGTGGCATTTTTTAGTTTGTCTAATCCAGATTTGTTTTAAA
CTTCTAAACAACAGATGTAACAGCTTTTCCAACAAGTTGGATTTTGAATCTAATTGTCAA
CATNAGGCAGCTAAANCNNAAAATTNTGCAGGAGAANATNAATTNNCCGNTNATCCTCCT
TTGCTNNNGNCAATGCTGNNNTNACTAAAATTATTGCCTTNCCAAATGNTTTAAAAAACA
TTGAAACAANGAAAGCCAAACCCGCTGANAATGGGAGCACCAAGGCTGAGGAGCCCAAGG
CTGAAGCCACTGAAGCCAAATGAATAGTGGTTGATGTGCTCACTCTGTGTACTTGGTGAT
TGTACAGNTTTNNNTNAGNATTTTTTACCANGTTTTATATTACAANTGTCATTTATANTT
TTGTTTTTGGCTTGCACTTGATGTAACNAANTTTTGTTTTCACATTCATATCCATTTTAT
ATCAATCTTAAAAACNGATACCGTCCATATCNTGTANTTGTGGCATTTTTNAGTNTGTCN
AATCCAGATTTGTTTTAAACTTCTAAACAACAGATGTAACAGCTTTTCCAACAAGTTGGA
TTTTGAATCTAATTGTCAACATAAGGCAGCTAAAGCATAAAATTTTGCAGGAGAATATGA
ATTTGCCGTTTATCTCCTTGTAGTGTAATGTTGAACTAATAAAACTATTGCTTTCCAAAT
GTTTTAAAAACATTGTATGTTGATGTAAAATGCCACAGACAAAAAAAAGAATACTGTTAT
TAGGTCAAAAAAAATGTTTAAGTTTGATGCGTCCCAAAAACATGGCTGATGTGAACCCAG
TCATCTGATAAAAACTTCTGTTAAGTTATGTTTCTGTTTTCTGCTTTTCTGACTCCAATG
GTTGATCTTAATGTTCTTGAATAGACATGTTCTTTAAATCTGNNNNNNNNNNNNNNNNNN
NNNNNNNNNNNNNNNNNNNNNNNNNNNNNNNNNNNNNNNNNNNNNNNNNNNNNNNNNNNN
NNNNNNNNNNNNNNNNNNNNNNNNNNNNNNNNNNNNNNNNNNNNNNNNNNNNNNNNNNNN
NNNNNNNNNNNNNNNNNTTCTACATAAATGTTATCCAGCCAGTCACTACATGGTAAAATT
TAAAAGAGACATAAATACTAACTGTACTTTCTGTGGGGATCATCCAGAAACTGTGACACA
TCTTTTTTTGGTACTGTTCTTTTACACAGAGATTCTGGAAGGAATTTAGCAGTTTTGTTA
TTGTCCATATTTTAAGGGAATTTTCTTTACGTTTGGCAAATGTTTTATATCAGACTCTAC
CAACAAAAAGGCTCTCAAAACAATATATATCTGTGAATTTTTGCGTGTATTCTTGTAACT
TTTTACCCCTGGCTTTGTGTGTTCATGTTCTGTTGTTTTGTAAACTTCATCTGTTCGTAT
GTTGTATACTCATTGTTTGTTAAATAAAGTTTAACAAAAAAAAAGAAAATTGGAACAGTN
NNNNNNNNNNNNNNNNNNNNNNNNNNNNNNNNNNNNNNNNNNNNNNNNNNNNNNNNNNNN
NNNNNNNNNNNNNNNNNNNNNNNNNNNNNNNNNNNNNNNNNNNNNNNNNNNNNNNNNNNN
NNNNNNNNNNNNNNNNNNNNNNNNNNNNNNNNNNNNNNNNNNNNNNNNNNNNNNNNNNNN
NNNNNNNNNNNNNNNNNNNNNNNNNNNNNNNNNNNNNNNNNNNNNNNNNNNNNNNNNNNN
NNNNNNCAANNNNNNNGCCCCCCCCNCCCCCANAAAAANTTTNNAAAGCNGTGGCTCCAG
TCTGCTTGTCAGCTAGTGATCGTGCCTATCAGAGATTGTGGGTTGCTGCAGCGTCTTGTA
TGTGTTGTCCAAAGCTCAGTTTCATGCAGTCTTTTACAAATCACAAAAGAAACGAAAAAG
ATCTTTGTCATGTATGTATATTTTTTATGATTGTTATTTTTATAAATGTATCAGACACTG
CAGGTGTTGCAGTGCTTTTCAATCTGTGATCGAGCTTCAGAGGAAATGTTCTCAGTAGCT
TTTTGTTTTGTTTCTTTTTTTGCTATATTATGTTATGTGTCCAATGGGTCAAAAGGTTAA
AGATGTTTTCCTCAATAAAATATCTGNNNNNNNNNNNNNNNNNNNNNNNNNNNNNNNNNN
NNNNNNNNNNNNNNNNNNNNNNNNNNNNNNNNNNNNNNNNNNNNNNNNCCTTNTCGGCCN
CCN
>EF577031
ACGCGGGGTTGCGCTGTTTTGCTTGACTTGATCAGATCTGAACAAGTAGCCTGACTTTAG
CCAGTTGCGCGAGCTGCTTTAAACCAGATGTTTTGCGGTAACACGCAGTAGTCCCGCGCG
TAACCGCATCCACACAGCCTTTATACCTTCTACCGACGCGGATGTCCAGCTTCAAGGTGA
GGATATGTACCAGGGCATAATGACAAGCAACCACGGACCCTCTTCCTATGAGGCCGGATT
TCTTCACAACGCCTCGACGGGCACCTCTCCGGTTTATGTCCCCACCACCCGGGTCGTCAC
CCCCATGATTCCTGCGCTTCCTTACCTTCAGACGCCCGGTGCGTCGCAGCAGAGCAGCCC
GGCGTCGAGCCACTCTGCGTGGGCACAGCCGGGCGCAGACTCGGTGCCCTCATACAACCA
CTCCCCGGTGTCTCCGCGTTTCACCTTCTCCACCAGCCCGCCTCTGTCCTCCGGGGTGGC
CACGGCCCGGGAGACGGCAGTTTCTTACACAAGCCCGCTGAACATCTCCGCTAACGGTAG
GGATCACTACAGCGCTCGTGGTCTGAGCGGGTCGTATCACAGCCCTTATTCGGCCTACAT
GAGCCCTAACGTGGGCGGAACGTGGCCGGCGTCCCCCTTCGACAGTCCGGTCCTCCACGG
TCTCCAAGCTGGCGCTCCTCCTGGGACAGCAAGACACCCCAACATAGATTTATTTGATGA
CTTTGCTGAGGGCCGAGAGTGCGTGAACTGCGGAGCAATGCCAACCCCCCTCTGGAGGCG
AGACGGTACCGGTCACTACCTGTGTAACGCCTGCGGGCTGTACCATAAGATGAACGGCAT
CAACAGACCTCTTATCAAACCCCAGAGACGGCTGTCTGCCTCGAGGAGGGTGGGCCTGTC
CTGCACCAACTGTCACACCACCACCACCACCCTGTGGCGACGAAACGCAGAGGGAGAGCC
GGTCTGCAACGCCTGTGGGCTCTACATGAAACTCCACGGGGTCCCTCGACCTTTGGCTAT
GAAGAAAGAGGGGATCCAGACCCGCAAACGCAAACCTAAGAACCTCAATAAATCCCAAAC
TGGGACACCAGGCAACGAGGGGGCTCCAATTACACCCAGCAGCACTCCCCGCTCCTCCAC
CACCTCCACCACCTCCACCACTGCAGAGGAGACTCGCCAGATAAAGACNGAGCCAGAAAA
TCACAGCTTGTACACACATCACAGCTCACATGCACAGATTTCTGCCCTGCCAGCCTACAT
GGCAACTCAAGGAGGCCCCATTCCTCTCAAGATGTCCCCTGGGGGGCACAACGGGTCCTC
TGGCTCCAAAGCTGAACCCTGGAACAGCCTAATCCTGGCTTAGAAAAACCTACAACCCAA
CATCTCAAAAACCTACCTAACCACAGAATACCTATTAAACTCTCCTGACAGACTCTGGGT
TCAGACCATCCCGCCGTTTCCTGCCCGCTGTGCAGCGTTGTCAGTGCAGGAACAGAAATC
TGGGAGCTACTACAGAAGAAACGAGGCCTTACAGTGCTGCACACACTGTGTGTGAACTCA
GAGCAAACAAGGACGTGAATGGACTTTGTTATAGAAATCTGAAAGAAGAGCAGTGACTAG
ATTCACTCAGTAACACGACAGAAAACTTTTCGTCACCCTCTCCGCAAGATAAATACTGTA
ACATAATACATGATNNNNNNNNNNNNNNNNNNNNNNNNNN
>C1187
GGCTTTTCCTCTGGTGCATGTTGTGCAAAGTGTGCGGGGATGTGGCGTCAGGCTTCCACT
ACGGCGTCCATGCTTGCGAAGGATGCAAGGGCTTCTTCAGGAGGAGCATCCAGCAGAACA
TCCAATATAAGAAGTGTCTAAAGATGGAGAACTGCACCATCACGAGGATAAACCGCAACC
GCTGTCAGCAGTGTCGCTTTAAGAAGTGCCTGGCTGTTGGCATGTCTAGAGATGCTGTTA
GATTTGGCCGGATCCCAAAAAGAGAAAAACAGAGGATGCTGCTGGAGATGCAGAACGCCA
TGAACAACATGATGAGCAACAACAGCCAGTTACACAACATGCACCAAAGGAAAAGCC
>EE724125
AGAAGGTCGAGTGCTCTTCGCCTCGTCCAGTGCTGATCTTGGGTCCATTAGTGGAGGCCT
GTAAGGACATGTTGGAGAAGGAGGCTCCTACCAAGTTCTGTCGCTGTTTGCCTGAAATTA
TGAAGGCATCTCAGCAGGCAATAGAGCGTGGAGTAAAGGATTGTGTGTTCATTGATTACA
AACGGAGGAGTGGCCATTTTGACGTGACAACAGTCGCCTCAATAAAAGAAATCACAGAAA
AGGACTGTCACTGCTTACTTGACATTGCCCCTCACGCCATTGAACGTCTTCACATGGTTC
ACATCTACCCAATCATCATATTCATCCGCTACAAAAATGCCAAGCAGATAAAAGAGCAGA
AGGACCCTTTGTACCTGCGGGATAAACTGTCTCAGAAACATTCCAAGGAGCAGTTTGAGG
CGGCGCAGAAAATAGAGCAGGACTACAGCCGCTTCTTCACAGGAATTGTCCAGGGAGGCA
GCGTCTCCTACATTTGCACTCAGATCATGACCATCGTGGAGCAGGAAACAGAGTAAAGTA
CTGTGGATTCCAGATGGAGCACCGTAAAAGTATCTCCTCTTGTTCATGTCGCCCAGAAAC
ATTCCAGGATGTAGCAAAGATGTTCCCAATCCAGCAGTTCACAGCAGACACGATGGTTAA
CATCCAATACTTCTCACTTACAGCAATATCACACACATGGATCATTTTGCGATATTCCTA
CTACAGTAAT
>EST_75611567
TGATTAAAAAGCAAAAGAAAAGGGCAGTTTTTCCAAATCTTAACCGATTAGTTTTTTTTC
CAGCGTAGTTGTTTTTTTAAAATAAACCACAAGCACTGACTGAAAAATGTTTTTTCCCAA
CATACAAAACTGAACTGAATGTTGTTATCTTGTTAAGTTCAAATGATTGTACTGCATCAT
TTTCCTTTTTAGCAATGGGAATGGGGAAAAAATGAAGTGAAAAAAAATGCTGCACATTTT
ATGTTGAACTAATTTTTGTCAGACTATCAGAGAGGATAGCACGCAGCAGAACAGTCTTCA
TGTGGGCACCTATCTGATGACGCAAATGGCAAAACTCAGAGACAAATATGAGGTTATCGG
TGATGTCCGTGGAAAAGGCCTCCAGATCGGCATGGAAATGGTTAAAGACAAGGGCAGCAG
AGAGCCGGTGCCTCCTGAAGCAATGAGTGAGATCCTTGAGGACGTCAAGGACATGGGAGT
CCTGATAGGCAAAGGAGGAGTGCACGGACAGACCTTCCGCATACAACCCCCCATGTGCAT
CACGAGGGAGGATGTAGATTTCTTCCTGGCAGTGTTTAATAAAGCAATCTCGGGCTACAC
GGACAGAAAATGAGCAGGTCAATGCCGAGGGGTGAACTGGAATGGAAAACCATTCAGCAA
GGGACTTCTCCTTTAAGAAAAAAAAACAATTAAAAAATGTATTGTCTGAATGTTTCAAAT
TTTAAT
>EST_75611711
GGTTCAGACTGCGGGCACATCTTCATCTGGGACAGACACACCGCAGAGCACCTCATGCTA
CTTGAAGCCGACAACCACGTGGTCAACTGCCTGCAGCCGCACCCCTACGACCCCATTCTG
GCTTCTTCAGGGATAGATTATGATATCAAGATTTGGTCGCCACTGGAAGAATCGCCGTCT
TTCAACAGAGTCCTCGCTGAGGAGGTCATCACTCGGAATGAGCTGATGTTGGAGGAAACG
AGAAACACGATCACAGTCCCGGCCTCTTTCATGCTTCGAATGTTGGCCTCCCTCAATCAC
ATCAGATCAGATCGGGTAGAAGGCGATCGCTCCGAAGGCTCAGGCCAGGAAAACGAGGAC
GAGCAGTAGCCAGCTGGAATTTTATTTTAAAATAAACACTATTTCTTCTTGCTGTATAGC
ACTTGAAAAATACCCGAGATTTGTACAAGTATAGTGTAGAAAAACTTCCTTTTGAAAATT
AGTGTAATTTCTAGCCCCTTGTGTTTTTTAAGAAGACTTTCTTACTGATGTGTCTGTATG
AGGATAAACTATATTTGTGTGAATGTAAAGGCAAGGACGTCAAAATATAAGTGTGAGGAA
AAGTGGCGGCTGGTGTGAAAGGTTAAGTGCAATATTATTTTGTTAGGAGAAGGTGAGCTT
TGATCAGTGTTAACGTTTGACGTTTTTGAAACTGTAGCACGGCGCTGAGAAATGTTGACG
TGCTGCTCCGGCAGTTACGCATGTGAATACAGACAAAGTAAAACACGGATGCTTTATATT
TCTTGTTGA
>C135
CGGCCGGGGGTGTGGTNNTTTACTTTCTATTCACTTAAACCCATCCCTGTTTGTGGGGAA
GCCTGGTAACTTGCAGCTCCAGTCGCTCTCTCTCTCAGCGCGCTACACACTATTCCTTCT
CCTCTTCACCCTCTTCTCCTTCTGTCTCCCCCGGATCCTTGCAGGAGTTTCTGCATTCGC
CGTTTATCCGAAAACAAGGGAACATATATAAACCCAACAACAAAGACATGGACAACGACA
GTCTCAACGAGAAAACGATGGAGGATGTCCACACCAAAGAGATCGACCTGGTCAACCGGG
ATCCCAAACACATAAACGACGACGTTGTTAAGGTTGAATTTGAAGATGTGATCGCAGAAC
CCGCAGGGACCTACAGCTTCGACGGCGTGTGGAAAGCCAGCTTCACAACCTTCACCGTCA
CCAAGTACTGGTGCTACCGGCTGCTGACGGCACTGGTGGGCATCCCCTTGGCGCTGATCT
GGGGAATTTTCTTCGCCATCCTGTCCTTCCTGCACATCTGGGCCGTGGTGCCGTGCGTCA
AGAGCTACCTGATCGAGATCCACTGCGTCAGCCGCGTCTTCTCTATCTGCGTGCACACCT
TCTGCGACCCGTTCTTCGAGGCCATGGGCAAGTGCCTGAGCAGCATCCGAGTCAGGATGA
CCAATGTGGTGTAGCCTCCCAACTCAGCTCGAGGCTTCTAGCGCGCACACTATTCCTTCT
CCTCTTCACCCTCTTCTCCTTCTGTCTCCCCCGGATCCTTGCAGGAGTTTCTGCATTCGC
CGTTTATCCGAAAACAAGGGAACATATATAAACCCAACAACAAAGACATGGACAACGACA
GTCTCAACGAGAAAACGATGGAGGATGTCCACACCAAAGAGATCGACCTGGTCAACCGGG
ATCCCAAACACATAAACGACGACGTTGTTAAGGTTGAATTTGAAGATGTGATCGCAGAAC
CCGCAGGGACCTACAGCTTCGACGGCGTGTGGAAAGCCAGCTTCACAACCTTCACCGTCA
CCAAGTACTGGTGCTACCGGCTGCTGACGGCACTGGTGGGCATCCCCTTGGCGCTGATCT
GGGGAATTTTCTTCGCCATCCTGTCCTTCCTGCACATCTGGGCCGTGGTGCCGTGCGTCA
AGAGCTACCTGATCGAGATCCACTGCGTCAGCCGCGTCTTCTCTATCTGCGTGCACACCT
TCTGCGACCCGTTCTTCGAGGCCATGGGCAAGTGCCTGAGCAGCATCCGAGTCAGGATGA
CCAAGGAGGTGTAGCATCCCAAATCAGGAGGAGGATTCAAAAGAG
>EST_253831742
GGCCCGACGTCGCATGCTCCCGGCCGCCATGGCGGCCGCGGGAATTCGATTAAGCAGTGG
TATCAACGCAGAGTACGCGGGGGGAGACGCTGAAAAGGGAAAGAAGGTTTTTGTCCGGAA
GTGTGCTCAGTGCCACACGGTAGAGCAGGGTGGCAAGCATAAGGTGGGCCCCAACCTCTG
GGGTCTGTTCGGAAGGAAGACCGGACAGGCAGAAGGCTTCACTTACACAGACGCCAACAA
GAGCAAAGGTATCATTTGGAGTGAGGACACCTTGATGGAGTACCTGGAGAACCCCAAGAA
TTACATTCCTGGAACCAAAATGATCTTTGCTGGCATCAAAAAGAAGGGAGAGCGCCAAGA
CCTCATTGCATACCTCAAGTCAGCAACGTCATGAAAAGATCACTGAGATCACAATATTTA
ATGTAATTTTAATGTTTTTCTCTGCCAATACACATTAAATATGATTTTATGTTTCTTCAT
TTGGACAGAAGGTTAATGTATATTCTCAGACTGGTGTTTGTTGTAAGTTTCACTTCCTGT
TAAGGTCAGATGAGTTTTGAGCAGCTGTTCAAGTGAACAAACATAAAATCACAGTCCTGT
TTTCATTGAGTCTGTACAAGTACATACTAATCACATTATTTAAAAAAGCTCTGGGGAGGA
TGGCTCGTCTCTCATTCTTTTCCATGACAACATGTGTTTGGTACTTTCTGCTAACAGAGT
TATCACCAATACTTTATATTCATAACAATGAATAATAAAATTCATCTAATATCAGCTACG
TGAAAGTGAAACGGCATGAAGCCTGTGTGGAGTTTGGTGGTAACTGGTGCTGATTTTGAA
TCTGCCCTCAGCATTCATATTC
>C913
GGCCCGACGTCGCATGCTCCCGGCCGCCATGGCGGCCGCGGGAATTCGATTAAGCAGTGG
TATCAACGCAGAGTACGCGGGGTTCTTGTGACTTTTTGAAGTACCCGTTGAAACACCCTC
TACCCTCAATTTTATACTCACAGTAAGCTTTTCTCACTTGNNNNNNNNNNNNNNNNNNNN
NNNNNNNNNNNNNNNNNNNNNCATGCGTTTGACAGGCAGACCTGCAGGTGTCGAGGGATC
AAAGTGTAAGGTGTGTGTCGCCGCACCCGATCACGCGACTGTTGCTTTGCCAGGTTTAGG
TAGAATCGTTAGTGCGTGAATGAAAGGCTCGTGCATGAACAGTGTACAGTTAGCGACTTC
ATCGTAGGACAGTTTTACTGGGTGACGACGGGTTTCATCAGTGTCCCAGTGTGGACGAGT
GACTGAGTGAGGAACTGCGATTTGGTTTTGTTTTTTTCTTGCTAAATGAATTGAGATCTC
TAACGAGGCTTCACGCAGGTGGCAGACTAAGTGACAATCCTCTCACTTTTGTCTTTTATT
TGGTCTCTTTTTCAAAGAAGGAACTGAAGGAAACAATGCCGCAGCAGTTACTAATATTCT
GTCGTTGCTGATGGAGCTACGCATTAGTAGATGTTCATATTGTAACCACAGTTATTTGCT
GTTGATTGTTGGAGTCACGTTGTGTCATTACGTACTGTATGTTTTACATCAGTGAGCGGG
AGCATTCAGTGTGACTGCACAGCCTTACATTACTACCATCAAAATGTACTGTCTTGATAT
GGAAAGGCCAATTATTTATTTTAATATCCTCATTCTTGAAAAGGTGCTTTAATGTAATTT
ATATTTCACATTGATTGCTCAAGCTATTAAATGTTTGTATTATTATTTAATGG
>RBEST_C350
AGGCGGCCGACAAGNNNNNNNNNNNNNNNNNNNNNNNNNNNNNNATTAGGGCTTTATTTA
AAGTTGCACAATTTGACCGTGTTCATGTGTTTTGTAATAAAACACCACAGCATTACCAGC
AATCAAATTTCAGCCAAGCTTTGCTGAAGCATGAAGCTGATAGTATTGCAACTGTTTCCA
ATTGGCAGCAGTAAATATATCGTTTATTACTATTATTATTTTTTCTTTCTGATTATCATA
ATTTCCTGGTCTCAGATGAGAGCAGCCAACAATCCTCCAACAGCTCCTCCAACAGTACCC
ACGGCTGCGGTGGCGGCCCCAGACAGACCTGCCATACCTGCTGACTGCAAAACAGCCACT
GCACTACCTGCTGCCACTCCTCCTCCATTGGCTATAGCAGCTGCAGACATCCAGCTTGCA
GCGTAGGAACTAGCTGCTATTCCAGCTGAGGTGAAACCTACAGCCCCCAGGACAATAGGA
GCAGAGACCACTGCTCCACCTGCCCCGGCTGCGATTGCTAAGCCTGTCAACAGACCCATT
TGTTGCACTCAGGATCTTCATAATTTAATAGGGCTTTATTTAAAGTTGCCCANTTGNCCG
NGTTCATGTGTTTTGTAATAAAACNCCACAGCATTACCAGCATCAAATTTCAGCCAAAGC
TTTGCTGAAGCATGACGCTGATAGTATTGCAACTGTTTCCAAGTGGCAGCAGTAAATATA
TCGTTTATTACTATTATTATTTTTTCTTTCTGATTATCATAATTCCTGGTCTCAGATGAG
AGCAGCCACCAATCCTCCAACAGCTCCTCCAACAGTACCCACGGCTGCGGTGGCGGCCCC
AGACAGACCTGCCATACCTGCTGACTGCAAAACAGCCACTGTACTACCTGCTGCCACTCC
TCCTCCATTGGCTATGGCAGCTGCAGACATCCAGCTTGCAGCGTAGGAACTAGCTGCTAT
TCCAGCTGAGGTGAAACCTACAGCCCCCAGGATAATAGGAGCAGAGACCACTGCTCCACC
TGCCCCGGCTGCGATTGCTGCGGCTGTCAACAGACCCATTGTTGCACTCAGGATC
>EST_75611586
GCGGGGCTGAGAGGAATGCAGAGTTCTGGTTGAATGTCAAATGCTCAGCGGTGTTCAGTG
GTATATATGTATCATATAAACTGGATCTGCCCTGTGCACACATTAACACACATATGGTTG
AATGTAAAGAAAGAAATGTTTTAGCTGCTGCTGTTAAAGTGTAAACACAGATGAACATTG
ACGCATCTCACTCGCGATTTTGTAATTTAGAACGTGTTGCACCAAATGTTAGCGATAATT
TGCCACCCAAAGTTTGTCGCCTATGTCCTTTGCTCACCATTATGATTACTGAGATGGGGA
AAAAAAAGCCCTTTCAGCCATGACTGGCACCATAAAATACAAGGATTCCCTCAAATGTGT
ACAGACATGAGCGAGGGTACACCACATGGTGGATGAAGGAATAGGCCGCCGCATGGCCAC
GCTGAATGAGAGAAGTGTCGTTTATGATTTAAACAGACGCCTAAGATGGATTTTTCTGTA
ATTATTGTTCATAGATTTATTGTACATTTCTATTTTTGATACCTTCTCGCACTCTGTCTG
CCCCGAGAGGTATATGAGGAGGGCAGAGTGTGGACAATGTACGTCGTGTACTCAGAAACT
GTGTACATACTGTAGCACTGTGCTGGACCTGGTCTGCATACTCGACATCTGTTTCTGCTC
AAGTCAAACCCGGTGTTTGTGCTTGCTGTTGCCTTTTACTTGTGAAAAGCTGATAAATCT
CAGATGTTAATTCTCTGTACTATGTATCAATCCTGG
>EST_75611700
GGGAGGGAGTGGCCAACGAGCTTCTGCAGTGCTCTTCTGAGCTTCAAACTTTTCCAACAG
TGATCGGAAACACCATGTGCACCCATGACTTCTACGAAGGTCAGGGCCGACTGGATGGAG
CTCTGTGCTCCTTCTCTCAAGAAGAGAAACTGGAGTATCTGAGGAAAGCTTATGAGGCCG
GAGTGAGGAATATTGAAATGGAGTCCACTGTTTTTGCTGCTATGTGCCGTGTCTGTGGTC
TCAAAGGAGCTGTGGTATGCGTTACATTGCTGAATCGCTTTGAGGGGGACCAGATCACAT
CATCCCATGATGTTCTGGTGGAATATCAGCAGAGACCTCAAATCCTGGTGGCCCATTTTA
TCAAGAAACGCCTGGGATATATTATCTAACAACCCAGTCGCCCTGTAGCATGTACATAGT
TTTGACTCGTGGATATGTATATATATTGTACTTAAAATGTTAATACTGAAATATTTAAAA
GTTATACATTAAGATTTTTTTATGATTTATTTGACACTAAAATATTAAGCGTGTTGCATG
TATGCTTATAGAGTATATGTGTAAGTATGTATTATATCTACTATATTTATCCAGAAATAT
ATACTTGTAAAATCTTCAAAATGATATGTTCTGTATCTTGATCTCCATGTTTATCTCTGC
CGAAGCTGGAATTACAGTCCAGCAAGAAAGGAGATTACTTTGAATTTTAAGGGCATGTTT
TTAAGACCAAGAAACACACTTCAATGAATTGAAATAAAAATATCACGTCTTAAAAAAAAA
AAAAAAA
>C500
GCCAAAAGCATCCTCGAAGGTACGGCTCAGACAAAAAGAACACGTTTTATTTGATTCTTT
GGAGATCTGCTCCTCTCTTCTGCCTCTCCTTACAGCTTAGATTTCTTTTTCCTTTAACAC
CGAAGGGGCGATAAGGACGTGCTAACATCTGTATGCAGTAAAACTTTGGCACGTGATACG
CTAACTCATTTAGCAGTATTACAACGTATAAATGGCTAATTAGATTATTATCTATGTTTG
GTGTCATAATATAATTCCAAACACACTCGATGCCATAAAAGTTGAAGTAAATGTTTGTTT
TTCGATGACAGGATATCGCCCGGTGCAGTCTGATCCATTCCTGGCAGCCAACCCGTCTCT
TCCCCCACCGCTGAGCGACCGCATGAGGAAGAGAAGGGCTTTTGCAGACAAGGAGCTGGA
AACCATCATGCTGGAGCGGGAGTACAAAGAACGAGAGCTGATGGAGAACAACCAGGGGGC
TCCAGGCTCTCTCCTCTTCCCCAACGGCTTGGTCCACCACTCGTCTGAGTACAACTCCTA
CAAGTCGGCCTACTCGCCGGCAGCTCCGGTCGAGCCGCAGCCCAAAGAGCTGTGCAGCTT
CCTCACCCCTAACTGCCTGGATCTGAGCATGCAGTATCCCTCGACCCCTGGGAACGTCGA
GCTCATCTCCTCCAACGTCAGCGTGGCGACCACCTACCGCCATTACCCGCTGCAGCCGTC
GCGAGGTGGCTTCGTGATGTGGCCCCGCGGCGCAGCCAACCTGGGAGACGCTCTTCTGTA
CCAGCAGTGCCTGTTCAACGCCACGGCGGTGCAGAACATGAAGCCTGGTGCTGTGTGGGA
GCCCAAAGCAATGCCCGCTGAGAGTCAGCCACCAGAGCAGGAGGCCGCGGCCGCGCTCGC
TGCTAAATTGGAGGGATCCCGAGCCGCTGCTCTGCAGGACTTATCAGACCCTCAGAGGCC
CGATCCCAAACCTCCTGCCATCACCCAGGGGGAGCAGAGGGAGTGCTCAGCCTTCTCTCC
TCCTAAGAGGAGCTTTGGACAATCTTTCCCCAACCACCCTCATTCCCAAAACTCCAGCCA
AGTCCTCAACAAGTTGAGCAAGGACAATGCTAAGCCTTCCATGAAACTCAACTCCTTTCA
CTCCCTCATCCAGCACTCGCTGAGTGAAAAAGCCAGCGGCGGGTCCGGGCCAGAGCTCAG
AGCTCCGTACTGCAAGGAGCTGTTAGAGGAGGCGGCCCGCAAGTACAGGGAGAGCTCTGC
CAAAGACTTTCAGGCGGTAAAACTCACAGACAGGTATGCCAAAGACTTTCTGTCGAAGCC
TGTAGGGACCAAGATGGCGCCCAGCGAGTCTCTGTCCTTCTCCGTGGAAGCCATCCTGAA
ACGGCCCACGCCCGCCATAAGTCGAGCATTCCATTAAAATCCACGAGGTGTCCTTTGCTG
CACTATAAACACGAGGCTTGTCTCAGCCAGAGATCAGCTTCAACTGCGGTTTTTGGGGTC
AAATGATCATGTAAACATAAGCACTGCATCAGAAGATAGACCAGTTTGAAATGATTGTTT
TTTTTTCAGTGTAATATTTATGTACAGTGTATAATATTTTACACAAGCATGTTTGAATAA
CTTTATTTGTGTTGAGTATTTAAAC
>C242
AGGCGGCCGACATGTTNNTNNTNTNNTNNNNNNTNNNTTTTTGCCTTTGCCTTCTCCTTT
GGGTTTGTCAACGGCTCGATATTCACAATGGATTTGGCTTTTCCCAGACGGATAATATTG
AACGGATTTTCATCAATATACACAAGCTTACACTGTTTATTGTCTAACTTAGCCTTAGCT
ATGCGAGACAAACCTTTAAAACCATGGCAGAATCAAGCAAACAGGACATTAAGTACAGTT
GTCCCTCTCTTTTTCCCCCCTGAAAAAAGAAAAACGACGACAGTGTCCTATTTTAATAAA
GATCACACGTCCGACTCTCGGATGCCTGACAAGCTAATTAGCTAGCTAACATCGGCTAGC
CTGCTAGCATTACATTCCGCTAGCTCTCTTTATAAATGTGGCTCGGAGAGCACACTCTCG
CTGCCAGGAATAGAAAATGTTGGAAATTAGCTTCGAGTAATACTACTCCTTCTGCGGGGC
CAGCCAGTCACCCTCTCCTCTCGCCCCTAAACGTGTGGGGTTTTTTCTTTTGCAGTGAAC
TCCTCTGTGGTTCCTACCAGCTTTCCCCTTGAATTCTCTCCCTTCTTGTCCGTTCCCTNG
CAGGCGGCCGACATGTTTNTNTTNTNNTNNNNTNTTATTTTTTGTCTTTTCCTTCTCCTT
TGGGTTTGTCAACGGCTCGATATTCACAATGGATTTGGCTTTTCCCAGACGGATAATATT
GAACGGATTTTCATCAATATACACAAGCTTACACTGTTTATTGTCTAACTTAGCCTTAGC
TATGCGAGACAAACCTTTAAAACCATGGCAGAATCAAGCAAACAGGACATTAAGTACAGT
TGTCCCTCTCTTTTTCCCCCCTGAAAAAAGAAAAACGACGACAGTGTCCTATTTTAATAA
AGATCACACGTCCGACTCTCGGATGCCTGACAAGCTAATTAGCTAGCTAACATCGGCTAG
CCTGCTAGCATTACATTCCGCTAGCTCTCTTTATAAATGTGGCTCGGAGAGCACACTCTC
GCTGCCAGGAATAGAAAATGTTGGAAATTAGCTTCGAGTAATACTACTCCTTCTGCGGGG
CCAGCCAGTCACCCTCTCCTCTCGCCCCTAAACGTGTGGGGTTTTTTCTTTTGCAGTGAA
CTCCTCTGTGGTTCCTACCAGCTTTCCCCTTGAATTCTCTCCCTTCTTGTCCGTTCCCTN
GC
>C1264
CGTTACCGTGGTGAAGTGTCTGCAGATAATGGCAAACTTGTCGTCGATGGCCCAGCCATC
TCTGTCTTCCAGTGTATGAAGCCAGCTGAAATCCCCTGGGGCAGCTCTGGAGCCAAATAT
GTTGTTGAGTCCACTGGAGTTTTCCTCAGTGTTGAGAAGGCCTCTGCTCACATCCAGGGT
GGTGCAAAGCGTGTGGTTGTGTCAGCCCCCTCACCCGATGCTCCAATGTTTGTCATGGGA
GTTAATGAGGACAAATACGACCCCTCCTCCATGACTATTGTCAGTAATGCCTCCTGCACC
ACCAACTGCCTGGCCCCCCTGGCCAAAGTCATCCACGATAGCTTTGGCATCGAGGAGGCC
CTCATGACAACAGTCCACGCATACACAGCCACACAGAAGACAGTGGATGGTCCCAGTGCC
AAGGCCTGGCGTGACGGCCGTGGTGCCCACGCAAACATCATTCCAGCTTCCACTGGTGCT
GCCAAGGCAGTGGGCAAAGTCATTCCTGAACTCAATGGTAAGCTGACAGGCATGGCATTC
AGGGTGCCAGTGGCCGATGTGTCAGTGGTGGATCTGACATGCCGTCTCTCCAAGCCTGCT
TCATACGCTGAGATTAAGGAAGCCGTCAAGAAGGCCGCCGAGGGACCCTTGAAAGGAGTG
CTGGGTTACACCGAGGACCAGGTGGTGTCCTCTGATTTCATCGGTGATACCCATTCCTCC
ATCTTTGATGCTGGTGCTGGCATCTCCCTCAATGACAACTTTGTCAAGCTCATTTCCTGG
TATGATAATGAGTACCTCGGCCGCGACCACGC
>DQ011072
GTACAACTTTTATGACAATATTCAGCCCGGTCCTGTAGTGCCGCCCACATCTGGAAAGAA
AGAAGGGACACAGGCCTCCAAGCGGGTCCCCCAGACGGACGAGGACTTTGAAGGCGCCCA
GTGGAACTGTGAAAGCTGCACCTTCCTCAACCACCCTGCACTAAACCGCTGTGAACAGTG
CGAGATGCCACGCTACACCTGAGCTTACGCACTGTGCTGTATCTCCACTCCTGCCTCATC
CCTTGCAAATCCCTGGATACTATAAGCCCCGCCCCTCTACAATCTGCAGAATCTGTGTAG
AGGTCTCATCCCATCAATCAGTATACAAGTCCCCTCCTACCTGCTGAGGAAGAGCCACTT
ATCCCTCTCGTCCTGCTCTGGTCCCCTACTCCTGTGCACTTTGACCTTTGTTTTCTTTGG
TGGATAATGACCATTATTCTGGAGGGCTGGAGCTTCCTGTGGCAGACGTGTAAGAGCAGA
CTGCGGCTCAGACGGCGGGTGCAGCAGGCTTCAGAAATGTCAGAGCGCTTTAAGGATTGA
GGAGGAGCAGCTGTGGTTTACCTGGCGACCATTCCATGCAGAACAAATGACTGCCCTGTT
TACACTGTGCCCATTCCCAAAGTAC
>AJ577836
TGTCCTGAGTGGGTGCAGAAGTATCTGAACTATGGGTGGAGGTCTTTAATGAGAACAGGTACAATCACAT
GACCAATCACATGACCAGACTTAGTGTGATAATTTACCTAATTTTTATGAAGTAATACAACTTTTTTATG
ACCAACACAGTAAAGTTCAGTGTATTTTCTCTCTTCCTCTCTGTCTGCTAATCTTATGTGTGTGGTTTTT
TTTTTTTAACAATAATCAAAATTTATTTATTCGTTAAATTTCAAAACCATCACTTCAGCCTTTTACAATG
TGTTTCCCCCTCCCTTCAAATATTTTTCTTATTTCATTATTCGACTCTGTAATATCCTTTATTTTTTTAA
ATAGACTTTACATGGTACTGTATGCACATTAATATGTGTGTCTAAGGCATTCAAACAGAAATGATAAGTT
AGCATGATGTTAATACAGAAACAGTGACCTGTGTTTCTCTTTACTCTCCAGTTCTTCCTTCAGTGTCTCT
CCTCCAGAAGTCTCA
>ONG_S25_E04_SOX9A
CGTGAAGTAGGCCTCCGCTCCCTGCCTGATGGTCCCGGTGGGCGGCAGCTCAACATCGACTTCCGCGAC
GTGGACATCGGCGAGCTGAGCAGTGATGTCATCTCCCATATTGAGACCTTCGATGTCAACGAGTTCGAC
CAGTATCTCCCTCCCAACGGCCACCCGGGCTCCACCAACGCAGCGCCAGTAAGTTACACTGGCAGCTAC
AGCATCAGCAGTGGCGGCGCTCCAGTCAGCCCCCAGTCAGGAGGCGCCTGGATGGCTAAAAGCCCGAAC
CAGCAGGGACAACAGCAGCAGCAGCACACCCTGACCACCCTGGGGAGCAGCGGAGCTTCAGACGCCGCT
CAGACCCAGCATAG
>C557
GGGATCAAACAGGCAGATTTGCCACGCCTGACACCCCTGCTGCTGCAAGTGTGTGTTTNN
NNNNNNNNNNNNNNNNNNNNNNNNAACTCAGCTCGGACTCAGTAATGACAGGATTTGTTA
AACAGTNAATTAATGAATAATGAAATATCCAGCACGCGCCTGCCTTGCCTGGAGCACAGC
GCCCCGAGCAGGAATTACTCCCGACCGGCACTCGGCTGTCTGCATGCTGGATAACCTGAG
CNNNNNNNNNNNNNNNNNNNNNNNNNNNNNNNNNNNNNNTGGATAANCATTTTTACAGCC
CATTGCGTGACAGAACGCCGANGGGCTTTGCTGAT
>EST_75611500
TTATTAAGCAGTGGCATCAACGCAGAGTACGCGGGGAGAAGAAGAGGAAGTGCGTTAACA
GCGGAAGAAAAGGAAGTTCGGCTCTCAACTCAAAGTTAAAAAATTATCGATTAGAGATCG
GAGCGGGAGTAGGATCTATTGGTCAGTGATCGGAGATGTATTACTATCGGTATGAGAATG
CTGAGATCAACTGCTGCTACAAATACCTGATGTTCAGCTACAACATTATCTTCTGGCTGG
CTGGCATCGCCTTCATTGCAGCAGGTTTCTGGGCATGGAGTGAGAAGGGAGTGCTGATGG
ACCTAACCCAGGTGACCCGGCTGCACGGGTTTGACCCAGTTTGGTTGGTTCTGGCGGTCG
GTGGCATCACCTTCATCCTGGGGTTTGCTGGCTGCGTAGGAGCGCTGAGGGAAAACATCT
GTCTGCTGAAGTTTTTCTCAGGTGTGATTGGCTTGATCTTCTTCCTGGAGCTGACGGCGG
CAGTGCTGGCGGTAGTTTTCCAAAGTCAGGTCAGAGCGTGGATCAATGAGTTCTTCCTGG
CAAACATCAAGGGGTACAGAGACGACATCGACCTGCAGAACCTCATCGACTCTGTGCAGA
GGATGAACGCCTGCTGTGGCGCTCAGACCCCGCAGGACTGGAACCAGAATGTGTACTTCA
GCTGCGACGAGAATAACCGTAGCAGAGAGAAGTGCGGCGTTCCGTTCTCCTGCTGCATCC
AAGATCCTGCTGACTTGGTGATGAACACTCAGTGTGGCTATGACGTGAGGCGCAACCAGT
CAGAGTGGAGTAAGCATATCT
>C1339
CGAGGGGCCGCCCGGGCAGGTGCCGACAGAGGCGAGAGAGGAATAACATTGCAGTGAGGA
AAAGCAGGGACAAAGCCAAAAGGCGCAACATGGAGATGCAGCAGAAAATGATTGAACTGG
GCGCCGAGAACGACAGGCTTCACAAAACCATCGAGCAGCTAACCAGAGAGCTCACCGGCC
TCAGAGAGTTCTTCAAGCAGATGCCCAGCTCCAGCTTTGCGGGCTCCACGAGTGCAGAGA
GCCGGTGACAAATTCTGGAACTGCTTTGAACTGAACTTTCAAGAGACATACCTCAACAGA
CACTTGTTTTTTTTTGTTTTTCTTACCATCTGTACCTCGGCCGCGACCACGC
>EE724034
TGCTGCTGGGAGTATTGGTGGAGGTGGAGGTGCTGGCTATAAACCAGAGGCTGGGGTTGC
TGGAGTTGGATTTGGTTCAGGGCCTGGAGCTGCAGGACCTGGTGTNNNNNNNNNNNNNNN
NNNNNNNNNNNNNNNNNNNNNNNNNNNNNNNNNNNNNNNNNNNNNNNNNNNNNNNNNNNN
NNNNNNNNNNNNNNNNNNNNNNNNNNNNNNNNNNNNNNNNNNNNNNNNNNNNNNNNNNNN
NNNNNNNNNNNNNNNNNNNNNNNNNNNNNNNNNNNNTGGTGGTTTGGGACCTGCAGCTGG
TGGAGTTAGAGCTGGTGGTGGACCACTTTCAGGGCCTGGCGTTGGACCATCTGCAGGCTT
TGGGCCAGCTGGAGGAGCCATGGGTACTACTGCCACTGCTGGAGCCATGAGCGTCCCTGG
AGTTCAGCAAGCTGGACTACCACAACAGAACTTTTCATGCCATCAGTGCCAGCAGCCCAT
GCGTAAGGGTGAGCCAGCTGTCTATGCTGAGCGGGCCGGTTATGACAAGATGTGGCACCC
AGCATGCTTCGTCTGCTGCACCTGTAACGAACTGCTGGTGGACATGATCTATTTCTGGAA
GAAAGGCAAAGATGTACTGTGGACGGCCCTATGGAGACACGAGAAGCCCACGATGTGGAG
CTGTGATGAACTGATCTCAGTAATGAGTACACTCAGCTGA
>EST_253831767
GGCCCGACGTCGCATGCTCCCGGCCGCCATGGCGGCCGCGGGAATTCGATTAAGCAGTGG
TATCAACGCAGAGTACGCGGGGAGGGAGCATCCGGTGCTGAAAAAAACTCAAACTGAGAA
CAATGGAAGACTCCTGGAACGGGATGATGGTTGCCTCTGAAGAGTCACAGTTATTGGCCA
ATTTGGCCAAACTAATAAAAGCTAAGAAAGCGATAGAGATTGGAGTTTATACAGGTTACA
ACACACTGAACATGGCACTGGCCTTGCCTGAAGATGGAGGTGTGATAGCATGCGATATCA
GTGAAGAGTACACCAACATTGGTAAACCCTTCTGGAAAGAGGCTGGAGTCGAGAAAAAAA
TTGATCTGCGCATTCAGCCAGCACTGAAAACTTTAGATGATCTCCTGTCTTCTGGCCAAG
CAGAAACATTTGACTTCATCTTCATCGATGCTGACAAAGTTAACTATGACAACTACTACG
AGAAGTCTCTGCAGCTGTTGAGAAAAGGAGGCATCATTGCTATCGACAATGTGCTGTGGG
GTGGGAAGGTGCTGAATCCGTCCCCAGATGACGCCGACACTGTGGCCATTGACAAGCTGA
ACAAGAAGCTGTACAGAGATACGCGTATTAATCTGAGCATGCTGACAGTGGGAGATGGAG
TCACCCTGGCCATCAAATTATAGTGCACATCTGAGAAGTGCAACAATTTATACACTTTAT
AGGTAAACACTGGGTTGCTGCTAGTGCGCAGTACTTTAGTTATACATAACAGGATTTGAT
TAAAAAAATAAAAATC
>AB245405
AACTCATTAGTCCAGAGGGCTGGTGAGGGGTTCTCAGGTTCCTCCTCCTACCCCACCAGC
TTTACCAGGCAGGAAGGGAGCACCGCTACATCCTCCACACAAGGAAAGAGCGGGACTCAT
AAAATCTGCCTGGTGTGCTCTGACGAGGCTTCTGGCTGCCACTATGGCGTTCTCACCTGC
GGCAGCTGCAAAGTCTTCTTCAAGAGAGCAGTAGAAGGGCAACATAATTACCTGTGTGCA
GGGAGGAATGACTGCATAATAGACAAAATCAGGAGGAAGAACTGCCCAGCCTGCCGATTC
CGAAAGTGTCTGATGGCAGGCATGAATCTGGAAGCTCGCAAATTAAAGAA
>RBEST_C924
TTTTGTCACTCTGGCCATCCTGTGTGTTTGGCGAGTGCAACAACTGGCAGAAGCCTGCAG
CTGCTCTCCGAGGCATCCCCAGCAGGTGTTTTGCAACTCAGACGTCGTTATCAGGGCAAA
GGTAGTCGGAAAGCAAGAGGTGGATGTTGGCAATGACCTCTATGGGGATTCCATCAAACG
GCTTAAGTACGACATTAAACAGATCAAGATGTTCAAAGGTCCCAGCAACGCTATAGATGC
CTTCTACACAGCTCACTCTTCTGCGATGTGTGGAGTGTCTCTGGAGACTGACGGCAGGAA
AGAGTATCTAATCACAGGCATGCTGGAGGCTGATGGGACGATGCACGTCACTCTGTGTGG
CTTAATTAAACCCTGGGACGGCCTGAGTGTCACTCAGAAGATGGGTCTGACTGAGCGCTA
TCAAACGGGCTGCGAATGCAGGATCACTTCCTGCAGCTCCATCCCCTGCATGATCAACAG
CCCATCCGAGTGCCTTTGGTTGGACTGGTTGATGGAGAAGACTGAAAATGGAGGTCAAGC
TAAACACTACGCATGCATCAAGAGGAGTGATAACTCTTGTGCCTTTTGTCACTCTGGCCA
TCCTGTGTGTTTGGCGAGTGCAACAACTGGCAGAAGCCTGCAGCTGCTCTCCGAGGCATC
CCCAGCAGGTGTTTTGCAACTCAGACGTCGTTATCAGGGCAAAGGTAGTCGGAAAGCAAG
AGGTGGATGTTGGCAATGACCTCTATGGGGATTCCATCAAACGGCTTAAGTACGACATTA
AACAGATCAAGATGTTCAAAGGTCCCAGCAACGCTATAGATGCCTTCTACACAGCTCACT
CTTCTGCGATGTGTGGAGTGTCTCTGGAGACTGACGGCAGGAAAGAGTATCTAATCACAG
GCATGCTGGAGGCTGATGGGACGATGCACGTCACTCTGTGTGGCTTAATTAAACCCTGGG
ACGGCCTGAGTGTCACTCAGAAGATGGGTCTGACTGAGCGCTATCAAACGGGCTGCGAAT
GCAGGATCACTTCCTGCAGCTCCATCCCCTGCATGATCAACAGCCCATCCGAGTGCCTTT
GGTTGGACTGGTTGATGGAGAAGACTGAAAATGGAGGTCAAGCTAAACACTACGCATGCA
TCAAGAGGAGTGATAACTCTTGTGCCTGGTACAGAGGCTCTGCAGCGCCCAAAAAGGATT
TCATGGACATCGAAGACCCTTAACTTTACCACTGTGCACATGTCTGCAGTTTAAATATGC
CACCATAGAAATACTNNCNNNNNNNNNNNNNNNNNNNNNNNNNNCNTGTCGGCCGCCT
>EST_75611538
GGTCCTCTTTCAATGCCTCTGCCCCTCTCCTACTCTTCTAGTCCTACTCCCAGCATGCTG
CAGCATGGAGCGCTAGGGGCACCATAACCATATTGCCTTGACACCTCCTTTGCAGCCTTA
GAGCCTCAAGAACCTGGATGACTGTAGGAAAAGAAACACGAGGAACATAAGACTGGTGAA
AAGAACATTTCACTATTGTTTTCATTTTGGGGTTTTTGTTTTTGTTTTGTTTTTTACTTG
ACCAAAGGAAGGAATCTATTTTTGTTTGGGGNNNNNNNNNNNNNNNNNNNNNNNNNNNNN
NNNNNNNNNNNNNNNNNNNNNNNNNGTACCTTAATTTGATGGTTTTGACTGAGCACTCTT
GTGGTGTCACTGTTTTTTCACAGGTTTTATTTCACTGATATCTTAGATTTTGATTCTCTC
GGGTGGCCTAACTGCTAAATGGCTTTGATGGGGAAGGATACACAACTAGCTAAGGAGAGA
TTACATCTTTCTGGTCATGGAGAAAATCTGTTCTCACCACTTAGTCTCATGATCTCCAGT
TGAACTCCTCTCAGATGTCTTTGATTCTTGTCATGGGATATGTAGTCATTGGCTGGATCT
GATATGTGATGTTTGCTCCTCCTGCAGCCAAGATATTAAGCAGAACACAGGCTGTTGTGG
TCAGAATCTTTTATGTGCAAAGCTTGAAATTGTTGTTTTAAAAATAAA
>EST_75611534
CAAGCATAAAGTCCAAGGCCACATTTCTTTCCCAGCCCTCCCCTGCCTNNNNNNNNNNNN
NNNNNNNNNNNNNNNNNNNNNNNNNNNNNTATCCATGAAAACATAGACTCTGTGCTAAGT
GCATTTCATTGTAAAGTATGGTGTTAACCCAGCAGTACACGCTGTGTTACTGTAATACTG
AAAGAGGGACTGCAAATAACTGCAAAACTTGGATGGTTCAAGCTCTTTTAATTGTGATGA
CAAATTTAACTATTGCCATTTTTTGGACAGTCCCAACATTACACTACAAATCAGCATAAA
ATGTGGCTATGCTGACATTTAGAGTTAGGCTTCTGTAGTAGTTGCAGTTTATCAGTGTTT
TTTGTTTACAAAACTTCATGTAAAGAAAAAAAGTGAAAAATATAGCTTGAGCAACGTCTG
AAAACACGGGGACATTTACAGACATGCTACAGACATAAACGGTAGTTAGGTTAACAAGAA
TAGGTCAACAGAGTGGGGCAGCAGTCAGAGGCAACGAATAACTACGCAGTGGAAGTTAAA
AGAGATAACCAGCTTTAAATAACTAGCTCCATGTAGTTAAAACTGTTTCAAATGTGCCTG
TGATTTTCAAGATACTCTTTGTAAAAATGTCATTTTATTCTTGTTATCCCTAATCTTTTG
TATATTATTCTTCTGTATAAAGAAGCTTTGTACACACAATGGAAAATAAAAGTTCTCCTT
GATCATCCAAAAAAAAAAAAAAAA
>C864
GAACGCATGGTCGATAATTCTGGAAGGTACGCCTGGTTAGTTAAAGTAGAAACACCTTTC
CCCGAAGGAAACTCAGCTAAACTTATTTTTGTATATATATTCAACGTTACGGGTATTGCG
TGAAAAACCGACAAACATGGCAGAAAGCGACTGGGACACCGTAACTGTCTTGAGGAAGAA
GGGGCCGACTGCTGCCCAGGCCAAATCCAAGCAGGCAATCACATCTGCTCAGAGACGTGG
GGAGGAAGTTCAAACATCCAAGAAATGGGCTGCAGGGCAGAACAAACAACACCTTGTGAC
AAAAAATACAGCCAAACTGGACAGGGAGACAGAGGAGCTGCACCATGATAGGGTTCCACT
GGAGGTGGGCAAGGTCATTCAGCAAGGCAGACAGGAAAAAGGCCTGACCCAGAAAGATCT
GGCCACTAAAATTAATGAGAAGCCTCAAGTCATTGCTGACTATGAGTGTGGGAGAGCCAT
TCCTAACAACCAGGTCATGGGGAAAATAGAGAGAGCAATCGGACTGAAGCTGCGTGGGAA
AGATATTGGCCAAACCCTGGAGCCCAAAACCAAAAAACAATTGAACACAAAGCCTCGAAA
TCAGCCCTCCCCAACCCCTCCTGGTATCTGTAACGGAATCCTGAATCCCCCTCCCACCTC
TTAGAACCTTTAAAAACTTTCCTTTCCTTTCCCCTCCCATCCGATCCTCTTTCTGGGCTG
ATCCCACCGGTGTCCTGTCATAGGACCTGGTGCTTCACTGCAATGCAGGCTGCATACTAA
CAAATCATCTGAAACACTCTCGAACACCACAAAAAATGAATGATTGAGTGCTTTTTAAAG
CATCACAAAAAATGTTCAGTGAAGTTCTTTCACCTACGTCTGCTTGGGCTTTGACACGAT
AAAAGTCAGATTTTTCTTTTCTTTTTTTTAAAAAGGTGAATTATTTTTCATCTTCAGACT
AATGTTAATTCTGCAGGAAAAAGGCCTGACCCAGAAAGATCTGGCCACTAAAATTAATGA
GAAGCCTCAAGTCATTGCTGACTATGAGTGTGGGAGAGCCATTCCTAACAACCAGGTCAT
GGGGAAAATAGAGAGAGCAATCGGACTGAAGCTGCGTGGGAAGGATATTGGCCAACCCCT
GGAGCCTAAAACCAAAAAATGAACACAAAGCCTCGAAATCAGCCCTCCCCAACCCCTCCT
GTTATCTGTAACGGAATCCTGAATCCCCCTCCCACCTCCTTAGAACCTTTAAAAACTTTC
CTTTCCTTTCCCCTCCCATCCGATCCTCTTTCTGGGCTGATCCCACCGGTGTCCTGTCAT
AGGACCTGGTGCTTCACTGCAATGCAGGCTGCATACTAACAAATCATCTGAAACACTCTC
GAACACCACAAAAAATGAATGATTGAATGCTTTTTAAAGCATCACAAAAAATGTTCAGTG
AAGTTCTTTCACCTACGTCTGCTTGGGCTTTGACACGATAAAAGTCAGATTTTTCTTTTC
TTTTTTTTAAAAAGGTGAATTATTTTTCATCTTCAGACTAATGTTAATTCTGAGCATGAT
GTTAAACCAGAAGTGCTTGATTGCATCTTTTCACTCTCTTCAGACAGTGGGTGGATGTCA
TTACAATGTTGAAATGTTTTAATGCTGTGCGTTGTTTTGATCTATAAATAAAGTTTGGCA
GTCNNNNNNNNNNNNNNNNNNNNNNNNNNNNNNCNTGTCGGCCGCCT
>RBEST_ONI05GA.39_E01_09
CCTTWNGTGATGAGGCCAGCTGGGAATGAAAACAAAGGTGCTATGAAGCTCAGAGTGGAT
TTCAAACAGAAAAAAACAGATGATACCCTGCAGAAGAAGGTAAACTGCACTGCCTGTGGA
AAACAAGCGAACCAGTTCCAGCGTAACTCTGTGTTTGTTCATCCTGTGCTCAAAGTACTT
ATTTGCAAGTCATGCTACAAATACTATACAAGTGATGATATCAGCAGAGACTCTGATGGG
ATGGATGAGCAGTGCAGGTGGTGCGCTGAAGGCGGCAAACTCATCTGCTGTGACTACTGC
AACAACGCCTTTTGCAAGAAGTGCATTCTGCGCAACCTGGGCAGGAAGGAGCTGTCAGGC
ATTACTGATGAGAACTCAAAGTGGCACTGTTATGTCTGCAGATCAGAGCCCCTCCAGGAT
CTGGTCTCCAAATGCAGTCGCATCATGGAGAAACAGCAGCGTAAGTGNNNNNNNNNNNNN
NNNNNNNNNNNNNNNNNCATGTCGGCCGCCCTTWNGTGATGAGGCCAGCTGGGAATGAAA
ACAAAGGTGCTATGAAGCTCAGAGTGGATTTCAAACAGAAAAAAACAGATGATACCCTGC
AGAAGAAGGTAAACTGCACTGCCTGTGGAAAACAAGCGAACCAGTTCCAGCGTAACTCTG
TGTTTGTTCATCCTGTGCTCAAAGTACTTATTTGCAAGTCATGCTACAAATACTATACAA
GTGATGATATCAGCAGAGACTCTGATGGGATGGATGAGCAGTGCAGGTGGTGCGCTGAAG
GCGGCAAACTCATCTGCTGTGACTACTGCAACAACGCCTTTTGCAAGAAGTGCATTCTGC
GCAACCTGGGCAGGAAGGAGCTGTCAGGCATTACTGATGAGAACTCAAAGTGGCACTGTT
ATGTCTGCAGATCAGAGCCCCTCCAGGATCTGGTCTCCAAATGCAGTCGCATCATGGAGA
AACAGCAGCGTAAGTGNNNNNNNNNNNNNNNNNNNNNNNNNNNNNNCATGTCGGCCGC
>AB182647
CACGAACCTTCTTTCACGCGCCCATTGGCTCCGTTTACGTACAACGTCATTGAATCTGAA
TCTGCGCGCGGGAGCTTCACACCGAAGAGTTTGAGGAAAACAAGAAAGCTGCAAGAAGCT
TTCAGTATTAACCGTCAAACAATCAGCGAGCCGAGCGGAGCCGACCTGGTTCTCCTTGGA
TCATGGCGATGAGGAGCGAGGCCAGAGTGGAGGTGGAGGAGGAGGAAAACTACGGGCCAC
AGCCTCTATGCAGATTGGAGCAATGTGGAATCAGTGCCAGTGACATCAAAAAGCTGGAGG
ATGCAGGATTCCACACCATTGAAGCAGTGGCCTACGCTCCCAAGAAGGAGCTGCTCAACA
TCAAGGGCATCAGTGAGGCCAAGGCTGACAAGATCCTGACTGAAGCTGCCAAACTGGTGC
CAATGGGCTTCACCACAGCTACTGAGTTCCATCAGAGGAGAGCCGAGATTATCCAGATCT
CTACAGGCTCCAAGGAGCTGGACAAACTCCTGCAGGGTGGGATTGAGACGGGTTCCATCA
CAGAGATGTTTGGAGAGTTTCGGACGGGGAAAACCCAGCTGTGCCACACACTCGCCGTCA
CCTGCCAGCTACCCATCGATCAGGGAGGCGGAGAAGGCAAAGCCATGTACATCGACACAG
AAGGAACCTTCAGACCAGAGAGACTGCTCGCTGTTGCCGAGAGGTATGGGCTAGTAGGCA
GTGACGTTTTGGATAACGTGGCCTATGCCCGGGCCTTCAACACAGACCACCAGACTCAGC
TGCTCTATCAAGCTTCTGCAATGATGGCGGAGTCCAGGTATGCTCTGCTGATAGTAGACA
GTGCCACAGCTCTGTACAGAACTGACTACTCAGGCAGAGGAGAGCTGTCAGCCAGGCAGG
GACACCTGGGCCGTTTCCTGCGTATGCTGCTCAGGCTGGCGGACGAGTTTGGCGTTGCTG
TGGTAATAACCAACCAAGTGGTAGCACAAGTGGATGGAGCAGCCATGTTTTCTGCAGATC
CTAAGAAACCAATTGGTGGCAACATTCTGGCCCACGCCTCCACCACACGCCTGTACCTGA
GGAAGGGCAGAGGAGAAACGAGGATCTGTAAAATCTATGACTCGCCCTGCTTGCCCGAGG
CTGAAGCCATGTTTGCCATCAATGCTGACGGAGTGGGCGATGCCAAGGACTGAAGCAGCA
GGATGTGAGACGCACCTGTTGGATCTGCGTGTGTTTGTCTCGTCACACTGTCACGTTTTA
TTTAATTGTTTGATAAAGACGATCTAGACAGTCTGTGGCAACAGAAGCATAACTGTATAT
ATATCTATAAAACGTAGGCTGCTCCTCATCTGATGGGACATTTTTATTGTATAACTGCAC
CAACATGAAGCTGACTAAAGATAAGTCATGAATAAAGAGTTGGATGCAGGAGAGGTCAGC
AGTCATTCCGTGTAAAGTTTTTCAAGTAGATTTTTCTTTCTTCATTTCAGATTGAGCTAA
TGTGTTGCCATAAATGGAAAAAAGAACTTTATTAAACAGTATCTGCATTTCACACAGTGC
NNNNNNNNNNNNNNNNNNNNNNN
>EST_75640841
GGCTTTCGAGCGGCCCGCCGGACGGGCACAAACTTAAAAAAAAGAAGACAGGGATGAACA
CAGGTAAGGTGAGTAGTCACTGCTCGAAGTTCAGAATCGCCCCGAACGTTCTCTGTCTCT
GGAGCGACGTCTCTCATGGTCACGGCCGCCTCCTCGACCCCTGTCCCTGTCTCTGTCCCT
GTCCCTCGAGCGAGACCGCCTGTCTCTTGATCGAGACCGAGACCTGATGCGGCTCTTCCT
TCGACGGCCGTAGAGCTCTCTCCTCAGCTCACGTGAAATGGGTTTCAGATGCATGAAGTT
ACAGAAACCACCACGAGTGCATTCCCCGATCTCATACTGGCGACAGCGGGCTTCTCTAAA
GTCTGTGACAGGAGACAGCTCAGCGTGGATGGGCTGTCCATTAAACCACCGATTGTTTAG
GTCTATCACAGCCTTCTCGGCGTCCTCCTCTTTACGAAACTTCACATACACGTTTCCAAC
TAGGTGGTCACCGAGGTTGTCACATACGTTCATTTCCTCCACTTCACCGTACCTCGGCCG
CGACCACGC
>RBEST_C909
AGTGGTGGTGTTTCTGAAACCCACCTGTCCTTACTGTACCATGGCTCAAGAGGTTTTGCA
GAAATACAAGTTCAAGCCGGGACATTATGAGTGCGTTGATATAAGTAACCACAGCGAAAT
GGACAGTGTGCAGGACTACTTCCTGGAACTTACTGGAGCCCGTACGGTCCCACGAGTATT
CATCGGTGAGGAGTGCATCGGTGGTGGCAGTGATGTGGCGGCCCTCCAGAGGAGTGGCAA
ACTGGAGGGCATGTTGAAATCCATTGGGGCCCTGCAGTGATTCACCTGAAGATCTCCAGA
TGGTTTTGGCGTCCAGGTTTGGTCACATGACAAGGCAGCGGGACTTGCGAAGTTTGCGGC
GTCGCTGCTGGTACTCGCTGAGCTCTTGTAGGTAGCCTCTGGACGGCCATCGTAGCCTCT
CCACCTGCTCGCGCTCCTCATCTGGACACATATAAACACAATCACATGTTATACTAATTT
GTACTCTACTGGATGTTTTTGTTCTTAAAATGTTAGAGGAAGATTTATCATACTTGACCA
ATACTCAGACTCATATGTAATATGAACTTATTGGGCTTCTGTTTTTTTAATCTTGCTGAG
TGGTGGTGTTTCTGAAACCCACCTGTCCTTACTGTACCATGGCTCAAGAGGTTTTGCAGA
AATACAAGTTCAAGCCGGGACATTATGAGTGCGTTGATATAAGTAACCACAGCGAAATGG
ACAGTGTGCAGGACTACTTCCTGGAACTTACTGGAGCCCGTACGGTCCCACGAGTATTCA
TCGGTGAGGAGTGCATCGGTGGTGGCAGTGATGTGGCGGCCCTCCAGAGGAGTGGCAAAC
TGGAGGGCATGTTGAAATCCATTGGGGCCCTGCAGTGATTCACCTGAAGATCTCCAGATG
GTTTTGGCGTCCAGGTTTGGTCACATGACAAGGCAGCGGGACTTGCGAAGTTTGCGGCGT
CGCTGCTGGTACTCGCTGAGCTCTTGTAGGTAGCCTCTGGACGGCCATCGTAGCCTCTCC
ACCTGCTCGCGCTCCTCATCTGGACACATATAAACACAATCACATGTTATACTAATTTGT
ACTCTACTGGATGTTTTTGTTCTTAAAATGTTAGAGGAAGATTTATCATACTTGACCAAT
ACTCAGACTCATATGTAATATGAACTTATTGGGCTTCTGTTTTTTTAATCTTGCTG
>C436
TTTTTTTTTTTTTTTGTGTCAAATGTGTTTATTGGTAAAGCAGATTACAGAAGTTCTTTC
CATGTTGTTGTGTTAGTGCAGCGTTTATCTTCACGTATGCCTCCAGATGTAACTGATCAT
AATCACGTTGCCTAATGAGGAATGTAACAGATCTTTTGTAGTGTTTCTTAAAGTGGCAAC
TTGAGGTTTAGGACTTCCACAACATTTTTCAAGTATTTTTCATCTGGCGCTGGCTTCCTC
TTGCTGCCCGGCTGCAGAAACCTGCTGATGGCGGGGATTTGTGTCATCCTGCCCTGAAAG
GACTTGATATTGGGGAAGTCTTTCAGAATGTCTGGAAATTTCTCCTCCAGCATCAGGGTG
CATTCAACAAGCAGCACATCAGCAAGGCTTAGTTTACCTCCCACCAGGTACACGGGTCCA
GTCAGAGCCTTTTCATACACAGGAAGGTAGCGCTCCTTTGCTTTGCTCTGAATGTTGTCC
AGTTTGGGTTTGGGATCTGGGGTGAAGGGAAGTATCATGATCATTTCCATGAGGTCTGTC
AATCCCTCAGAGTACATGTTGATCATTACTCGTTCTTTGGGATCCTTTGCATGCAGATTG
TATTTCTCTGCGATGTAATTCAGGATTGCTTTTGTCTGAATGAGCTTCATGCCATCCATT
TCCACCAAAGGGACCTGTTGAAACATGAGCGCCCCATCATTCAGGAGTTTTTCATACTGC
TCCCGAGTTGTCAGAAGCACTTCATCAAACTCGACTTCAGCAACAGTTAAAAGCCAGCGG
ATTGACTCCATCTTCCCTCTCCCATTAAAATAGTACAGCACAGGTTTTTCAGACATGGCT
TTTGTTGCTGTTTTCTTTTTGTTTTTTAGGGCCTAAAATCTGTGAAGCAAAGTGAA
>C1070
GGCTTAGCGTGGTCGCGGCCGAGGTACTTGGTGAACTGCAGTAAGATCCCATCGCTGCCT
GTCATCACCTTCAACGTAGGCGGACAGAGCTACACTCTGACTGGAGAGCAGTATGTCCTC
CAGGAGAGTCAGGCTGGGAAGACTATTTGTCTAAGTGGCTTCATGGGATTGGACATCCCT
CCACCTGCCGGGCCCCTGTGGATTCTGGGAGATGTTTTCATCGGCCAATACTACACAGTC
TTTGACCGTGACAACAACAGGGTGGGCTTTGCTAAATCCAAATGAGCCCCTTCTGCACTT
TTGAGGAGCATGTCCAAGTGCAACGCTACAAATCTAAGCTGCAAACGTTTTCTGTTGCTT
TGCAATCAAACGGTATAGAGCAATAGATTTTATGGAATAGACTAAATGCACTGATCTGAA
CAATATGTACCTGCCCGGGCGGCCGCTCGAAAGCC
>C374
TTGCAGACGTCAACCGTGGTAACTACTGTTTGTCCTCTACTCGGATTCTAAGTGCTAAGA
GTCATGGCCGAGCTAAAGGAACGCACATTCATTGCCATTAAGCCTGATGGCGTGCAGAGG
GGCATCATTGGTGAGGTCATCAAAAGGTTTGAGATGAAGGGCTTCAAGTTGGTGGGCATG
AAGATGCTCCATGCCTCTGAGGACCTCCTGATGAAGCATTATGTTGACCTGAAGGACAGA
CCATTCTTTCCTACCCTCATCAACTATATGAGCTCTGGTCCAGTGGTTGCTATGGTGTGG
GAAGGCAAGGGTGCTGTGAAGACAGGCAGGGTGATGCTGGGAGAGACCAACCCTGCTGAC
TCTAAGCCTGGAACCATCAGAGGAGACTTCTGTATTGATGTCAGCAAGAACATCATCCAT
GGCAGTGACTCGGTGGAGAGTGCCAACAAGGAAATTTCCTTGTGGTTTAAAGATGATGAG
CTTGTCAACTACTCTAGTTGTGCCTTCAGCTGGCTCTACTGAGCTGCTCTGGGTTTGGAG
CTCCCACCTCACCACTGCTTTGGCACAAAGTGAAACTCTTGCCTCAGATTTCCTGTGGTA
AGCTGTAACGTGAACCGTGGTAACTACTGTTTGTCCTCTACTCGGATTCTAAGTGTTAAG
AGTCATGGCTGAGCTAAAGGAACGCACATTCATTGCCATTAAGCCTGATGGCGTGCAGAG
GGGCATCATTGGTGAGGTCATCAAAAGGTTTGAGATGAAGGGCTTCAAGTTGGTGGGCAT
GAAGATGCTCCATGCCTCTGAGGACCTCCTGATGAAGCATTATGTTGACCTGAAGGACAG
ACCATTCTTTCCTACCCTCATCAACTATATGAGGTCTGGTCCAGTGGTTGCTATGGTGTG
GGAAGGCAAGGGTGTCGTGAAGACAGGCAGGGTGATGCTGGGAGAGACCAACCCTGCTGA
CTCTAAGCCTGGAACCATCAGAGGAGACTTCTGTATTGATGTCAGCAAGAACATCATCCA
TGGCAGTGACTCGGTGGAGAGTGCCAACAAGGAAATTTCCTTGTGGTTTAAAGATGATGA
GCTTGTCAACTACTCTAGTTGTGCCTTCAGCTGGCTCTACTGAGCTGCTCTGGGTTTGGA
GCTCCCACCTCACCACTGCTTGGGCACAAAGTGAAACTCTTGCCTCAGATTTCCTGTGGT
AAGCTGTAGCCTGGAGGGAGAAGAACTCGTGTAAATCCTTTGTCTTGCACAATTCACCCC
TCCTGTCCTTTACATTATCACTGTGCTCTGATTTGGTCTCTGTGGGGCCACATGTAGTCC
GAATTCATTCCTGAGCAAAATTCCATCTAGTCCTTCAATGTACATTGTTTAATGATTCCA
AACTTGTCTTTGACTGTCTGTTTTGTTAACAGTAATTTGCTTTACAATAAAATAGACAAG
ATGCCTNNNNNNNNNNNNNNNNNNNNNNNNNNNNNNNCNTGTCGGCCGCCT
>C1328
GGCTTACCTGTATGTGTCCGTGTGTGTGTGAGAGGCTGCGATCTATGCTAAACTGATTTC
ACCATGGCCGCGCAAGAGAGGCTAACACAATTACCGCTGGCTAATGGCCCGACTGACTGA
GGGCGGAGGAGAGGCATCGTGGGTAGTTTTCTGGAGGTCTCTCATCTTGCTCTCTTGCTC
TGTTTTGTCTCTTCTTCCTCNNNNNNNNNNNNNNNNNNNNNNNNCCTCCACCAACCGTCT
CTGACCCTTTCCTCATCCCTGCTCTCTCACACTTTTATCACAGTTTCTGGGATGCCCGTC
GCCCCTGGGGCAGCTTGGCTCAGATGGGTTAAACTTAGCAGAAAAAGCAAAGTCAACAAA
TGCAAATAATTGAAATAATGGCCTCTCTTTGTTTCTCTCCCTGTCTCTGTAGCCATCAGG
AGAAAGGAGAACGGCTGGTACAATAACGAACATCCCCTCGTATTCCTCTTCCTGGGCTCC
TGCTTGATGAAAGCC
>C169
TGCAAAGATAAAGAACATCATCCAGACAGAGGATGCAAAAGCAAAACTTTTGGCAGAACA
AAGAAACAAGAAAAAAGACCACGGCACATCATTTGTACCCACGAATATCGCTGTTAACTA
CGTCCAACACAATCGATTCTATCATGAGGATGCAAATGCACCGCAGAGACACCATAGACA
CAAAGAAGAACCCAAAGCAAGACCGCTGCGTGTGGGCGACACAGAGAAACCAGGTCCAGA
GGCTCCGTCACCACCAAACTACCGCAAACGTCCAAACAATGAGAAGGCTACAGATGACTA
CCACTATGAGAAGTTCAAGAAGATGAATCGGCGATATTGATGAGATGGATATATATAAAA
ACATTTTAAACTCAAGATTCATTTGAGGACCCCAAACGGCTTTTAATGGCATAGCTCTAA
CATCAGGGCAACACTGTGTAATTATTGTATATAGCTCCTACTGTTTGTCTGTATACAATA
CAGTTGTTAATGTCTCAGATGATTTCTTTTGCTCAGATTGTCTTAAGTTTAGACAGGAAT
ACGCTAAGGATGCAGGTTCTGGTCTTAAACTGGTCAGGATTTTTTTTTAGTGTCCNTGTT
AATGTTATGCAAAGATAAAGAACATCATCCAGACAGAGGATGCAAAAGCAAAACTTTTGG
CAGAACAAAGAAACAAGAAAAAAGACCACGGCACATCATTTGTACCCACGAATATCGCTG
TTAACTACGTCCAACACAATCGATTCTATCATGAGGATGCAAATGCACCGCAGAGACACC
ATAGACACAAAGAAGAACCCAAAGCAAGACCGCTGCGTGTGGGCGACACAGAGAAACCAG
GTCCAGAGGCTCCGTCACCACCAAACTACCGCAAACGTCCAAACAATGAGAAGGCTACAG
ATGACTACCACTATGAGAAGTTCAAGAAGATGAATCGGCGATATTGATGAGATGGATATA
TATAAAAACATTTTAAACTCAAGATTCATTTGAGGACCCCAAACGGCTTTTAATGGCATA
GCTCTAACATCAGGGCAACACTGTGTAATTATTGTATATAGCTCCTACTGTTTGTCTGTA
TACAATACAGTTGTTAATGTCTCAGATGATTTCTTTTGCTCAGATTGTCTTAAGTTTAGA
CAGGAATACGCTAAGGATGCAGGTTCTGGTCTTAAACTGGTCAGGATTTTTTTTTAGTGT
CCNTGTTAATGTTA
>C129
TTNTCTTATAAAGACTTATTAGGCTTCGCAATTCTTTTAATTGCCCTCATTTCTTTAGCC
CTCTTCTCCCCCAATCTGCTCGGCGATCCTGACAACTTTACCCCCGCAAACCCTCTAGTA
ACCCCTCCTCACATTAAACCTGAATGATACTTCCTATTTGCCTACGCTATTCTACGCTCA
ATTCCTAACAAACTTGGTGGAGTCCTCGCCCTCTTATTCTCAATCCTCGTCTTAATAATC
GTACCCATTCTTCACACCTCCAAACAACGAGGACTAACCTTCCGCCCTATCACACAATTC
TTATTCTGACTTTTAGTTGCAGACGTCGCCATCCTCACCTGAATTGGAGGCATACCCGTT
GAACACCCCTTCGTCATTATTGGCCAAATCGCATCTTTCCTCTACTTCTCCCTCTTCCTC
GTTTTCGCCCCCATCACCGGCTGGCTAGAAAACAAAATCCTTGAATGATACTAAAAANAN
CNNNNNNNANAAANNAAAAAAAAACATGTNCGGCCCGCCNCGATCCCGCCAAAAAGCTCT
CTACACCCATTCGNTTTGGCNCNCGGGTTTTCTTATAAAGACTTATTAGNGCTTCGCAAT
TCTTTTAATTGCCCTCATTTCTTTAGCCCTCTTCTCCCCCAATCTGCTCGGCGATCCTGA
CAACTTTACCCCCGCAAACCCTCTAGTAACCCCTCCTCACATTAAACCTGAATGATACTT
CCTATTTGCCTACGCTATTCTACGCTCAATTCCTAACAAACTTGGTGGAGTCCTCGCCCT
CTTATTCTCAATCCCCGTCTTAATAATCGTACCCATTCTTCACACCTCCAAACAACGAGG
ACTAACCTTCCGCCCTATCACACAATTCTTATTCTGACTTTTAGTTGCANGACGTCGCCA
TCCTCACCTGAATTGGAGGCATACCCGTTGAACACCCCTTCGTCATTATTGGCCAAATCG
CATCTTTCCTCTACTTCTCCCTCTTCCTCGTTTTCGCCCCCATCACCGGCTGGCTAGAAA
ACAAAATCCTTGAATGATACTAACAANANCNNNNNNNANNANNNAAAAAAAAACATGTNG
GCCCNCCNCGGNCCCTCGAAAAAGCTTTCTAGACCCATTCGNTTTGGCNCNCGGG
>C936
GATTGGGCCCGACGTCGCATGCTCCCGGCCGCCATGGCGGCCGCGGGAATTCGAATATGA
GCAGGGAGGAGTGCTGTCGGAGTGGAAGACTGGGGACGTCCTGGACCGAGGAGGACGTCC
CCAACAGCACGCTCTTTAGGTGGATGATCTTCAATGGCGGAGCTCCCAATTGCATACCTT
GCAAAGAAACCTGCGACAATGTTGACTGTGGGCCCGGAAAGAGGTGCAAGTTGAACCGAA
GAAGCAAGCCGCGCTGCGTGTGCGCACCAGACTGCTCCAACATCACCTGGAAAGGACCTG
TCTGCGGCTCCGATGGAAAGACCTACAAAGACGAATGCGCACTGCTGAAAGCTAAATGCA
AAGGTCACCCCGATCTGGACGTACAGTACCAGGGCAAATGCAAGAAAACGTGCCGTGACG
TCTTGTGCCCCGGCAGCTCCACATGCGTCGTAAACCAGACCAACAACGCGTATTGTGTGA
CGTGTAATCGGATTTGCCCCGAGGTGACGTCGCCCGAGCAATACCTGTGTGGAAACGATG
GGATCATCTATGCCAGCGCGTGTCACCTGAGAAGAGCTACCTGTCTCCTCGGCAGGTCTA
TTGGAGTGGCATATGAGGGAAAATGCATCAAGGCCAAGTCAATCACTAGTGAATTCGCGG
CCGCCTGCAGGTCGACCATATGGGAGAGCTCCCAACGCGTTGGATGCATAGCTTGAGTAT
TCTATAGTGTCACCTAAATAGCTTGGCGTAATCATGG
>RBEST_C427
AGGCGGCCGACANGNNNNNNNNNNNNNNNNNNNNNNNNNNNNNGACTTGTCTTTTCCAGG
TTCTCCTTTGTCTTCTGCTTTGTCTTCTCAAGGTTCTCCTTGGTTTTTTTGTCTGGTCTT
CTCCAGGTTCTCTTTGGTCTTTGCTCTGGTCTTATCCATCTTCTCCTTTGAGAAAACAGT
CTTCAGGTTTTGTACACGCTGCAGGCTGCTGCGCTTGATGCGCTCGGCACGAGTCTCCTC
GATGGCCTCCTCGATATCCAAACCCTCTTCGTCCGATGAGAGGTCCACGTGAGGTTTGTC
TGCCTTTTCTCCTTCTCCTCCCTCTTCCCCGGGCTCTTCCGCAGCTTCTTGAGCTCGAGC
AGACTCCCTCCTCTGCTTCCCGACACAGACTCAGAAACCTTCATGGATTTTGAAATGCTG
AGTTTTGAGGGAACTTTGACTTCATCCTGATAAATCATGNGATTGAA
>EST_75611585
GGGAGAGCAGACTCAAACCTCTCTAGCAGCAAGTAAGACTTTTACTAAGACAAGGCAACA
GTGAGAAAAGTGCAAGGTTTAAACTGAACAGAAAAACCTGCAGCCAGGAACCTATTTTAC
AGATTAGATAAATAGACTCTGTAAGTGCAGCAGATCAAATTAATCTGCAAAATGCAAGCT
GTTCGTCAGTGTTCAGTGTGTGCGAGCCGTGCCGCTACAGGACTTGTGCGGAATCAGATA
GACATTTCAGTGCTGCGGACCAGTAAGAGCGTGCTAAGGAGAGGAGCAGCTTGCATTCGC
TTCCTCAGCAGCTCTGAGAGCAGGATACCTGGAAACCAGAAGTTTGGGGAACTGACAAAG
TCTTCACACATGAGCATAGCGTCTTTAACCATTGCCCGTGGGCTTTGTGCTGTCCCTTTT
ACACAGCAAGTGGAAAACCTCTCGCATGACTCTCTGATCAGAAGAGCTGCCTCAGTGATT
ACAGACAGCTCATGTACTTTCCTCTCTCAGACCACCTTGGCTTACGTCGATGCCCTTGCA
GACTATTCAAAGGCTGTGCACTCACGTATTGCTTTTCAAAGACAATATTTGGCGTCACTG
GGAAAAATGACCCCAGCAGAGGAGGATTCACTCCAGCAAGCGATCAATGGCTGGCGTGCA
GAGGCTAGTGAAAGACTAGTTGAATGCAAACGTTATGAATCAGC
>EE723950
GTCTGCAGTCAATGTTTTAATCCTGTGTATGGGTCCGAGCGACAGCCTGGTGCGGCTCCG
TCTGTGCTTCCTGGCGATGGCTTATGGAACCACCATCTTTCATCCTCTGCTCTACGCTTT
CACCAGGCAGAAACTGCGCCGCGCACTCAAAACACGTGTTAAGAAAAGGGTCGTTTCACT
TCTGCAAGTGGACCCAGCTCCTAGTGGGGGGACAGTTATTCATAACTCTTGGGTGGAGGG
AGGAGGCCAAAGAAAGAATCGCAAATCGCGGGTGGAGGCCAGTGATGGCACTGATCGATG
CCTCACAGAGGCAGTGAGGGAATGAGGCTGGTCTTCAGAGTGTGGATGTATGAGTATGTG
TGTGAATTTGAAGAACTATATGTATCTTACCAAGACAATGGAGATGGATTGTATAGATTG
TGTAATGATCCATGGAGTGTGAGGAAAACTGACAACCAGCTAGCTTATAAAGGTCAGGAG
AAAGTGTCTTGGCCTCTTGCTACATGCAGATGTGGAGAAACATGAGCTCTATTAGAGTCT
GCTCTCCTTACCACGGCTGTCATTTAGTCCACTTTCTGACTGACAAAGATGGCCAGTGTG
TCTCTGCGGCAATACTAGTCAAAAATTTTTATGACACATCATAAGCCCATGATTGCTAAT
AATACTCCCATTCCCCCCACATGTAGGGTAAAAGGATAGATACCCGCAAATACATACAGT
ACAGTGGTTGCTCCTGGCGTGCACTTTCACTTGCATGGTGCATTGTACCTTATGCACCAG
GTAAAATA
>AY522645
GGGGACGCATGAGCCGTTTGAGTCCTCGGAGCTCAGAGGAGGTCCAGCAGCTTGAGCCAT
CTGTCATCTAAACCCTCTAAAAATACAAACATGTCCGACCTAACGGAGGACCAGATCATG
GAGTTTAAAGAGGCCTTCCTTTTGTTTGACCGGACGGGCGATGGGAAGATCACCTACAGC
CAGTGTGGCGATGTTATCCGAGCTCTGGGACAGAACCCGGTCAATGCTGGAGTACTCAAA
GTCCTGGGAAACCCCAAGCTGGAAGAGATGAACACCAAGATGCCGGATTTTGAGCAGTTC
CTCCCCATGTATCATGCCATTGCTAAGAACAAGGACCAGTGCTCCTTTGACGACATTGTT
GAATGCCTGCGCGTCTTTGGCAAAGGAGGAAATGGCACAGTGATGGGAGCTGAGCTGCGT
CATGTCCTGACCACATTATGTGAAAAGATGACAGAAGAAGATGTGGAGACTCTTTTAGCG
GGACATGAAGACGCCAATGGCTGCATTAACTACGAAGAGCTCGTCCGGATGGTGCTGAGC
GGTTGAGAACTTCCGAGGACCACTTTCAGATTATTTTCTCTGTTGTCTTGCCGTTCTATC
CATGTCATTCCTTCCCCCATAATTCTGTTTTGTTTCTGTGACATTTTTGTGCCCTTTCTG
TCAAAAGTGAAGAGACACTTTCACCTCATTTTCAACATTCAACTGCAAGCACAATCCGTA
GTATTATCCTCCCGGATGGTTAACTTTTGTCATCTTTATCTGTCTGGTGTCAGCTGTTTA
CTTGTTAAT
>RBEST_C655
GACGAGAAAAGTCCTGCGTAAAACGTGCCAAGACGGTTCCAGACATGGAGAAATCAGTCA
GGTTCGCTGTGGTGTGCGCTGGAGTGTCTCTGCTCATCTCCTGCCATTCAGTCGAAGCCT
GGTACAAGCAGACCACCGGTCCCAGTTACTACTCGGTTGGTCGCGCCTCGGGTTTGCTGT
CCGGTATCAGGAGGTCACCGTACGTCCGGAGATCCGACTCCGAGGAGACGCTGATGGAGA
GCGGAGAGACAGTCGGCAACAACGTAATCCCGGATAGTTCCAGGCAGATCTCCATCCTCA
AAAGCATGGCCATCTGCGTGAAGGACATCTCTCCAAACCTGAAGAGCTGCGAGCTGATGC
GGGACGGGACGGGCACCTTCCAGTGCAAGGCGGACGTCTTCCTCACCCTGGACTCCCTGG
ACTGCCTGTCCGCGTGAGTCTCGATCGGACTCGTCCTCGGCAGAATCCCGGGAGCACTGC
TGTGGAAACCGAAAAAAAGAAAAGTAACGAGGATGCATAAATGTGAACATGTCGTGCCGA
CTCACGAGAAAAACCCACAAATTGCCAAAAACGGACCACTGCAGACGCTGAATGTTCTCT
TATTTAAATCCAGACATGGAGAAATCAGTCAGGTTCGCTGTGGTGTGCGCTGGAGTGTCT
CTGCTCATCTCCTGCCATTCAGTCGAAGCCTGGTACAAGCAGACCACCGGTCCCAGTTAC
TACTCGGTTGGTCGCGCCTCGGGTTTGCTGTCCGGTATCAGGAGGTCACCGTACGTCCGG
AGATCCGACTCCGAGGAGACGCTGATGGAGAGCGGAGAGACAGTCGGCAACAACGTAATC
CCGGATAGTTCCAGGCAGATCTCCATCCTCAAAAGCATGGCCATCTGCGTGAAGGACATC
TCTCCAAACCTGAAGAGCTGCGAGCTGATGCGGGACGGGACGGGCACCTTCCAGTGCAAG
GCGGACGTCTTCCTCACCCTGGACTCCCTGGACTGCCTGTCCGCGTGAGTCTCGATCGGA
CTCGTCCTCGGCAGAATCCCGGGAGCACTGCTGTGGAAACCGAAAAAAAGGAAAGTAACG
AGGATGCATGANTGTGAGGGTTTGGTGGCGACTCCCGGGAAAGACCCACAAATTGTCAAT
GACGGACCGCTGCAGACTCTGAATGTTCTCTTATTTAAA
>EST_75611625
TGCTCTGGAAGCAATCATCAACCTACTTCAGGTCAAAGATGCTAAAGTCATTCTGGTCAT
ATTGGATGCCATAAACAACATCTTCATGGCTGCAGAAAAGCTTGGTGAGATGGAGAAGCT
TAGCCTGTTGATTGAAGAGCTGGGAGGACTGGACCGCATTGAGATTCTGCAGAACCATGA
CAATGAAATGGTTTATCAGGCTGCACATAACATAATTGAGAAGTACTTTAGTGATAGTGA
CACTCATGGTGAGAAGGTTGATGCAACAGAGGATGAATTTGGTTTTCAAAGCCCTGATGT
CCAGAAAGCCTTTGAATTTTAAAACTATGTATGTTTTGAATTCATGTTGAAAATTTAAAT
AAAGGAATGATCTCAATGGTGAAAAAAAAAAAAAAAA
>C1028
GGCTTTCGAGCGGCCCGCCGGCAGGTCCGAAAAGTCGCAACCACGGCGGACTCAATGGCA
CAGTGTGTTCCGGTGGCGGTGTTTAAGTTGGTTTTGGTAGGAGATGGAGGCACCGGGAAA
ACGACTTTTGTGAAGAGGCATATCACAGGAGAGTTTGAGAAGAAATATGTTGCTACTCTT
GGAGTAGAGGTGCACCCACTGATTTTCCACACCAACAGAGGAGCAATCAAGTATAATGTG
TGGGACACAGCCGGTCAGGAGAAGTTTGGAGGCCTGAGAGATGGCTACTACATTCAAGCT
CAGTGTGCTATCATCATGTTCGACGTCACTTCTCGAGTCACCTATAAGAACGTGCCCAAC
TGGCATCGTGACCTGGTCCGTGTCTGTGAGAACATTCCCATTGTTCTGTGTGGCAACAAG
GTGGACATCAAAGACAGGAAAGTCAAAGCCAAGAGCATTGTGTTTCACCGCAAGAAGAAC
CTGCAGTACTACGACATTTCTGCCAAGAGTAACTACAACTTTGAGAAGCCTTTCCTGTGG
TTAGCAAGGAAGTTGATCGGTGATCCCAACCTGGAGTTTGTGGCAATGCCTGCCCTTGCT
CCCCCAGAGGTCCAGATGGACCCATCCCTTGCTGCTAAGTATGAGGAAGAGCTTCAAGTT
GCATCACAAACAGCACTCCCAGATGAAGAAGATGACCTCTAACCTGTTACCTAGATTTGT
CCCTCCCTCCTCCCCCACCTGTGGACAGGAAGTCGTTGGAGTTTTGCCCCCTTACTGTAA
AATCCCTTTTCAGATTTTTTTATTTTTGAATTTGTTTTTGTTTTAAAACTTAAGTAAAAA
AGAAAAAAACTTGGTGGAAAAGTTGTGGTTCTAATTTCACTGTATGACACACACCCACCC
TAGTGTTGTTGTTGGCATGGCAACGTGCTACTCTTCATCGTCGAGCACCCTCCATTGCAC
TTACCCAGCTCACATAATGCTGTTGTACGGTGTACTGGAAGCACTAAGGGGAGTAAACTT
TGAATAAAAACATTCTCGATNNNNNNNNNNNNNNNNNNNNNNNNNNNNNNNNNCTTGTCG
GCCGCC
>RBEST_ONI02DC.39_C01_05
CTCGACGGCAGATGATGTACATGTCAGACATGCCGAAGGCACCGGGGTGGTTGTGCTGCT
GCCGGATACTTAGCAGAGATCTGAACTCGGAGCGAACACCAGTTTCCTCAAACGCTTCAC
GAACAGCAGTCGTACCTGAGAAAGATTTATTTAACATTTATACATGGAGGCATTTAAAAG
ACTTTGATCTAGGAACGATGATCCAATTCCACTGTCAGTATTACCTTGCAGATGGCGTTA
AGAAGCNNNNNNNNNNNNNNNNNNNNNNNNNNNNNNCWTGTCGGCCGCCT
>RBEST_C687
AGGCGGCCGACATGTTTTNNTNTNNTTNGTNNNNTNTNTTTTCTCCTCCTCTCCTGGCGA
GTTCCTCCTCTGTCCAAACAGAAGCTTTTCGTCTTTCTTTTTACTTCTTAACAATTTGGT
TTTGTTCTGTTGAGTCTGATGCCCACTGACTCCAACTCCTTTTCTAGAAGTACCCTCTGA
ACATCTCCTTTGGTGGCATCCAACATCATGATGACAACATCTGCTGTCCTGGCAACAGCG
ATGACCTGCCGACCTCTACCCTTGCCTTGAGCAGCACCCTCAATGATTCCCGGCAGATCT
AGCAGCTGGATGTTGGCCCCTTTATACTCTATGACACCAGGTATGCAGGTGAGGGTCGTA
AACTCATAGGAAGCAGCTTCACTTTCCGTTGATGTCATCAAGCTAAGAAAGGTGGACTTA
CCCACAGAGGGGAAACCGATGAGAGCGACACGAGCATCTCCTGATTTCATGACATCGAAC
CCCTCCCCTTTGGCCCCTGCTGACTTGGAGGGCTCCAGAAGTTGAGCTCTGTATTTGGCT
AGCTTGGCCTCGAGCAAACCCAGATGGTACTCAGTGGCTTTGTTTTTCTGTGTTCGAGAA
ATTTCTTTCTCTATTTCCGCGATTTTCTCCAGGATTCCCATGGCTGAGGTTCAGACAGGT
GTCAACACTTACAACTTAAGCAGAGGATACACTCGACAGCACGCACAGACTGACTCCAAC
TCCTTTTCTAGAAGTACCCTCTGAACATCTCCTTTGGTGGCATCCAACATCATGATGACA
ACATCTGCTGTCCTGGCAACAGCGATGACCTGCCGACCTCTACCCTTGCCTTGAGCAGCA
CCCTCAATGATTCCCGGCAGATCTAGCAGCTGGATGTTGGCCCCTTTATACTCTATGACA
CCAGGTATGCAGGTGAGGGTCGTAAACTCATAGGAAGCAGCTTCACTTTCCGTTGATGTC
ATCAAGCTAAGAAAGGTGGACTTACCCACAGAGGGGAAACCGATGAGAGCGACACGAGCA
TCTCCTGATTTCATGACATCGAACCCCTCCCCTTTGGCCCCTGCTGACTTGGAGGGCTCC
AGAAGTTGAGCTCTGTATTTGGCTAGCTTGGCCTCGAGCAAACCCAGATGGTACTCAGTG
GCTTTGTTTTTCTGTGTTCGAGAAATTTCTTTCTCTATTTCCGCGATTTTCTCCAGGATT
CCCATGGCTGAGGTTCAGACAGGTGTCAACACTTACAACTTAAGCAGAGGATACACTCGA
CAGCACGCACAG
>Z46666
GATTCCTATGTTATGTAATAGTGTAGCGATAGTCTACAGCATGTCCATGCACGTGAGTCC
ATGCGAGTATGTGCGCCATTCTTGAGCATCATGACATCTAATAAAATCTTGAATAGTCGC
TAATCGTGCACAGATGTAATGTGTGACGAAGTTGCAGTCGTGTGTGTGTTGTTGTCAATT
TGACTCTTAGGAAACAGCGAAGAGATGGGAGACCTCTGTAGTAAAAGTACACATAAGGCC
CCCCACACAAATACAGAGCCATTACAGAAATAGTAGTTACAGTCATCACCTTTGAGAGGA
TTGTTTGGTCAATCTGCAGGCACCCCATAGAGCCTAAATGCAGTATAAGACACATCACCC
TTTTTACATGAGCTCTCACACACACACAAACCTGGCAGGGAGATTTAAAACCCAGCTTTT
GAGGCATTACAACCTTGTGTGTCACTAAAAGCCCAAAGATACCCAACTTTAATTGCAAGA
GGTTCCAAACATTGTACAGGGGGGGACAATGGGGGAGGATGGCTGTAATTATATATGAAT
TTAACCCAGCTGATTGCCAGCGATAAGGCTTCTTTTGTGAGCAGAGATTGCAGATGATTT
ATTCAAGTAGATTTTCTCTGGCTTAAAACAAGAGTGTGGATATTTGTTTAATCATTTGAG
TGGGTTGAAGGTGAGCAGGTGACATTAATATTCTATTACTTGTCCTGGTAAAAAACACAG
ATATTCTGAGTAGTCTTATCTACTTTTTTTTAAAATTCTGATACACTCAGAATGTAAATC
TGCTGGTGTGGTTGAGATTCCCTGCTAGGCATCAAAAATTCTCATCATGGTATGCTTTGT
ATTTTGTGTTTCTAGGTTTTCTGCAGCTGTCTCTTCACGATCAGGTGCTGCTGCTGGAGA
GCTCGTGGCTGGAGGTGCTGATGATTGGGCTCATTTGGAGGTCCATCCAGTGTCCCGGCA
AACTCATCTTCGAAGAGGACCTCATCCTGGACAGGTAGCGGGGGATACTTCCCTTAATTT
TCACCTTTGTATCCTTTCTCATCTCGCTCTCCCTGCTATTCCGACCTATTTCTCTTTCTT
TCTCTATCTCAGGACACATCTTAAGGGTGATACGTCAGCATTGTAAATTTTCCATTTCAC
ACTTTGCCAGGCATTGTGCATCCCAACACGTCAGTCACACGGTGAAAGACTAATTACATG
TTCCCATGGAGAGGAGAGCAGCCTCTTTCCTACCTGAAATACCCCGTCATCATTACAGTA
CTGAGCTTGCAGCCAGGAAAGAGATTTAATCAAACCTCAATGCAAGGAATGATGGAAATG
AGAA
>EST_75611662
GAAGAAGATTCCACTGAAACCAAAAAGATTCAAATGGACCCAACGAGAGACTCTGCAAAC
CCCTACGTTGGTCTGGCTTTCAAACTGGAGGCCGGGAGGTTTGGTCAGCTGACCTACATA
CGAGTGTATCAGGGCTGTCTGAAGAAGGGAGAATATATCTACAACACACGCACAAGCAAA
AGTCAGAGTTCAGAGGCTCGTGCGTCTTCATGCTGATCAGATGGAGGATGTGGATGAGGT
TTATGCGGGAGATATCTGCGCCCTGTTTGGAATCGACTGTGCCAGCGGAGACACTTTCAC
ATCCAAGACTACTGCTGACCTGTCCATGGAGTCCATTCACATCCCTGAACCTGTCATTTC
CATGGCGATGAAGCCAGCCAACAAGACCGACCTGGATAAATTCTCCAAAGGAATCAACCG
TTTTACCAGAGAAGACCCGACGTTTAGAGTGCATTATGACACTGAGAGCAAAGAAACCAT
CATCTCAGGCATGGGCGAGCTGCATCTGGAAATCTACTCACAGAGAATGGAGAGGGAATA
CAACTGTCCCTGTGTGATGGGAAAACCCAAAGTAGCTTTCAGAGAGACGATCACCAGCCC
CGTACCATTTGACTTCACCCATAAGAAGCAGACTGGCGGCTCCGGGCAGTACGGTAAAGT
CATCGGAGTCCTCGAGCCTCTCGAGTCAGACCATTACACCAAACTGGAGTTTGAAGATCA
AACTGTTGGAACCAACGTCCCAAAGCAGTTTGTGCCAGCTGTTGAAAAGGGCTTCAGGGA
CGCATGCGAGAAGGGCCCTC
>EST_75640857
ACTTGATGAGCACACATTTCTGGGGTCCTGTAGCAAACTGGGGTCTTCCTATCGCTGCCA
TCACAGATATGAAGAAGAGCCCTGAAATTATCAGTGGCAGAATGACCTTTGCTCTGTGCT
GTTATTCGCTGCTGTTCATGAGGTTTGCCTACAAAGTGCAACCCCGCAACTGGCTACTGT
TCGCTTGCCATTTGACCAATGAGTCAGCCCAACTGATCCAGGGTAGCCGTCTCATCAAAT
ACAACATGGAGAAGAAGATGGGCTCTTAGTCCCTGATGCAGATGGACTCCAGAGTGGCAC
TGTGCTGCTTCAACTCTCACCTAAACCTTGAAATCTTGTCTCTGAACTTATCTAATTAGT
AAACTGCTGCACTTCCGTTCCTTTTAGTAAATAGCAAACAAACTTGATATTATCATGATT
TGTACCTGCCCGGGCGGCCGCTCGA
>C336
NNNNTTTCTTAGAATACATAATCTTTATTGTGAGGTCAGTGTCAAGTAATGAAATTACAG
TTCTGCAATGGGCTTATGGGGCAGGTACGGGTGTTTGACCTTGTCCAACTTTGTCTCGGG
GAAGACACTGTTGAGGTCCTCGATGGTCATCTGATCGAAGGGGATCATGTTCTTAAATTT
AGCCAACTCTTCTTCATACTGAGCAATGCGGGCCTTGGATCCTTCAGTGTAGGCTTGTGC
ACTTTTGTTAGCCTCAGCCTCCTGCGCATTGATGGTGCTTGTCTGTGTGTCAGTGGGCTC
AGGAATCTGCAGCGCTTTAAACTTTTTCTCAAACTCATCAACCATCCCGGCTTTGGCCAC
TGCACTCCTGTAGAAGTTCCAGTCAATAACCACAGGCTTTTCTGGCAGGGAGGCTAGCTT
GGCAGAGATGCCATCACTGCGAGTCTTCAGTGCATTGAACATGCCACGCTGGTTGGGTGG
AACTCGCTCGGCAAATGCCACCCAGTCAATGGCCTTCAGGGCTACACGACGGCCTGCCAT
CTCGACTTTCTTAGAATACATAATCTTTATTGTGAGGTCAGTGTCAAGTAATGAAATTAC
AGTTCTGCAAGCGGCCCACCGGGCAGGTACGGGTGTTTGACCTTGTCCAACTTTGTCTCG
GGGAAGACACTGTTGAGGTCCTCGATGGTCATCTGATCGAAGGGGATCATGTTCTTAAAT
TTAGCCAACTCTTCTTCATACTGAGCAATGCGGGCCTTGGATCCTTCAGTGTAGGCTTGT
GCACTTTTGTTAGCCTCAGCCTCCTGCGCATTGATGGTGGTTGTCTGTGTGTCAGTGGGC
TCAGGAATCTGCAGTGCTTTAAACTTTTTCTCAAACTCATCAACCATCCCGGCTTTGGCC
ACTGCACTCCTGTAGAAGTTCCAGTCAATACCCACAGGCTTTTCTGGCAGGGAGGCTAGC
TTGGCAGAGATGCCATCACTGCGAGTCTTCAGTGCATTGAACATGCCACGCTGGTTGGGT
GGAACTCGCTCGGCAAATGCCACCCAGTCAATGGCCTTCAGGGCTACACGACGACCTGCC
ATCTCGACTGTCTCGCTGCAGTGTTGTCTGTGACAGGACCTCGGCCGCGACCACGC
>EST_75611661
GCGGAACATTTCGTTTCTTCTTCTCACGTTATCTCTGACCGACAGCACTCTGACGCCGAG
CCTCTGCTCTCTGCGGACGTACAAAGTGTGAGCTCCTTTAGTTTAAATGCTGCGGTCAAC
CGGGGAGGACACGTTCAGGAAGTCGGTCACAAAGCGAAGAATGTGAAAAGCGAAAGGATG
TGCTCCACGGAAAACAACCCAGAGCTGCAGCCGACATCGTCCGACCCGGCTCTCCTCCTG
GAGCTGAAGACCAGGCGACCTCCGTCCTTGGTGGAGAGAGCTGGATGTGAGACCTGGAGT
TTGACTTCTCTCCGGATGGAGCTTGGTTCGCCTGGTCCATGGGACACGGGATCGTCTGGG
TCGTCGCCTGGCCTCTCGACTCCGAAGAAAGTCAAAATGGAGAGACTGACAGAGGAGACA
AAAGCTTCAGTTGTGGTCACCCAGTGTGGGGGCTCGCCTTCGGGCCCAGACCTCCGAAAT
CAAATGCAACAGCGTGTCCGACTAAAACACGATCAAAAGGGAAAAACAGCCTGCTTCTGG
CCACGGGCTTGGAGAACGGGGTGATCAAAATCTGGAATGTTTTAACAGGCAGTGCTGTTT
TTGATCTCCACGGCCACG
>C815
CTAAGAAAATGAGAGGAAGTCGTCCCACAGAGTTCCCAGAAGACTTCTGGATCCCCATCC
CTCTGGACACCAACAATATCACATCCCTCAGCCCATACCTGGTTCCCCAGGACCATTTAG
GAAGCCCGCTGGTCTTTTATTCCATGTCAGCATTTATGTTCTTCTTGTGGGTTGCCGGCA
CAGTGATCAATGTCCTCACTATCGCGTGTACTGTCCAATACAAGAAGCTCCGGTCTCATC
TAAACTACATCCTGGTGAACTTGGCAGTTGCGAACCTCCTCGTCTCTTCTGTGGGCTCTT
TCACCTGCTTCATCTGCTTTGCTTTTAAATACATGTTCCTTGGTCCAACTGCATGCAAGA
TTGAAGGATTTACAGCAACTCTTGGTGGTAAGGAGCATAATTATAGACTTTGCTAAGTAA
GAAAAAAAGGGTTACATCATGCATCATATTATTACACTCGAATTAAAATGATGTATCTTA
GAGATTTGACATATGCCAGTTTTTGTCAACCAAAGCGCTCTCAATAGGGATATTTTTTAT
CTGGACTGCAATAATAACNNNNNNNNNNNNNNNNNNNNNNNNCTATTTGTTTTTCCCATG
ACACATAAAATACATATTGTGTCCTTATTTGTAGGAGAAATAGAGCTATCAGTGTACTGG
TGCCAATATCATTGCATACCTTATAGTACTATATAAAGGTAACTTTATTTTGAACACCAA
AATGTTATTCTTTTCAAAGAATACCACATAAGACACTGTTGTTGTTAAAGAAGTTGTTGG
TTATGTGCTTATGTGAACCCATATATAAAAAGCAGCTGCTGTTGGACAGAACATTTCTAA
ATATTAACATGATTATCATTATCTTTGTCCTGTTGCAGGCATGGTTAGCCTGTGGTCTCT
TGCTGTGGTAGCATTTGAAAGATGGTTGGTTGTGTGCAAGCCACTTGGGAACTTTGCCTT
CAAGTCCAGCCATGCTTTAGCATGCTGTGGATTGACTTGGGTCTGCGGTCTGAGCGCTGC
ACTTCCACCTCTAGTTGGATGGAGCAGGTGAGTAAATATAGACTGAGCGCTTAATAATTC
ATTTGCTCTAATCTTGATGTAAATGTTTCTCCTAAGGCTAAAAATATATGTATACCGATA
CCACAGCGGAAAAAAATTGTTTCTCTTTCTAGGTATATCCCAGAGGGCATGCAGTGTTCC
TGTGGCCCAGACTGGTACACAACAGGCAACAAGTTTAACAATGAAACCTACGTGATGTTC
CTCTTCTGCTTCTGCTTTGCTGTCCCTTTCTCCACCATCGTCTTCTGCTACTCACAGCTG
CTGTTCATGCTGAAATCGGTAGGCAATATGACATTGGTTAGCAATTGTCGTATCCAATGT
TTAAGGCGATTATGTTATGAGTAGTTTTGTTTATTACAGAGAAATACTAGAAGGCAAAAC
AAACCAGGGAAGGGGTGGGAATGAATATATTTTCATACTTACAATTTTCCAGTCTGATGC
TGATTCTGACAACTGATCTGTCTCAAAAGGCAGTAAAGGCCCAAGCAGAGTCTGCCTCCA
CCCAGAAGGCAGAGAAGGAAGTGACCAGGATGGTGGTGATCATGGTGCTGGGCTTTCTGG
TGTGCTGGATGCCATATGCCTCCTTTGCCGTCTGGGTTGTGAATAACCGTGGGCAGCCAT
TTGACCTGAGACTGGCCACCATTCCCTCCTGTTTCTCAAAGGCCTCCACAGTCTACAACC
CTGTCATTTACATCCTCCTCAATAAGCAGGTAAAATTCTTTGGCAGCTCAGAGTGAAATA
AATTTAACTTAGATTAACTTTGCATAGATTTCACTAAACTGAAGCTTTGCTTAGTTTAAT
CAGAGTAACAAACATGGAACATCAGCTTTGTGTTTTGTTTTGTTTTTATTTGAGCTTGTG
ACTGAGTTGGCCACTGACGCCCTCTAATGGTGGCTGTTAGAAAATACAAATGGGTTGACC
CATCCTCCGAGAGAAATTCTGACAGACAGTTGAGCCTAAATAAACTTGGAACAAAAAGAG
CACACTCATTTATTGCCAATTTTCCTGGAAATTAAAAAAAAAAACACATCAAGAGGGAGT
AAATAATAAGTTTCTGCCAGCCAATCAGATTGACTTTTGTTGTACCAGCTTTTGCCTTTT
ATCCATCACTGCCGGTAACATCCTAATGCTGCACTGAGTGGTGGTCTGTCCCCTCCATCT
CCCCTGAGACACTTTAATGTGACTAAGATGGTTTTTAAACTGACTATTAAACAGATTAAT
AAGAAGTGACCAAAACCTTCCTCTTTATTCTCTTTTAGTTCCGCTCGTGTATAAGGAAGA
TGCTGGGAATGAGCGGAGGCGACGATGAAGAGTCATCAAGTCAATCGACCACTGAAGTCT
CTAAAGTTGGACCTGCATAGGTTACTCATGCG
>C90
TGCTAACCCTGTGTGGAAGAGTCACTGAAACGAAGCAAGTGCTAGCTAACCAGACAACTT
TCAGGCTTCGCACACCTGACATCACTATCAAACCTATTGGAGACGCCGTTGTCGGTAAAG
AGATGGCTGCCAAGATTACTTTCACCAACCCCCTGCCGTCTACACTGAAGGGAGTGGTGT
TCAGAGTGGAGGGCCTGGGCCTTCAGAAGGGCCATGAGGTGGTCGTGGGTGACGTCGGCG
CCCACTCCACAGTGACAGTGACAGAGCACTTCATCCCCTCCCAACCAGGACCCAGGAAGC
TGGTGGTGTCCCTCGACTGTGAACAGCTCTCACAAGTGCATGGAGTGGCTGACATTGTTG
TTCTTGAACAATGAAAGGCACCACAATGATCAGCTTCTCTCACAACACTTATTTCTTATA
AAATATCAACTGACAATGCCTCATCATATTAAGTGTGCTAGATTTCCATATCTTGAACTA
TACTGTTTGTTTTTTACTGCAGAAAATGTTTAATTTTTGATATTCATAAAACTATTAATA
GATGATTTACTGTTGTATTATCAGTATTACTACTATTTTTACATTTTAAATAATAGAAAT
TCACACTGCTAACCCTGTGTGGAAGAGTCACTGAAACGAAGCAAGTGCTAGCTAACCAGA
CAACTTTCAGGCTTCGCACACCTGACATCACTATCAAACCTATTGGAGACGCCGTTGTCG
GTAAAGAGATGGCTGCCAAGATTACTTTCACCAACCCCCTGCCGTCTACACTGAAGGGAG
TGGTGTTCAGAGTGGAGGGCCTGGGCCTTCAGAAGGGCCATGAGGTGGTCGTGGGTGACG
TCGGCGCCCACTCCACAGTGACAGTGACAGAGCACTTCATCCCCTCCCAACCAGGACCCA
GGAAGCTGGTGGTGTCCCTCGACTGTGAACAGCTCTCACAAGTGCATGGAGTGGCTGACA
TTGTTGTTCTTGAACAATGAAAGGCACCACAATGATCAGCTTCTCTCACAACACTTATTT
CTTATAAAATATCAACTGACAATGCCTCATCATATTAAGTGTGCTAGATTTCCATATCTT
GAACTATACTGTTTGTTTTTTACTGCAGAAAATGTTTAATTTTTGATATTCATAAAACTA
TTAATAGATGATTTACTGTTGTATTATCAGTATTACTACTATTTTTACATTTTAAATAAT
AGAAATTCACACTTGTGTCTTGCTGTGGGAGAATTGTAATAGACGTTTGACAAAGTGCTT
TTTGACTAACAAGGATTTGTATCCTTAGACTTCTAAAACTAGTCCATTTGAAGACACTGA
ACAAAACCTGTGAAGGTGCAGAAAGTCAGGCCACTTTGAGCTAATGTATATATGTAGCTA
GTCATAATGTGAAAAGCATTGTCTGACAAAGTGAACCTCACATGGCTTATATGAAGGGAG
GGGCTGTGACGTGCTTGGAAAGGGAACGATGCTGACTTTGGCAAATGTAACGTTTGAATG
TACCAATTCAGAAAACAGAAAATGATGTCGTCTGCAAGGACACGATTACCACTTATTTCA
ACTGTCAAATGAAATGAAAAGTCCGCCTTTATTAAAAACCCAAACCCCTCAAATGTCTGC
ATATTCGAAGAGATNNTTTCTTATAAATATCAACTGACAATGCCTCATCATATTAAGTGT
GCTAGATTTCCATATCTTGAACTATACTGTTTGTTTTTTACTGCAGAAATGTTTAATTTT
TGATATTCATAAAACTATTAATAGATGATTTACTGTAGTATTATCAGTATTACTACTATT
TTTACATTTTAAATAATAGAAATTCACACTTGTGTCTTGCTGTGGGAGAATTGTAATAGA
CGTTTGACAAAGTGCTTTTTGACTAACAAGGATTTGTATCCTTAGACTTCTAAAACTAGT
CCATTTGAAGACACTGAACAAAACCTGTGAAGGTGCAGAAAGTCAGGCCACTTTGAGCTA
ATGTATATATGTAGCTAGTCATAATGTGAAAAGCATTGTCTGACAAAGTGAACCTCACAT
GGCTTATATGAAGGGAGGGGCTGTGACGTGCTTGGAAAGGGAACGATGCTGACTTTGGCA
AATGTAACGTTTGAATGTACCAATTCAGAAAACAGAAAATGATGTCGTCTGCAAGGACAC
GATTACCACTTATTTCAACTGTCAAATGAAATGAAAAGTCCGCCTTTATTAAAAACCCAA
ACCCCTCAAATGTCTGCATATTCGAAGAGA
>EST_75641176
ACGCGATGTCTTCAGACTGCAGTGGGTGATTAGTGTTATGCGCAGCGTGAGATGAGGTGG
CTGAGCCCATTGAAGTAAGACTTCTCTCGCTCGCTCATCACCTCGAAGTGCAGCGGCTGC
TGGCAGAAGGTGCACTCTGCTGATGAGTGGGGCTTCAGCTCCAGGCCCACCTCCTTCCAT
GTTTGCTCCAGCCTCTCAACAAAGTATTTCATCATCTCAGGGGTGTGATGAGGAGTTGGG
GCAATGCGC
>C366
AGGCGGCCGACATGNNNNNNNNNNNNNNNNNNNNNNNNNNNNNNNATACTTTTATTGTGT
TTTTATATAAAAAACAGCTGTTTTAGTCAAAGAGACCAAAGCCCATGTCGTCGTCTGACT
CCTCGGANNNNNNNNNNNNNNNNNNNNNNNNNNNNNNNNNNNTGGCTGGGGCGTCACCAG
CAGCGGTAGTACCAGCACCAGCAGCAGCGACTCCAGCGGGGGCTCCACCGCCGGCTCCAA
CATTGCAGATCAGACTGCCGATGTCGATGCTGGACAGTGCCTTGGCGAACAGACTTGGCC
AGAAAGGCTCCACAGTGACTCCAGCAGCCTTGATCAGGGCATTCAGCTTGTCCTCGGTGA
CGGTAACTTCATCGTCGTGGAGGATCAGAGCGGAGTAAATACAGGCGAGCTCGGATACGG
AGGCCATTGTAGATGTTAGATTTAATGTTCGTAGGGTCAGATGCCTAAAATTGACGGTGT
TAGTCGCCGGATTGCGGGCCTTAGCTTCTCGTGAAGAAACCTGCCCGGGCGGCCGCTCGA
TTTCAGGCGGCCGACATGNNNNNNNNNNNNNNNNNNNNNNNNNNNNNNNNNNNNNATACT
TTTATTGTGTTTTTATATAAAAAACAGCTGTTTTAGTCAAAGAGACCAAAGCCCATGTCG
TCGTCTGACTCCTCGGANNNNNNNNNNNNNNNNNNNNNNNNNNNNNNNNNNNTGGCTGGG
GCGTCACCAGCAGCGGTAGTACCACCAGCAGCAGCAGCGACTCCAGCGGGGGCTCCACCG
CCGGCTCCAACATTGCAGATCAGACTGCCGATGTCGATGCTGGACAGAGCCTTGGCGAAC
AGACTTGGCCAGAAAGGCTCCACAGTGACTCCAGCAGCCTTGATCAGGGCATTCAGCTTG
TCCTCGGTGACGGTAACTTCATCGTCGTGGAGGATCAGAGCGGAGTAAATACAGGCGAGC
TCGGATACGGAGGCCATTGTAGATGTTAGATTTAATGTTCGTAGGGTCAGATGCCTAAAA
TTGACGGTGCTAGTCGCCGGATTGCGGGCCTTAGCTTCTCGTGAAGAACCAAACACCTCA
GGCACGTTAAATTGTGTCTGTCGGGGGGCCGCTCGTAAGCC
>C1369
AGATTTATTGCAGCTGAGTACAGGTCAGGTTTATGCCAAGGAGTTGTTTATTTTTTGTCA
CAGCATGAGTAGGCAACAATGGGAAAATAATAGTTTTTATTAATGCTGTTGGGGTCATTC
TGTTGAGTCCTTTTAGTTTTTTTTATTTTCCAGACAGCTGCTCGTACAGTTTAGGAACAT
AGTCATCCCACTCAGCCTGGTAGCAAGTTCCCGCCACTGGGGCTCCCAGGCTGTATTTCT
CCCTGAAACTCTGGATCTTGAATTTGCCACGGTTGTCTCCGCAGCGGTTGGTGAGGTCAG
GCTCGCTGCAGGACAGGGTGCCTGACTGCTCATACACCAGCCACACATACCTGTGGAGAC
CTGTGCCCTTAGGAGGGCCAGAGCCCACATAGTCCGACTTGACGCAGCCAGAGGACACAT
CGTTTCCTTCCATGTTGACTACCAGAAAGTGGTGCCACTCCCTGAATTTGGGGTCCTTCC
TGCTGGGAGCGTCGGGGTCGGTCAAGGCCAAAGTGTACAGTTTACTGGAGTCACATCCTT
CCCATTCGATGCAGGTGGGTCGATTCTGCACCTGTGTTGGAGAAAGCACTTTTCCCAGCT
CATCTATTTCCACAGATCCGTATTTTACTGTCAGGGGCTTTGCAGGCTTTTCCTCGACCT
CCTGCAGGGCAAGAGGCCCGGTCCACTGGCTCAAATCTACAGGCATTTTGAGGCGTTCGC
TTTGCAGACGATTCAAACTGAAACGCTACTTGCAGATGCACGAGAACTGCCAACGGTGCT
GCC
>C1179
ACAAGCGGATTGCACAGAATCAGCATCTGCTACGGTTCAGGAAAAGTGGACGACGACACC
TACACCTTCTCCGATGACCAGAGCTCCTGTCAGGACGAGTGCAGCGAGGACGGGACTGTG
GCTGAAGACGGTCTCGGCTCCGACACCTCCAGTTTGACCTCCAAACCGAGCCTTTGCAAA
CAGCCTTGTATTCTCATCATGGACTCCCTGAGAGGCCCGGCTCGATCCACCGTGGTCAAA
ACTCTGAGAGAGTACCTGGAGGTGGAGTGGGAGGTGCGTAAAGGCATTCAAAGGAGTTTT
GGGAAGGACGTCATGAAAGGTTCCAGCCCACGCGTGCCTCAGCAGGACAACTTCAGCGAC
TGTGGCGTTTACATCCTGCAGTACGTGGAGAGCTTCTTTGAGAATCCGATTCCCAGCTTC
CACCTGCCCATGAACCTGTTGGAGTGGTTCCCTCAGCAGAGGATGAAAACGAAGCGCGAG
GAGATCAAGGAGCTCATCCGGAAGATTCAAGCTCAGCAGGAACTGGACAAGAAGGAGTCC
GACCAGGTCGAGGCTCCGCCGGGCTCCCCAGAGGAGCCGGAGATCGAAGAGACATCTGGG
TCGAATGGCAGACCGCCAAACGTACCCATTAGCCCCTGAATCCACCTCACCCCCCTCCTC
CTGTTTGGCGTGGGAGGGGGGCGTGGACCTGATTGTAAGCTGCTGGTTTCACTTTGACGT
GTCTGAAACGTTCCTCACCTCCCTCCGTTAACCACAGACCACACCTGAACTTTGTACTGA
ATAAATGATTAAGTGTAAATACGCCGGAGTTTCTCCCGCTGCCTTTGTAATTTACTGTTT
TACGGTTCATTCATGGAGTGCCCCGTTAAGTTATGTTTCATAGATGTTCTTCTCTCTGCA
GGAGGATCCCTGCAGAAGATACTGTCTCGCTCTCGCATTGG
>EST_75611651
GGGGCTTCAGAGGAGGCCTCTCTGGAGAATTCCAGAGAATGCTTCCAGGACATGGAAACA
GAGACCTGTTCAGACATCCTCCCATGACAGCAGTTTACTGCATACGACCCTACTGCCCTG
AGGACAAGCCAGAGGTAGGGAGGATTTTCAGGGAGATGCAGAAAGCAGGAGAAGGCAAAA
CTGCTCTGATGGCTCAGCCACCACTTATCAGTGACAGCCTGTCAGCAGGTGAAATCCCTC
CTTCCTCTCTCTGTGGTCTCATCCTGGAGGATGACCTCGGGCTGTGTGGTTATGCACTGG
CCCTCATTGATGCCAAACCAGCCGCAGCCAAGATCCAGAGGGCAGTAAGTGGTTCAGTGT
TTGAAGAGTTCCCCTCAGTGATTGCTCTGGAAATGCTCCCTCGGGTCACTGATCCTTCTC
CAGCCAAGCGCATGATTGGTCAGCTGTTGTCCTCCATCAGGAGCAGTGGGTCCAGAGGAG
CCTTTTGTGAGTTGAGGCAGAGCAATCGGAGGATGCTCGACTTTTATTCCAAACTGGGCT
CCTTCAAACTCGTACAGATGGACGGGCTACCGCAAGACATCCTTGTAATGGCAACGAGCC
TGTGAAAAAGATTGCTCATGAGTACTTTCCTCAGGTTTGAAGTGAGGAGATAAAAATCTG
CTATGTGACTAATCGCTAACTTTGGAGCATGTTGATTCAAAATGTTGTCACATTANGCGG
TTAACCGGTGTGATCTTGCACCCATTGCCAAGTCTTTGAAATGCCTGATTAAATCTGAAT
AACTAAC
>C1226
GGCTTAGCGTGGTCCCGGCCGAGGTACTTGTCCAACTCATCCTCAGTTCCCTTCAGTTTC
TTCTGCAGAGCTACCAAATCGTCCTCAAGCTGTTTGCTTCTGTCCTCTGCTGCTTTCTTG
TCTGACTCGGCCTGCTCAGCTCTGTCCAAGGCATTCTCCTTGTCGAGCTTGAGCATCTGC
ATCTTCTTCTTAATGGCATCCATGGCTGCTTAGTGTTGTTCGGCGGCACCGACAAAAACG
TCCAACGGAAAACCAAGGAGAGAGTGGGAGAGGGGCTGGGGCGTCTGTGCCTAACTGAAC
ACCTGCCCGGGCGGCCGCTCGAAAGCC
>WG0AAA35YD23HM1_KCNE1L
GCTTTAAGTCTCCTCCTACAGTAATAGGCATCATAACAACCATTTTACCCTATTACACCT
CTGTCTTCTGCTGGCAATGTTACTATCACCTTTAAGTTAAGAGTTTGAAAGCCATTGGGT
GTTACCATCTAACTTTAGCTTGTTCCAATCCAAGCTCTTTGCCCGGCTACCCATGTCACT
GTTTGTCCTCACCTAACGTATGACCTTAATCCTCCAGTGCAGCATGATAACAGGTCACAA
ATGTATTTATTTATTCCCTGTAGGACAAAAAAACAAAACAAAGGAATGACACCATTTATT
ATATGTGCCTCTGATTCTAAATCCATGTCTGGACTTGGCAGTGCTTGAAGAAGACAAAGG
TGTCCAATGTATTCTACTATATAATATTATTATACTGAGTTCAATGCCCGACATATTAAA
CTGCATGCTGCATTTATTTACACTCATAACCACTATCTGAACCTGTTTTGTTTTCAATAA
AGCAGCATGCCTTTTTTTCCTCTGTTTTTTCCTTTACTTTACAGACATCCAGACTTTAGA
AAAGACAGCATCT
>C5
AGGAAAAGGATTCGTGCAACAAAAACCTGAGTAATTTTCTGCTAATTAGACGGCCAGAAA
CATGTCCAACTCAGTGATATCTGTTATTTCTCGGTTTCTGGACGAGTACGGCACCACGAC
GCCCAACAAACTCAAAGTGGTGGACGCATATCTGCTGTACATCTTGTTAACTGGAGCCCT
GCAGTTCCTCTACTGTCTCCTCGTCGGCACCTTTCCATTCAATAGCTTTCTCTCGGGCTT
CATCTCTTGCGTGGGCTCTTTTATTCTCGCAGTGTGTCTTCGTATCCAGATCAACCCACA
GAACAAAGGAGATTTTCTGTCCATCTCCCCAGAGAGAGCCTTCGCCGACTTCCTGTTTGC
TCACACCGTCCTCCATCTCGTTGTGATGAATTTCATTGGCTGAGGCAAACATATCACGAC
GAGAAGAAGTTATTAAACTCCCCGCTGATCTGGACTATCCCATCCTCACCGAATAAGTCG
GATCTGGTCACATACGATGCAGTGCTATTTTTTTTTTCTTTTCTTTCTACTTTTATGGAA
ACATTTTTTATGTAAACATTTGTCCAGCATTCCGTTTTTTGCACTGACACAAAGAAATAA
AAACAACTGAAAGGAAAAGGATTCGTGCAACAAAAACCTGAGTAATTTTCTGCTAATTAG
ACGGCCAGAAACATGTCCAACTCAGTGATATCTGTTATTTCTCGGTTTCTGGACGAGTAC
GGCACCACGACGCCCAACAAACTCAAAGTGGTGGACGCATATCTGCTGTACATCTTGTTA
ACTGGAGCCCTGCAGTTCCTCTACTGTCTCCTCGTCGGCACCTTTCCATTCAATAGCTTT
CTCTCGGGCTTCATCTCTTGCGTGGGCTCTTTTATTCTCGCAGTGTGTCTTCGTATCCAG
ATCAACCCACAGAACAAAGGAGATTTTCTGTCCATCTCCCCAGAGAGAGCCTTCGCCGAC
TTCCTGTTTGCTCACACCGTCCTCCATCTCGTTGTGATGAATTTCATTGGCTGAGGCAAA
CATATCACGACGAGAAGAAGTTATTAAACTCCCCGCTGATCTGGACTATCCCATCCTCAC
CGAATAAGTCGGATCTGGTCACATACGATGCAGTGCTATTTTTTTTTTCTTTTCTTTCTA
CTTTTATGGAAACATTTTTTATGTAAACATTTGTCCAGCATTCCGTTTTTTGCACTGACA
CNNNNNNNNNNNNNNNNNNNNNNNNNNNNNNNNNNNNNNNNNNNNNNNNCATGTCGGCCG
CCT
>RBEST_C398
ACTCGGTTATCCAGTNTAAACCCAAGAAAAAGGAGTTCAAGCTGTAAANAACTCNGGATG
TTNGTCGCTGTANNACCTGGAAGCAGTACGAAGAATATTCATGCTTGCAGTCATCAGTTT
TCAGGCACCAGTTTGGCTGCTGCTTCCAACTCTTGGANCTTCAGAGGCAGGGTGACAGTA
GCGAAGTGGACCCTATCCTTCCTCAATTTCTGTTTCACGGTCTGAGTCGGGCCCAGCTCC
ATGTACTCCTGCTTCTGCCTGTCGTACGGAGGCCAGCTGACCAGCCCAGGACCATTGGGA
GAGCCAGATCGGACAAAATTAGCCCAGTATGACATCATCGTCCTGCAAAATCTCTCATCC
TCTTTGGTGATGTTGCCTAAGATCTTTATATTTCCATTCCAGAAACATCCACCAAACATC
AAGCCGACATCATCTGCGTGATCTGCTTTCACAAAGCTGGGCCTGTTCTGTTTGTATATC
TCAGCCTGGTATACAAACTCATACATGTAAACTGGAACACCCACATCTGAGTGGTACCCG
GCCACTCGGACAACAGGCAGTGTCATCAGCAGGTCTCCCATGATTTCAGGAAACCCGGTT
ATCCAATCTAAACCCAAGAAAAAGCAGCTTCAAGCTATAAATAAACAAGGAGGTTGGTCG
CTGAANNACCTGGAAGCACCACGAAGAATAAACATGCTTGCAGTCACCACTTTTCAGGCA
CCAGCACGGCCGCTCCGTCCAACTCTTCCATCCTCACAGCCAGGGTGACAGCAGCGAAGT
GGACCCTATCCTGACGCAATTTCTGTTTCACGGTCTGAGTCGGGCCCAGCTCCATGTACT
CCTGCTTCTGCCTGTCGTACGGAGGCCAGCTGACCAGCCCAGGACCATTGGGAGAGCCAG
ATCGGACAAAATTAGCCCAGTATGACATCATCGTCCTGCAAAATCTCTCATCCTCTTTGG
TGATGTTGCCTAAGATCTTTATATTTCCATTCCAGAAACATCCACCAAACATCAAGCCGA
CATCATCTGCGTGATCTGCTTTCACAAAGCTGGGCCTGTTCTGTTTGTATATCTCAGCCT
GGTATACAAACTCATACATGTAAACTGGAACACCCACGTCTGAGTGGTACCCGGCCACTC
GGACAACAGGCAGTGTCATCAGCAGGTCTCCCATGATTTCAGTGAATCCGTCTCTGATCT
CCTCTGGAGTTTTAGCATCTTGCAGGTATTCATCTACAATGAGGTTGTTTGCGAAGGAGG
CCCCTGGAGGATTAAACATGTTCACCACCGCCAGCACGGCCTCTCTGTTCATTCCATTCT
CCCAGCCAGGAGCGGCGAAGCTCTGAGG
>RBEST_ONI01BD.39_H02_16
GGCTTAAGCCATGGTTGCTAATCCTCAGGCCTACAGGAGCCTCCTGAGCACCTCCACTAC
GAGGCTTGCATGTTCCTGGATCCTTCAGCAGAGTGAACCAATGGAGAAGACTGTCATTTA
CTATGACACTCAATGTGAGGACTGAGTTTTACCCAATAAAAACAAAACGAAGATGGNNNN
NNNNNNNNNNNNNNNNNNNNNNNNNNNNNNNNNNNNNNNNNNNNNNNCTTGTCGGCCG
>RBEST_C952
GTTTCTTGCAGGACTACTTTGATGGCAAGCTGAAGCGCTATCTCAAATCAGAACCCATCC
CAGAGAACAACGATGGACCTGTTAAGGTTGTGGTGGCTGAGAACTTCGACTCCATCGTTA
ACGATGACAGCAAAGACGTGCTGATTGAATTCTACGCTCCGTGGTGCGGGCACTGCAAAA
GCCTGGAGCCCAAATACACAGAGCTGGGAGAGAAGCTGGCCGATGATCCCAATGTCGTCA
TTGCCAAGATGGATGCCACAGCCAATGATGTGCCATCTCCATATGAAGTCAGCGGATTCC
CTACAATCTACTTTTCTCCAGCTGGACGCAAGTTGAGCCCAAAGAAATATGAGGGAGGTC
GCGAGGTGAGCGACTTCCTCTCCTACCTGAAGAGGGAGGCCTCAAACCCGCTGGTGATGC
AGGAGGAGCCCAAGAAAAAGAAGAAGAAGAAGTCAGAGCTATAAAAGCTCCAAACAGGAA
CTCAGCAGCACCCCTACCTCCACCACCACAACAGGAGGATTGGGGAAGAAAAAGAACTAA
ATTATATTCCTCTCTTAGTGAACTACCGAATGGTCTGAAGTCAAAGACGTGGCCCTTCCT
TTAGGTCCTCGTTGTGCTGGGAATGCTGTGGAAGGTGGAGAGGTTTTGGCCAGGGTCTGC
CCAATATTTCAAAACCAATTTTTAGGGAAGATGGGATGACTTTTTAAAACATGAGATTTC
TATTTCCCCTGGTCTGTCTACTACACCTCAGGCTGATGCACTTTGGTTTGATACAGCCTG
TCATCTGTCGCTTTAGTTTCTTGTTGTTGTCATCAAAGGGGATCACGGTAATGGTGAAAN
NNNNNNNNNNNNNNNNNNNNNNNNNNNNNNNNCCATATGAAGTCAGCGGATTCCCTACAA
TCTACTTTTCTCCAGCTGGACGCAAGTTGAGCCCAAAGAAATATGAGGGAGGTCGCGAGG
TGAGCGACTTCCTCTCCTACCTGAAGAGGGAGGCCTCAAACCCGCTGGTGATGCAGGAGG
AGCCCAAGAAAAAGAAGAAGAAGAAGTCAGAGCTATAAAAGCTCCAAACAGGAACTCAGC
AGCACCCCTACCTCCACCACCACAACAGGAGGATTGGGGAAGAAAAAGAACTAAATTATA
TTCCTCTCTTAGTGAACTACCGAATGGTCTGAAGTCAAAGACGTGGCCCTTCCTTTAGGT
CCTCGTTGTGCTGGGAATGCTGTGGAAGGTGGAGAGGTTTTGGCCAGGGTCTGCCCAATA
TTTCAAAACCAATTTTTAGGGAAGATGGGATGACTTTTTAAAACATGAGATTTCTATTTC
CCCTGGTCTGTCTACTACACCTCAGGCTGATGCACTTTGGTTTGATACAGCCTGTCATCT
GTCGCTTTAGTTTCTTGTTGTTGTCATCAAAGGGGATCACGGTAATGGTGAAANNNNNNN
NNNNNNNNNNNNNNNNNNNNNNNNNNNNNNNGTACATNCCTTTGATTTTGTACATTTGG
>DQ863103
GTGGTCCGCACATGATGATAATTGGTCCAGAGTTGTGCAGAGATCCATATCATCCAGCTC
TATTTAGTTTTAAATGCTTCTTGACAAGCCCTCAACAGCCTAACAACATGAACACGCTTT
AAGGGAATTCCTAAGTTGGTCCTGTCCTAGAAAGAATTTATATGTGTTACAAAACTCGTT
TTCCACGGTGAAGGCCGAAACGAAAATGCTTATCTGATTTTGTCTTCCTATAAACGTTTT
GCATCCAACATTCACCACAAATATTATTAATTAGAGTGTAGCTTATAAAATGTTTTGTGC
AGAATACATATAAATACACTTGCAAATTAAATGATGTAAACACAGAAGGCCTCCAGTACA
TTTCCAACAAATAACTGCCCTTGAAGGTTAATATTGTTATCCCTTTAGTTTGCTTAATAA
GCGATTCTATAAGTCAAGCATGGAATATCTCCATTAGTCGCTACAATGACTGCATTGACT
TAATGACACTATTGATTGCATCAATAGTTGGAAAGTGCATCTCGGTGTGTAATGATTCTT
TGTTTAACATTTAGAAAGTCCTGCACAATGCTCTGTAATATCACAGTGTAAGACCAAGAA
AAAACCCCCCAAAGCTTATTATCGGGCAGCCTTATCTTTGTATAATGTACTGCACAACAA
AGTATAATCATCCGACACGCAGACACATACAGATACACGAGCAGTGGTTTGGAGGTCACA
TGCTGTCGACGATATCTGCTAGTTTGGAGCTGCTTTTCCTTTTCCCTCTTACTAATTAAT
CTTTTTTGGAAACAGAAACAAAACATAAGCGGTGCAGCATGAAGATAAAAAAAACTAGAA
GTGGAAGCAGAAAAAACAGAAAAACTAAATGGGGAAAAAAACCATGCCAACTTTTTGGTC
TGGGCAGGTTGGCCAGAAATAATTGGCTGTCAAGGCAGCACTGTTCTTTTTCACGGCCAG
ACCAAGGAGCAATACAAGGACAGTGCGGGGGACAGTAAGAGGACGGGGTGGAGACAGAAT
GGCCTGTCGCCTTTGTTTCCATTAAAGCTCAACAAGCAGGCCTGCAGAGGGTGTATGGGT
CACCGCAGAAAAAGCGAACGCGAATACAGCCGGCAAAGGAGAGATAGAGGAGATTTATTC
TTGCCCCCCTGCATTCCGCTCGCTCCAGAGCGGAATATACAAATGTCCTCTTACACAAAC
TCTGGCTTCATTGATTCAAACAGAGTCTGGGTTGTAACACGGTGGGTGGTGCCTGTCAGT
GGGCACGGGCAAGTCTGGCGCTGTGGACGGTGAGCTAACACATCCATAAAAGATGCAACT
TATCACATCCTCAGGAACAAACACTTTGAGCGCTGCCACTGACATAATGAATTTCTGAGA
GGCCAAGCTGCAGGTTTTTATTTCGCCATAATCTGCGGACCAC
>EST_75611555
GGGCATACTGGATGGCATTTACACCAGGATGGGAGCCTCAGACAACATCTACAAAGGCCG
CAGTACATTCATGGAAGAGCTGACAGAGGCCTCAGACATAATTTCCCGTGCGACCAAACA
GTCATTGGTCATCCTTGATGAATTGGGACGGGGCACAAGCACCCATGATGGAATTGCCAT
CGCCTATGCCACCCTGGAATATTTCATCAAAGATGTGAAAGCCCTAACCCTGTTTGTAAC
CCATTATCCTCCTCTGTGTGAGCTGGAGCGGGTGTATCCTGAACATGTGTCTAACTACCA
CATGGCTTTCTTGCTCAATGAACCTGATATCTCTGCTGACACTGATGATGGAGAAGTTCA
GCCAGAGTTCATTACCTTCCTATACCAGTTAACTGAAGGAGCTGCAGGGCGGAGCTATGG
TCTGAATGTTGCCCGACTGGCTGACATCCCAGATCCTATACTGCACACTGCTGCTCACAA
AGCCAGAGAGCTGGAGAAAATGGTCGAGGCTAGAAGAAAGAATAAGAAACTTCTCTTAGA
TCTTTGGAGGATCTCCGACAGATCGTCCCTCATGAAATGGCTGCAGTCAAACTCTTGACA
TCACCGGAACATTATTCACACCATTGTATGAAGAAAAAAATCCCACTACCAGTGAACGGG
AATACTTTGAGAAGAACANAAGTACAAATATGCTGACGTGATGGAGTACGTGATGCTGCC
CCTTTTCTGGTGTGTACGTGTATTTGTGAAAAAAAAA
>AY170326
TGCTCAGACCCGGCCAAGCCAAGGTTACACAGGCGGGCTTTTTTTTCTCCTTTTTTTTCT
CACCCCGCCTCAAAAAGGTAGGCAGTCCGCTGCTCACAGCTGCATCCACTCTCTCCTGAT
CCACTCTCAGGGCTTCCTCCTCCGTCTAAATAAGGCGACCACCCAGCTCCGTGGCTGTAC
GGTGAAAAATGGAGACCTTCAATCATAAACTGAACGCGTATATTGACTCATGGATGGGTC
CAAGAGATCAGCGGGTTCGGGGAATGCTGCTGCTCGACAACTACCCACCAACCTTTGCAC
TCACAGTCATGTACCTTCTGATCGTTTGGATGGGGCCCAAGTACATGAAACACAGGCAGC
CGTACTCCTGCAGAGCCGTCATGGTGTTCTACAATCTGGGCCTCACGCTCTTATCCTTTT
ATATGTTCTATGAGCTCGTTAGCGCTGCATGGCACGGAGGCTACAACTTCTACTGCCAGA
ACACTCACAGTGCAGAGGAAGCGGATATTAAGGTTATAAATGTCCTCTGGTGGTACTACT
TCTCCAAGCTCATCGAGTTCATGGACACCTTCTTCTTCATACTACGAAAAAATAATCACC
AGATCACGTTCCTGCACCTCTACCACCACGCTAGCATGCTGAATATCTGGTGGTTTGTTA
TGAACTGGATACCCTGTGGTCATTCGTACTTCGGTGCCTCACTAAACAGCTTCATCCACG
TCGTGATGTATTCGTACTATGGCCTCTCAGCCATTCCAGCCATCCGGCCATACCTTTGGT
GGAAGAAGTACATCACGCAGTTACAGCTGATCCAGTTCTTTTTAACTGTGACCCAGACAA
CTTTAGCAGTCATATGGCCATGCGGCTTCCCCATTGGATGGTTGTACTTCCAAATAAGTT
ACATGTTCACACTCATTATCCTTTTCATGAACTTCTACATTCAGACTTACAAGAAGAGCG
GTTCTCAGAGGAAGCATCCACAGAACAGCTCCCTGCTATCAACAAACGGACATGCTAACG
GGACGCCATCGACGGACTTCACCGCACCCAAGAAACTGAGGGTGGATTGACATTTGAGAA
ACCTATTTCTCAATGTAGCGTGTTAGCTAATGCTGCTAGATGTGTCTTCTTACCTAGAAT
AGCCTAGCACTTACTTCAGATGAAATAAGCCATAGCCACATACAG
>EST_75611527
TGCGGAAAATGTGAGTGAACTCAAAGTGTTTGCCAACAGTATTTCATATATTTGTAGGAG
ATCAGATTTGGCTTCTTAAGATTTGGGTATGCCTTTAAATAGAGTGATCTTATATATGTG
CCAACGCGTGTACCTGGAGGAAAAATGTGCCACTGAATACATTTACTAAGATGCTTTTGA
GAAACGAGGCCTTGGCTTTGTTTCAGCTCAGTTTTTGCAAAGCAAAGCAAAAAACACACA
TCCAAAATAAATTTAAAACCAGGAGGTTTTCATACACAACATGAGCAGTTTTTAAAACAT
TTTATTTTTATGTGGCGTGTATACAGTGTGCACATACCATTAAAGCGATTACTAATTGGA
CCGTTGATAAACACAACACACCAAAAATAAGTGCTGTATTGTTGTCCATCATGATAGTCC
ACAGTCTGGTTCCTCCTTTTTGAGTTTACTTACGAATTTGTGCTCTACAGTAGCCAGCAG
GAACAAACTCAGACAAAATGACTCTGTAAATACTAAGGGCATGCAATGACAGTTCTGTTT
TGTTTCAGATGAAAGTACATTTATTTACATATCAGCAAAAAAAAAAAAAAA
>EE724097
ATCTGGATGAACTCTCTCAAGAGTGGTCTGTTCACTACACGCACTGTGGATGAACTGCTT
TGGGGCTACGAAGACCGTCTGCTGGTTCGCGTTGCTAGCACCAAACCTGAGGTGGAGACG
GTGTTTGGACTCATGTACAAGAAAAATGGAAGCAACGATGGTGAATTTATCTACCACACT
GGAGAGCAGAACTACATGGATTATGGCCGGATCGAAACATGGAAAGGCCAAAGGGAGTTG
ACTTTCTGGAGCTCTAACTATAGCAACAGCATCGTTGGATCAGATGGAAGTGCTTTCCAC
CCCCTGCTTGACAAGGATGAGCGCATTTACATCTTTACTCCAGACCTGTGCAGGTACGGT
TCAGCACCACGGGGCATTCCAGCCCTTTCGTGGTTTACCAACCACATCTTAGGTTTTGTG
TGGTGGGAAGGGTCAGATCCTTCCCTAGGAAATTATTCAATCAGACATTTTATTTTATCC
ACTGTGGGTGAAGTTTTGTGCACCAATTTTTATCTTTTCTGTACTAACATATAGTGAAAA
TGTAAAAACTTAGTAAAAACAATTATAATTTCAGAATGAGCACAGCTTTATTATTAATCA
TCAACAATGGTTCTAGAAGGCACCCACACCAACCAACGTGATGGATCAGTCCCATTTAAG
TTTAATTTTTAGCTACTATATACCGTAACGAAACCCCAGAC
>RBEST_C894
AGCAGCACTGGTCCAGTCCTTCTCCTCACTGCGTCTCCGATTGGTCGGATTCCACACTCA
GCCCAGCAGTTGCTGTCCCTGCCCAGACCCAAATTACTCAAATTCCAGAGGCCAATGGCA
AGATGCAAGTTTTTGCATGAAGATCATATAGCCTCTTCTTGAAAATGGACCAAGGGTGAA
AGAATTTGAGGACTGGCTCTTGGGTCTGTCTGTGTTTTTATGTGTCAGCCTGTTTCCAAG
ATTTTCATTGGATTTGGATTGACTGCTTATCACAAGGATTGTCTGCTGGTCGATTTTGCA
GAGAAAAAAAGTAAAGGGATATGTGTGTTGTCTGAAAAAAACAGCAGACAATTTAATGAA
GTAATTCTGTCACAGATGGACTTGTTTTTTATTATAAAAAAAGTATATGAAGAAAACCAA
GTCTTTCATTTCAAAGACTTGGGACATTCCTAAAAACTAACAAACATTTAAAAGTAGATA
AGAGGAAAAGTGAAATGCTGAAGGGAATTCATTTATTTTTATTTATTGGNTTTAAGCAGC
ACTGGTCCAGTCCTTCTCCTCACTGCGTCTCCGATTGGTCGGATTCCACACTCAGCCCAG
CAGTTGCTGTCCCTGCCCAGACCCAAATTACTCAAATTCCAGAGGCCAATGGCAAGATGC
AAGTTTTTGCATGAAGATCATATAGCCTCTTCTTGAAAATGGACCAAGGGTGAAAGAATT
TGAGGACTGGCTCTTGGGTCTGTCTGTGTTTTTATGTGTCAGCCTGTTTCCAAGATTTTC
ATTGGATTTGGATTGACTGCTTATCACAAGGATTGTCTGCTGGTCGATTTTGCAGAGAAA
AAAAGTAAAGGGATATGTGTGTTGTCTGAAAAAAACAGCAGACAATCTAATGAAGTAATT
CTGTCACAGATGGACTTGTTTTTTATTATAAAAAAAGTATATGAAGAAAACCAAGTCTTT
CATTTCAAAGACTTGGGACATTCCTAAAAACTAACAAACATTTAAAAGTAGATAAGAGGA
AAAGTGAAATGCTGAAGGGAATTCATTTATTTTTATTTATTGTTTTTATCTATCTAAACT
ACTTTTTAGTTCTTTTTCTCTGTCCTAGCTTCTCATATAAAGTGTCACCCCAAGATGGAA
AACAGATTGAAATGAAAAAAAAAACATTTCAAGAATTGCCCTGCAATTGTGATATCTTCA
GCTGATTTGTGGTTTTCCATATTAGTATTATGAACAAGAATGTAGATAAGTGTCTCTGAA
GCACTTCAAACGACCAGCCCAAAAGGGCAAGTGTGGGTCCGGGACAAAATGATTAAAATG
GATATTTNGGTCTGTCTGTGTTTTTATGTGTCAGCCTGTTTCCAAGATTTTCATTGGATT
TGGATTGACTGCTTATCACAAGGATTGTCTGCTGGTCGATTTTGCAGAGAAAAAAAGTAA
AGGGATATGTGTGTTGTCTGAAAAAAACAGCAGACAATCTAATGAAGTAATTCTGTCACA
GATGGACTTGTTTTTTATTATAAAAAAAGTATATGAAGAAAACCAAGTCTTTCATTTCAA
AGACTTGGGACATTCCTAAAAACTAACAAACATTTAAAAGTAGATAAGAGGAAAAGTGAA
ATGCTGAAGGGAATTCATTTATTTTTATTTATTGTTTTTATCTATCTAAACTACTTTTTA
GTTCTTTTTCTCTGTCCTAGCTTCTCATATAAAGTGTCACCCCAAGATGGAAAACAGATT
GAAATGAAAAAAAAAACATTTCAAGAATTGCCCTGCAATTGTGATATCTTCAGCTGATTT
GTGGTTTTCCATATTAGTATTATGAACAAGAATGTAGATAAGTGTCTCTGAAGCACTTCA
AACGACCAGCCCAAAAGGGCAAGTGTGGGTCCGGGACAAAATGATTAAAATGGATATTTN
>C1266
GCGTGGTCGCGGCCGAGGTACCGCTCGGATACTTGAAGAAGCACCACTCGACCCTGTTCC
ATCCTCCTCTCCCTCGGCACAAGCTGCACTCCGTCCAGAGGCTGGGTTTTGGGACAAACA
ATAAAATATTTGTGGAGTTTGATTCACCGTGGTGGGATGCTGACTGTGAGGTCATCTTCT
TCGTGTGGGAAGATGAGGATGCTGTGGTGGACCAGGTGCCAGATGTGCAATCATCCTGGA
TAAAGAAGTTGTTTGGCTTCACTAGTACCTGGCGGGCGGGCCGCTCGAAAGCC
>C1193
GGCTTTCGAGCGGCCCGCCGGGCAGGTACTGTGGAGATGCTCTACAAGTATGTTGTTCCT
AAGCCCCGCAGTGAGTGCAGCAAACCTGAGCAGTTGGTCGTGACCTTTGTGGCTGGTTAC
ATTGCTGGTGTGTTCTGTGCCATCGTGTCCCACCCTGCTGACTCGGTCGTGTCTGTGCTG
AACAAAGAGAAGGGCAGCACTGCTATGCAGGTCCTCAAGAGGCTGGGACCCAAAGGTGTG
TGGAAGGGTCTTTTTGCCCGTATCATCATGATTGGTACTCTGACAGCCCTGCAGTGGTTC
ATCTACGATTCTGTGAAGGTGTACTTCCGCCCGCCACGCCCCCCTCCACCTGAGATGCCC
GAGTCTCTGAAGAAGAAGCTCGGTCTTACAGAGTAACACATCCTGTCACTGAGCTGCATT
CTCCAGAAGCGACACATTTAAACCCCCAAATTCCTACAGCACACAGCAGCCACTGTATTT
ATGTCCTCAGCTCCTGCTGCTCTTCAGGGCCCAGGGGTGCTACTTCTCATGTATATTTAA
AAGCAAAACGGGCGAGAAGATGGAGCCGTCACTCTTGGCTGATCAAGGGTCTGACATAAT
ATTTCTCTGTAGAAACAACAGTCTGGTTTTATCAGTTCCTGTCCTTAGGATATTTGGAAA
TTCTAATTAAATATTTCCTGGAAAACCCAAAAAANAAN
>EST_75611530
GTTTAACAGTGGTATCCACGCCGAGTACGCGGGGGGACGTAGAAAATTCAAGATGGAGGT
GGACGGAATTGATCATCAGATGGAGATGGGGGAGAGTAAAGGTGGATCAGGTCTGCGGCA
GTACTACTTATCTAAGATAGAAGAGTTGCGGTTGACTGTGAACGAGAAGAGTCAGAATCT
CAGACGTCTGCCGGCACAGAGAAATGAGCTCAATGCCAAAGTGCGTCTCCTTCGTGAGGA
GCTGCAGCTACTACAGGAACAGGGATCCTATGTGGGAGAGGTGGTGAGGGTTATGAACAA
AAAGAAAGTGCTAGTTAAGGTGCATCCAGAGGGAAAGTTTGTGGTGGATGTGGACAAAAA
CATTGACATCAATGATGTGACTCCAAACTGTCGTGTAGCTCTGCGTAACGACAGCTACAC
CTTGCACAAGATCCTTCCTAACAAGGTGGACCCTCTGGTGTCCCTCATGATGGTGGAGAA
GGTGCCGGACTCCACCTATGAAATGATCGGTGGCCTGGATAAGCAGATCAAGGAGATCAA
AGAAGTGATTGAGCTGCCCGTCAAACACCCCGAGCTGTTCGAGGCTTTAGGCATTGCCCA
GCCCAAGGGTGTGCTGCTCTATGGCCCCCCAGGTACAGGGAAGACCCTCCTTGCCAGAGC
TGTGGCCCATCACACTGACTGCACCTTCATCAGGGTGTCTGGATCAGAGCTGGTCCAGAA
ATTTATCGGAGAGGGTGCCCGTATGGTGCGCGAACTCTTTGTCATGGCGAGAGAGCATGC
TCCGTCCATCATCTTCATGGATGAGATTGACTCCATCGGCTCATCTCGTCTGGAGGAGGC
TCAGGCG
>EE724143
TAGACGCCGACATTTAGTTCACGCTCCTTCTGTCAAATCAGCTGTGTGGCCGCACGGTTT
CGCAAGACCCCTGATTCTGAATGAGAGCCAAGTTCAAAGAGAAGTGGAAGCGATTGCCTC
GTGGCTTGTTTGACTTTCTCAGCAGGAGCAGGAGAAAGTGTGGGACAGAACAGACTCAAT
GTCTCCAAGGGTGAAAACAACAGCTAAACATTTTTTTTCTCTTCTGTTTCCTCTTTCTTT
GATCGTCTCACCAGCTCCCTCTCCAGTGACTTCAATTCAGGCCAAGGATATCACAAGACA
CACCATTTCCCTGGCCTGGCAGCCACCGGAAAAAGCCAACGGGGTCATCCTGGAGTATGA
GGTCAAGTACTATGAGAAGGACCAGAATGAAAGAAGCTACCGCATCATAAAAACCTCATC
AAGGAGCACCGACATCAAGGGCCTCACCCCCCTCACCTCCTATGTTTTCCATGTGCGGGC
TCGCACAGCGGCCGGCTATGGAGAATTCAGCGGCCCGTTTGAGTTCATGACAAACTCGGT
CCCAGCTCCCATTATCGGCGACGGGGCCAACTCCACGGTGTTGCTGGTGTCAGTGGTGGG
GCAGCGGGGGTTCTCCTCATCATCCTCATCAGTGCTTTCGTCATTCAGCCGACGAAGGAG
TAAATTACAGGCAAAAGCCCAAGCAGGACTCTTGATGAAAA
>RBEST_C689
CNGAAAATATGTACAAAANNTCCAAAGTGCTTNGTAGGAAGGCATTAGAAGCCTATTAAC
TGGTTATCAAAGTGATGACTTCCTCCATTCAACGCCGCCTCCTGTCTGGACTTCTGCTGC
GCCTCCGTCCACCAGCCCTTCTCTTGTTCTTGGGAGGCCCTCTGACAAAACACCAGTCTA
CACTGATAGGCTGGCCCATCATGTCCTGACCGTTGAGCCCTTCCATGGCTGCTTGAGCCT
CTTTGTACGTCTCATACTCAACCAGTGCATAACCCTTAAGGTAACCTGTTCTGCGATCAA
GGTTGAGATGGAGGTTTTTGATTTCTCCAAACTCTGAAAACTTGTCATGGATGTCCTCCT
CTGTGGCCTCCTCATGTACACCCGTCACAAAGAGGATCCAGCCCTCCACAGATCTCTGAG
GGCCTGGCTCATCCCCATCTTGTTCCACAGTATCATAGTCCTCTTTGGTTCTGGACCGGG
CTCCCTCCTCTGAACCGAAGCCTCTTCCTTTCCTCTTCTTGGCTTTCTCTTTCAGCTTGT
GGATGCTCTCATCACCNGAAAATATCCACAAAANNTCCAAAGGACTTNGTAGGAAGGCAT
TAGAAGCCTATTAACTGGTTATCAAAGTGATGACTTCCTCCATTCAACGCCGCCTCCTGT
CTGGACTTCTGCTGCGCCTCCGTCCACCAGCCCTTCTCTTGTTCTTGGGAGGCCCTCTGA
CAAAACACCAGTCTACACTGATAGGCTGGCCCATCATGTCCTGACCGTTGAGCCCTTCCA
TGGCTGCTTGAGCCTCTTTGTACGTCTCATACTCAACCAGTGCATAACCCTTAAGGTAAC
CTGTTCTGCGATCAAGGTTGAGATGGAGGTTTTTGATTTCTCCAAACTCTGAAAACTTGT
CATGGATGTCCTCCTCTGTGGCCTCCTCATGTACACCCGTCACAAAGAGGATCCAGCCCT
CCACAGATCTCTGAGGGCCTGGCTCATCCCCATCTTGTTCCACAGTATCATAGTCCTCTT
TGGTTCTGGACCGGGCTCCCTCCTCTGAACCGAAGCCTCTTCCTTTCCTCTTCTTGGCTT
TCTCTTTCAGCTTGTGGATGCTCTCATCACCATCCTCATCCATAGGA
>C1263
GGCTTTCGAGCGGCCCGCCGGGCAGGTTGCTCTCCAACAAAGAAGAGCCCTCCCTTGTAT
CTCTCCCCGATCAAGATCTTAAAACCTCTCCACCAAGCGAATGCGACAGTGACTCTGGCA
TTGAGTCAGTCATCGGCTCACCCGTGCGCCTTCCTTCTCCTCTTCCTACCCCACCCCACT
GCAGCTGCTTCCTCCAGGACCAAACCCTACTCCAAATCTGAAGCTTCCACCTCTCCCAAG
ACCTCCAAGGTCAAATCAGTATCTGGTGCTCCCAGAGGGGTGGAGAAGAAGCTTAAGAAA
ATGGAACAGAACAAGACAGCAGCCACACGTTATCGGCAGAAGAAAAGGGTTGAGCAGGAG
GAGCTGAACAAAGAGTGCGAAGAGCTGGAGAAGAAGAACCACGAGATGACGGAAAAAGCA
GAGTCCATCAGCCGAGAGATCCAGTACCTCAAGGACCTGATGGAAGAGGTTCGAAAGCAC
CGCCGTGTGAAGACCAACTCAGTGGCTTAAACAGAAAGTAGTGAGAGAGTGGTGTTCCTG
CTTCAGTGATCACATGCTAAAGGGAATCCNAACTAGTAATTGAAGAAAATTGAAAAAGAG
CTGCNCGTGAAACCTGCCACTTGGNGGAATANAATGAATANCCGGATNAAAANTGAAACT
CGTATAGAANTTGAGGTTAGTANTGTANATTACGGGGCTGGGAGTTTGNGAGGTGAAGCA
TCTGTACATGCTTGACNNCGCCTTCNTTCNCCTCTTCCTACCCCACCCCACTGCNNCTGC
TTCCTCCANNACCANACCCTACTCCANATCTGAAGCTTCCACCTCTCCCANGACCTCCAA
GGTCAAATCANTATCTGGTGCTCCCAGAGGGGTGGAGAANAANCTTAAGAAAATGGAACA
NAACAAGACAGCAGCCACACGTTATCGGCAGAAGAAAAGGGTTGAGCAGGAGGAGCTGAA
CAAAGAGTGCGAAGAGCTGGNGAAGAAGAACCACGAGATGACGGAAAAAGCAGAGTCCAT
CAGCCGAGAGATCCAGTACCTCAAGGACCTGATGGAANAGGTTCGAAAGCACCGCCGTGT
GAAGACCAACTCANTGGCTTAAACAGAAAGTAGTGAGAGAGTGGTGTTCCTGCTTCAGTG
ATCNCATGCTAAAGGGAATCCNAACTAGTAATTGAAGAAAATTGAAAAAGAGCTGCNCGT
GAAACCTGCCACTTGGNGGAATANAATGAATANCCGGATNAAAANTGAAACTCGTATAGA
ANTTGAGGTTAGTANTGTANATTACGGGGCTGGGAGTTTGNGAGGTGAAGCATCTGTACA
TGCTTGACN
>AY757352
TTTTCAGACAGTAGCTCTGGATCTTCCAACACAAGCTCAAACTCCCTCCAGAACATGAAC
GGTAATTCAACGGGGGGATCAAACAATTCAAATACCGATCAAGTCAGAAGGTATCGGACT
GCTTTCACCAGAGAACAAATCGCAAGACTGGAAAAAGAGTTTTACAGGGAAAATTATGTT
TCGAGACCGAGAAGATGTGAGTTAGCGGCGACGCTAAATTTGCCCGAAACTACAATTAA
>C1130
GTATTAAAAAAGACTGTTGCATCACCTGGCATACAACAAGAGAGCTGAGCTTCTTGTTTT
TCCCTGTCATAACTATGTGGAGATTGTGATGGTAAATACAGCAAATGTTCCCATTCGTCC
TGCTGTGTTTTGTAGCTCAGAATCGGCAGCGTTCTTGTAACATGAAGCATATTTGTGGAG
ACCCACAAAGCGAGATAGTCTGAGGTTTTTTATCAGTGCGTCATACTAAAGTCTGAGTAT
TAAGGAAGTCATTTGTAGCCCTCATGACTGAGTACTTTTCAGCAAGAGCTGTTTTTTTTG
GGTTTTTTTGACAAGCAAAAACGGCGTCATAGATAGACAAGTTGGGGAAAAAACTCAGCA
GCACCAGTTGTGATCTAGATATATAGTACTTTTGTCTTGTTTGTACCATGTTTAAAATGC
TGGTTGACCTGTCTTAGGCCGTTTGAGTAAATTGTTTGAACTGTAGCAGTAGTTGCACTT
CCCTGGGACATATTTTAGAAATGAATGTTTCTGACGCCCGTGGTCTGTTATTATCACCAG
AACCCCTTTGGCTGGTTCCTTGTTGTTTCGCACAAAGTGTTGACAATGCATCTATGAATC
TGTTCCTAGCTTTAAAGCCTTTTTTAGTCCTGCAGCAGCATTAAACCTCGCAAATATCTA
TTCCTAGTTTTAAGGGAATATAGTTTTGTAGCAGCCTGTAAACCTACCTTTGCAGATTTT
ACACAGGTACATGTACAGGTAACAGTGTGTATGCTGTAATATAACCCGGCATAGTCGCCT
ATAATTTATACTCAGTACACAGTTTTGTCATATCATATGTGAATATGCACTTATTCCCTG
>WG0AAA46YM24RM1_GATM
AGCTTAAATGATGTCGGCCATTTCTCAGTGTCCACTCTGTGGGACTGCAGGAAACAATTT
TTTTTGGCCTCTGCACTGGTTTCCTCGCAGTGAGGATGTTTGTTCCAACAGGCCTCCGTC
CATGAGCTGTTTATCTGTGTCAGCACCCGGCAGGAGGGAAACAGCCATCCTGAACAGTCT
GGTTATCAGCTGGCCTACTGTTTGGGGAGCAGGAGGCTATTACACAGCTGTCAATATAGT
CTGTGAGAGACTGGTGCAGACACACATGAAGAAAGAGAAGATATATGACTAAAAGTCTGT
GGACAGTAGCTCTGGTAGTTGACTGGGAGCAAACCCCTGCAGACAGCGATGTGACAAGTG
TGGAGTGAATCTGACTGAGAATCATATGAGTCAAGCCCTGCTGGCCATTAGAAAGAGTTC
AGGATTAAAACACCTGAAGCCTTTTTTAGATTACTGTGTTTGTGTTTGTTTGCGATGGTA
CTGCTTCTGCAGAAAGATACACAAAGGTTCTCCAAAATATCAGCAGCAAAGAGAAAGAGC
ACAGAGAAGATTGATGGTTTTAGTGAAAGAGAGCATGCAGAAGGTTGGTGTGACGGGCAG
GATGT
>EST_75611553
GAGGCAGCAGCCACACGTTTGAAAGGCATCGTCGCACTGGCCAAGGTTGACTGCACTGCC
AACAGCAACACATGCAGCAAATATGGCGTCAGTGGCTACCCAACCCTCAAGATCTTCAGG
GATGGCGATGAATCTGGTCCCTATGATGGTCCCAGAAATGCAGATGGGATTGTCAGCTTC
CTGAAGAAGCAGGCTGGTCCAGCTTCTGTGGTGCTCAAGGATAACGCAGACCTAGAAAAG
TTTCTTGCAGATCAAGATGCAAGTGTTGTCGGATTCTTTGCTGATGACAAGAGCACAGAA
CAGGCTGAGTTCCTGAAGGCAGCGAGCGCCTTGAGGGACAACTACCGCTTCGCCCACACA
AACTCTGAGGCTCTCATCAAAAGCCATGACATTGAGGGAGAGGGAGTCATTTTGTTCCGT
CCACCCCAACTCAACAACAAGTTTGAAGACAGCTCGGTCAAATTCAGTGACGATAAATAC
ACCAGCAACAAANAAAAAAAAAAA
>C1470
GACATGTTAATTTCAACTGGCCTTACCATACACATACTGTACTCACTAAAACAGATACAA
GCAATAGTTTAAATACATTGGCTGACCCCGGTGATACATTTACAAGTGATTCTTAAAAAA
CTAATTAAAAGAGGGGCAGGGGAAGAAAAAGTCTGACCACAAAGCCATCCGGTATCTGGC
AGTAAAATCATGCAGTATTACAATCGTTCCACTAAAGAGAAACAGCAAAGCACTACAGCT
GTCACACAGTGAGAAACTGGGCAGCCAAGAGACGGCCTTTCTGAGTGCTCATTGGTTGGT
TTTATTTTTATGAATCGTTAACCGAGAGATTTCTCTACTGTCGAGCAGCAGCTCAGTGGT
CGCCTTTCCCACGTTTGCATACATTGTAAAGTTGCACATGGTCTCCGTTAAGGAGCATCT
GTCTTCCACAATCGCGTCCATTTAGAAAAATATAACTAATTACTATTGAAGAAAACCCCA
AAATGTGGGATGTTCTCTTAGTATGTTGTGAGGAAATAAAAAAAAAAAAAAGCTAAGAAA
TACAGTTGAATAAATAAAATGCATGACATCCATAAAAATTAAGTGGCTGCGTTGACAACG
TTCTCCACATACTGTATGCACACCATGGTTTTTGTTTTGGCCCGGCAGTGTTGGATTTAA
TTTAAAAAAAGAAAAAGAAAAGAGGACTCCATCCTCCACCACATCCAAAGTCATATCCTA
TGATCCAGTGGAAAAGCCGCCAGAAAATATCTAAAATACGTCGATTTATTTATTTAGAGA
AAGAAGGATTCTTTGATTTAACATTTCACTTCCATGTAC
>EST_75641200
GGCTTTCGAGCGGCCCGCCGGGCAGGTACTTCAAGCGCAAGGAGAAGGAGCAGCTGGCAG
CACTAAAGCAGCACCATGAGGATGAAATTGATCACCACAAAAAGGAGATTGAACGTCTCC
AGCGCGAGATTGACCGCCACAAGGGAAAGATCAGAAAGCTGAAGCATGACGACTGAGTGA
AGCCTTTAAAATAAAACAAAAGTTTTGTTTTTTTTCTCCCCACTGTCCAAGACTCCTTTA
GTAACCACACTAGTTTCTGCGTGCACTGTGTTATGCCAGTCATGAATGTTTGAGTGATGG
TACCTCGGCCGCGACCACGC
>BV005369
CCCATTTAAGATCAGTGTCCTTAATAACCACACCCAAGACCTCACACCCAATGAGATGAT
GAGGGGAGGTCACAGATCACATCAGATTAGTGCAGCTTGTTTTGCTTTGGCGGTTGAAGC
CCCCATGCCTNNNNNNNNNNNNNNNNNNNNNNNNNNNNNNNNNNNNNNNNNNNNNNNNNN
NNNNNNNNNNNNNNNNNNNNNNNNNNNNNNNNNNNNNNNNNNNNNNNTACCAGCTTGTCA
CTGCTGCCCTCTTAATGTGAAAGCAAGTATATTTTGACAGATAACAAATGAGTGGCAGGA
GAACACAGT
>C988
GGCTTTCGAGCGGCCCGCCCGGCAGGTACAACAAGGGCTTCCTGGATGAGATGGCAGGCA
GTGCTGTTCTCCAGCTGTATACAGGTGACAGAGTCTATATTCAGGTCCCTGATGAGGAGA
GTAATGGCATATTTGCTGCCGATAATGTTCACTGCGGTTTCTCTGGGTTCTTGATTGCCT
CAACGTGATTTCACAAATCCAAATAAACCTCAAAACCTTACAAAACATTTAAATACTCAG
AGAAAAATATCACTTTACAAAGTTCATAATTTGGATTGCAGATTAAAGAAAAATGTGGTT
ACAAGTTTTAAAGGTTTAACTGCCTCATTTAAATGTCTTCAATTTGCTAAGAAGTTGTTC
AGACATTTATTGCAGATTAAAAATGATCACTTTCCCCAGTTTACTTTGTGTGTGCCTTTG
GAATTTTAAAATCCATGAAACATAACAACATAAGATACATGATACTTTAAGTGGTGCTCT
ACAACTGCCTGTAACATTTACAGCATGTCTTTTACTTGTGTTTGCTTTATTAATGTCTGT
TGTTCAAGAATTTTCCTGTAATATACATACAAAAAGACATACAAGAAGGCAAACGTGTAC
CTCGGCCGCGACCACGCTAAGCC
>WG0AAA14YI14RM1
AGCTTCAAAAAATATAAACCATAAAAATTGCTCAAAATATCCCAATTTTCTGGAAAATGG
TTTTATAGCAAAGATATTTTTCCTAAATGTTTGAACTCAACTAATAACTGAACTATGCTT
AGAATAAATCTGGATAACAGGAATGACAGGATAACTGGATATCAGTTAGCTAGTTTAATG
TATTTTATTTTATGTTGTTAAGCCACATATTGTTAAGCTGATTTACAATTAACCAATTGC
TGTTTTATTTTTACATTTTAGACAACATTATAAATATTTTCTTTGTACATATCATTTGTG
TATAAGCTGTTTCTTCAGGGGACCTATCTAATTATAGTTTCCTTGCTGAAATTGTTCAGG
CACTGCAATTAAATTGTCAGCTACTTGGAAAAAATAAGTCTTTCACTTATGGTGCCACAG
TAACACATTGATGTTAGTGGGAACCATCATAACTCAGGTGTAAAGAGCTGATTGATTCTT
GCAGGCAACAAAGCACTGCAGAAAAAAGCAGGGGAGGACTCAGTGAGGCAACAATTTGAC
AGAATTGGGGCATCGCCTCGATTATACCTTCTCAGTGCCCTTTTGTGTGTGTTTATATCT
TTGGAACAAG
>EST_75611643
GTAACAAATTAAGCTTTACTGTATTAATTATACAAATGTCTTACAAGCATTGATGCATTT
GCAGTCTAAATTTGTGATTTTCAGTTTACTGAATCATACATCTGTCATACGTCTGTGTCA
CTGCTGCACAGCCACCGTTTACGTCACCACTTATTGTTGCAGCTTGCTGTTTCTTCTCTT
TGTGGTTTTTGGATCCCTCTGGGCCCAACATGTCTTGCAGTATATCTTTGCTTTCGCTAG
GGGGCAGATTGTAGAAGAAGTACAGTGGTGCAATTTCAATGAACCTAAAAGAGAAATTTG
AAAACCAATATTAAATATAAAACATTTGTGTCAACACAAGATATTGTGTAGATAAAGAGA
TTAAAAATATTCAAATTAAAATGAGATCAAATGGCTCATGCTTACTGCAGTAATAAACAT
GTTTGTTCTACCACTGCGA
>AY737014
GATGGGCATATTTTTCTGTTATTATACCAGCTAAACAGAAAACTCACCATTTACTGTTGT
GCACCAGTTTTGAGAATGGCCAAGAAGGTGCTGATTGTGTATGCCCATGAGAGCCCTGCC
TCTTTCAATGCTGCTGCCAAAGATGCTGCTGTGGCAGCTCTGACTGCTCAAGGCTGCACT
GTAGAGGTGTCTGACCTGTACGCCATGAAGTTCAAAGCTGCTGCTACTACTGAGGACATC
ACTGGTGGAGTGAAGGATGCTGAGAACTTCTGCTATGCAAAGGAGATCAAACTGGCATCA
GAGGAGGGCAGACTTGCAGATGACATCAAAAAAGAGCAGGAGAAGCTCAAGGAGGCAGAC
CTTGTCATCTTTCAGTTCCCCATGTACTGGTCATCTGTTCCTGCAATCATGAAGGGGTGG
ATGGATC
>C647
ATGAATGGCACAGAGGGACCCTTTTTCTATGTCCCTATGGTAAACACCACCGGTATTGTC
CGGAGTCCTTATGAATACCCTCAGCACTACCTTGTCAGCCCAGCAGCTTATGCTGCTCTG
GGTGCCTACATGTTCTTTCTCATCCTTGCTGGATTCCCCATCAACTTCCTTACTCTCTAT
GTCACCATTGAACACAAGAAGCTGCGAACCCCACTAAACTACATCCTTCTGAACCTTGCG
GTGGCTGACCTCTTCATGGTATTTGGAGGATTCACCACAACGATGTACACCTCTATGCAT
GGCTACTTCGTCCTAGGACGCCTTGGCTGCAATCTGGAAGGATTCTTTGCTACCCTCGGT
GGTGAGATTGGTCTCTGGTCACTGGTTGTCCTTGCTGTTGAAAGGTGGTTAGTCGTCTGC
AAGCCCATTAGCAACTTCCGCTTTGGGGAGAACCACGCTATTATGGGCTTGGCCTTCACC
TGGCTAGCGGCCCTTTCTTGCGCTGGACCCCCTCTTGTCGGCTGGTCTCGTTACATCCCT
GAGGGCATGCAGTGCTCATGTGGAGTCGACTACTACACACGTGCAGAAGGCTTCAACAAC
GAGTCGTTTGTTATCTACATGTTCATCTGCCACTTCCTGATTCCACTGACTGTTGTGTTT
TTCTGCTACGGCCGCCTGCTCTGTGCTGTCAAGGAGGCTGCTGCTGCCCAGCAGGAGTCT
GAGACCACCCAGAGGGCTGAGAGGGAAGTCACCCGCATGGTTGTTATCATGGTTATTTCC
TTCCTGATATGTTGGCTGCCCTATGCCGGAGTGGCCTGGTATATCTTCACGCATCAGGGA
TCTGAATTTGGACCAGTCTTCATGACCCTCCCAGCCTTCTTTGCCAAGAGCTCTTCCATC
TACAACCCTTTGATTTACATCTGCATGAACAAGCAGTTCCGCCACTGCATGATCACCACC
TTGTGCTGCGGGAAAAATCCCTTTGAAGAAGAGGAGGGAGCATCTACTACTGCCTCCAAG
ACCGAGGCTTCCTCTGTGTCCTCCAGCTCTGTGTCTCCTGCATAA
>WG0AAA34YC01HM1_CLDN23B
GCTTCTAAAACTAACTTCATATACATCCATGTCAGGCTTGTTGGTCATTTCTGGACATGA
GTGGCAGGGAGAGACAGATAGCTCATGCCTACATGGGCAGGTTGGGCATCGTGGTCGTTT
GAAACTGAAAAGCAAAGCGGTGCCTCCCAAAACCTGTAGACACGAACCCAGCCACCCAAA
ATAAAGCGAGCCAGCTGGATGCAAGTTGAGGTGTGGGTACCGTGGGTTATGAATCCTTTG
ACTTGGATCCATCCCGAGTCTTTTAAGGTTGTGGGTGTAAACCCCTAACGCAGTCAGGCT
CAGCAGCCCTGCTGTCACCACCAGAAGTCCTCCTGAGGCTGCTACACCTCTCAGAGGGAG
ATCTGCCCAGCAGCGGACCCCGATACAAGCCAGGACAATGCCAGTGCCGCACAGGAACAA
GGAGGTTAGCACCAAACCCTGTGCCAGACGAACCCTGGGGTCTCTCTGATACGGACCAGC
CACAGGCCAGCACTGCCTCAAGTCAGAGCGCTCCACCTGCAGGCAGCTCTCCCATAGTCC
ATCAGAGCGCAACAAGATCAGTGCCTCCACTGAACCGGACCTGGTCCCATGACTTTTTGT
TCCTGACCGGAGCAGACTTCCCGGTCCTGCCATTCCCAAATGTGCCTGTCCCTCTCTCCA
CTGGGGGGTGATGGCAGCAGTGAAGACTAGGACCAAACCCAACGGGGCAAAAACGATGCC
CATCACCATGGAGGCTGGAG
>C803
CTTGACCATCATCTCAGAACCGGACAGAGACACAGGACTACAAATCCCAAGCTCTTCTTC
TTGGGCCTGCTGCCTCCTCAGAGCAACCTGGAAGGGAGGAGAGGTTTGATAAGGAACCTC
GAGCATGAAACAAACATTGCCCTTATCTGCTGACTTCCCAGAACAGATTTAAACAGAGGC
TCGTCTGAAAATTGTAATTACACCTGATTAGACAATAATAAGATTGTTTGTGTGCAGATA
AACTGTTGATATCACCATAAAACAAGATGATTTTTAAAACACGCTCCTGGCTGCTGAGCG
AGATGAAACCAGCAGCTCTTTGTTGTTTATGATGATTGGTGTAATCAATCAGGTGATCGG
GCTCAGCTTTCTGTAAACTGACAGCTCTGTCCATCGATGTATCTCAGGGTCAAAGGTAAA
ACATAATGTTTTACCCAGTTAAAAACACATTTTAATTCTTTATCTGCTCATTTTGTTAGT
ATCAGTTCACTGTAAGAGTCCCTTTCAAGCAGAAATTCCAAATAACTTTTTAAAACAGCT
TTCCAAATCAGTTTTCACACACCGGACCACGCCACACCAAATTATTCATCTGTTCTTTAG
AAAATGAGGAAATTATCCAACAATACTGACTTTTAAAGGTATTGTTTTCTACATTTTGCT
GACTTTCCTGCTAAAAAAAAGTTTTCAATAGGATTAAATACAGTCTATTTAAAAAAAGAC
AATAAACTTCAGTTATTAACGCGTCCTTTACAGGATAAATCATTAAAAGTGAGAGCAGAA
TCAACAACACATGGATTTAAAGAAGCTCAAAGAAAAAACAGTAGATATCAATGTGGAGGA
AATACTGGAAGAATGAACAAAAAGATTCTTTAAAAGAAAAAAGATTTGGTTATTTTTAGT
AACTTAATTCATTTAAAATGTTATTTTACAAACTCTTAAATTGTCACTTCAAATTACAAA
GTTACAAATGAATGAATTTTGCTTTTTGTAAGTATCTGTTATAAATGTGAGCAGCTGCCG
GCACATTTTACCTGCACACGTTAGCTCCGTGAAGCAGCTAACTGTTAGCTCGGGACGAAC
TTGGCTAGCTGCTTTCTGGGTGGTTATTACTAATGAACAGACTCACCCGCAGCAAACAGG
GCTTAAAAGTCCACAGACATAAATAGTAAGTCCCAAACAGCCTGTGCGGCTGTGTGGGGT
CACAAAACGTTTGGCTTGGTGTTAAA
>EF081463
GCGAGGCTACAGAAATATCAACGATATTGAAGTTAACATGAGTGACCCTCTATTCACCAA
GCAGTGGTATCTGATAAACACAGGCCAGGCAGACGGGACCCCTGGGCTGGATCTTAATGT
GGCTGAAGCTTGGCAACTGGGCTACACAGGCAAAGGAGTTACCATCGCAATCATGGATGA
TGG
>WG0AAA12YC19RM1_NR4A2
AGCTTATTTACCTGTACGACAACCGTAAAACAAAAAGTTCCAGGAAGGCCGAGTAGAAGA
GAAGGTCTTGGTCGTGTTTAGGTAGAGACGTGAAACCCGGGATCTTCTGTGCCCAACCCC
GAATAACCTCCATCGATCTGGTCAGGAGGTCATAAAACTGGCGGACATGCTGAGCATCGT
CTCCTGGGGGACTTCCTGGATTCTCTTTAAACTTCATTTAAAGGTCACTGGTCGGATCAG
ATTGGAATGAAGGAGGATACCAATGATTATAACTCTACTATGTCTTAGTCTTTTATCAAC
AGTGTCAGTTCTACTTACTTTGGAGTAGTCCAGGCGAGAAGGTGGAGGATTGGACTCCAC
ATGCGCCCTGATGAGGGCACTCAGGAGGGTGCTGCCAGGTGAGGAGGCGTCTGGAAGAGC
TCTGGGTTTGGACGGCAAGCGACCCCTTCGACCTTTCAGGCTGTCTGTCCTCACCACTGC
AGAGCAAAAGATGAAGAGGGCGACACTTTTCAGCTCTGACCTTCCTAAACGGCACCAAGA
ATAATGGTTTTA
>C873
GTTTATGTTCGCATGATTGCTCTCAAGAGGCCTGACCTCCGTGAAAAGGTTATAAAGGGA
GCACAGATCTTGGAGGTGCTCCACAGTCTGCCCTCTGTTCGCCAGTACCTTTTCTCACTC
TACGAGTGCCGTTACTCAGTCTTCTTCCAGTCCCTGGCCACGGTGGAGCAGGAGATGAAG
AAGGACTGGCTCTTTGCCCCACACTACCGCTACTACGTGAGGGAGATGAGGATTCAGGCC
TACAGCCAGCTGCTAGAGTCCTACCGATCTCTTACCTTGGGATACATGGCTGAGGCATTT
GGTGTCAGCACAGAGTTCATTGACCAGGAACTGTCCCGATTCATAGCTGCTGGCCGCCTC
CACTGTAAAATTGACAAAGTTAATGAAATTGTGGAAACTAACAGACCGGATAGCAAAAAC
TGGCAGTACCAGGAGACCATCAAGAAGGGCGACTTGCTTCTCAACCGAGTCCAGAAGCTG
TCAAGAGTTATTAACATGTAACCATGGAGGCCGCCATCTTCATTAAAGCCAAGGGGCTTG
TATTATTCTTTTTTGGCATACTGAGACCTTTGTTGTCAAAGTGACTCTCTGTGTGTACAT
AATAAAACTTGTTTAACTGTTCC
>DQ066868
GATGTGTGTCAACATGGAGTGGGGGGCATTTGGAGACAATGGCTGTCTGATGACATCAGG
ACAACATACGACCAGGCAGTGGATGAGAACTCACTCAACGAAGGCAAACAAAGATATGAG
AAGATGTGCAGTGGGATGTATCTTGGTGAGATTGTACGGCAGATTTTGATTGATCTGACC
AAGCGTGGCTTCCTGTTCCGGGGACAAATCTCAGAGACACTTAAGACCAGGGGCATCTTT
GAGACAAAGTTTCTGTCACAGATAGAAAGCGATCGTCTGGCCTTGCTTCAGGTCAGAGCG
ATTCTGCAGCAGCTGGGGCTCGACAGCACCTGTGATGACAGTATCCTCGTCAAGA
>EST_75611649
AGATGAACAGAAACGTTTTTACGGCCCAGTGCAGAGAAGGATGGGAGGCCTGGGGTTCAT
TCGCCTGGGAGTGTGGCAGAACTTCATGCGAGTCTGGAGGTCTGGGTACCAGGGCAACAT
GAATGGAGAGGGCTTCGTTCTCGGAGGGGTGTTTGTCATCGGACCAGCAGACCAGGGCAT
CCTCCTGGAACACCGTGAGAAAGAGTTTGGCGATAAGGTGGACACGACCGATGTTCTAGA
GGCTGTTAAAAAAATTGTACCAGTGAAATAATTTTCGTAGCACGCTTTTATTAGATCAAA
ACTAGAATAGCAAATTGAATATTTTTAACCTCATGCAGAGTTTCAGTCAAAATCTACTGA
AATAATAATCATATTGTTCTGGTATTTATGAAGTCTGTGTTGTTTAATATCATAAGATGC
CGCTGACTTTTGCGCATGTAATTTGCTGTTGGTTATGAAAATCTAGCCACCTACAAGCTA
GATTCTTGACACGGGTATGAAAATGTTAGGGAATTAAAAGCATCACTTCCTTTTAGGTAC
AGCAGCCATTTATTTAAGGTCACTTGAAAATCAGATGCTTTAATCTAATGGCTGAATTAG
ATTACATCTGAATATAATTGTGAAACATTTGAAATGTTGACTCTGTCTAAAAGCTTAATT
TGCTTCTACTGGTCAAGCTCTCAAACACTCCTTTGACATAACAAGAGTGTGCGGTCTGTG
TGTGATAATGACAACTTCACTCTAAACTCTTGGTTGAGGGGAGCAAGTTTGATGCCCAAA
CACACACACACGCTGCTGCTGTCGTCAT
>C859
AATTCTGGATGTTGGCGATAACCTCGCTGACAGGACGGCTGAGCTGACCGGCGCGCGCTC
CTCTCCTCAGCTGTCGGTGAAACGCGTTAAATCACAGACACAGGTCGGTGTCTAAAAGCC
GGCTCTCCCGGGAGCCTGCAGCGAAGTCGCTACGGCGGCGGAGACTGAAAAACTTTCGAT
CCAGCCCAACAAGGTTTTGTGGTGCAATGATGACGAAAGTCGGAGAAGTTCTCCTGCTGT
TGTTGCTGCCAGCCTTTGTGCCGCACACAGACGGAACACATTATAGCTTACCTGGCAAGC
CCACAGAGATCAAATGCCGTTCTCCAGAGAAAGAGACCTTCACATGCTGGTGGAAGCCGG
GATCTGATGGGGGACTGCCTACTACATACGCTCTCTACTATCGAAAAGAAGGTTCTGACG
TAGTGCACGAGTGCCCTGACTACCACACAGCCGGGAAGAACTCCTGCTTCTTTAACAAGA
ACAACACCCTTATCTGGGTCAGCTACAACATCACCGTGGTGGCCACCAACGCACTGGGCA
AGACCTACTCTGACCCTCAGGATATAGACGTGGTCTACATTGTCAAGCCCCATCCTCCAG
AAAAGCTAGAAGTGACAGTAATGAAGGATCAGGGCTGGCCCTTTCTTCGAGTGTCTTGGG
AACCACCTCATAAGGCTGACACTCGCTCTGGCTGGATCACTCTAATCTATGAGCTCCGCG
TCAAGTTGGAGGATGAGGAAAGCGAATGGGAGAATCACGCTGCAGGCCAGCAGAAGATGT
TTAACATTTTCAGCCTGCGGTCAGGTGGTACATACCTCATTCAGGTGCGCTGTAAGCCCG
ATCACGGCTTTTGGAGTGAATGGAGTTCCACTTCCTACGTCAAAGTTCCCGAGTATCTCC
ATCGGGAAAAGTCTGTCTGGATCCTCGTTGTAGTCTTTTCTGCCTTCATTTTACTGATCC
TCACATGGCTGATACAAATGAATAGCCACAGTCTGAAGCACTGCATGCTGCCACCAGTCC
CAGGGCCTAAAATCAAAGGCTTTGACAAGCAGCTTCTCAAGAGTGGCAAGTCTGACGAGG
TGTTCAGCGCACTGGTGGTGTCTGACTTCCCACCAACCACGTCTAACTATGAGGACTCGC
TGGTAGAATACTTAGAAGTGTATATGCCAGAACAGCAGGAACTGATGGTCGACAAAGGCA
AGGATCATGACGGCTGCCTGAAATCCATAGGCTCGGCATCTGACAGTGACTCTGGCCGGG
GCAGCTGTGACAGTGACAATCTGCTGATGGATAAGAGTGGCGCGCCGAAAGAGGAACAGC
AGCAACAAAATCAGGAGGGAGATCAAATTGGGAAGGAGACACAAGGGCCCAAAGAAGCCT
GGGAGAAGGAAGCGATGCCATGTGCTAATGAGGATGTAGTTAGCCCCGATGCATCAAGTG
AGAAGGTTAAGACCTGGCCTTCTGTGTTTTCCCCAGTGACTCCGTACAGCCCACTGGATC
CCCACAACTCACTTGAGATGCACAAACAGCATTGCCTTTCTAACACCCAGTTTCCTCCGG
GCTCCCCATCCTCAGACCACTACATCAAAGAGGCTCTCCAATCAAGCTACTGGGAGGTCT
GCTTTAATAATAATCAACCTTATCCCCAGACAGAGGTCCACCCGCAACTCCAGGCTCACA
GCGATCGCAACATCTCAGCCGTCAACGACAGGAATGCACCCACTGGTCTGCTGTTGCCCA
CCCGGATGACTGAGTACGTTGAAGTGCAAAGGGTCAATGAGGAGAATAAAGTGCTTCTCC
ATCCTATTCCTTCAGGCCATAGCCGTGAAAAAGCCTGTCCCTGGGTAGGACAGAGAGACG
ATTATAGCAAAGTGAAAGGGGTAGACAGTGACAATGGGCTGCTGCTCCAGAGAGAGGTGG
TGGAAGAAGAGAGCATGGAGATGGCTGGAGCAGCCGAGAGCTGCTACACATCTTCCATCG
CTTTTACCACTCCTAAGCAAACAGCCTGCAGTCCCGTTGCCCTGCCGGTCCAGGATGAAA
GGGTTCTGGCAGTAAGTGGATATGTCGACACTGCCACTGTATTCTCAGTGCACACCTAGT
AGACGTGACAGCCCAAACTGGCAGTTGTAGAACGTTGCAAGAGGTGGGGACTGAGACACA
CGAAAAAGCACTAACACTCCNNNNNNNNNNNNNNNNNNNNNGCCAAGACAATGTATATTT
ATTTTTTTATCTTCTTCTCCTGTAAGAGACA
>RBEST_C550
CTTTCTTCTCGGTTGNGCGGTGGTCCAAAAAAATGTCGCTATTAGACGGTCCGTTAAATG
TGCTCGGCCAGAGGACAACTGGCCAATCTGTTCGCACTCAAAATGTTATGGCCGCAGCAT
CCATCGCCAACATCGTCAAGAGCTCGCTCGGACCCGTTGGCCTCGACAAGATGTTGGTGG
ACGATATCGGGGACGTGACCATCACCAATGATGGAGCAACCATCCTGAAGCTGCTGGAAG
TGGAGCACCCAGCTGCAAAGGTCCTGTGTGAACTGGCTGATCTGCAGGACAAGGAGGTTG
GCGATGGGACAACATCTGTGGTAATTCTTGCTGCAGAGTTGCTCAAGAGTGCCGATGAGC
TGGTGAAGCAGAAAATTCATCCCACATCAGTCATCAGTGGATACCGTCTGGCTTGCAAAG
AAGCAGTCCGCTACATTACTGAGAACCTCACTATTGGAACAGACGACCTGGGAAGAGAAT
GCTTAATCAACGCCGCTAAGACCTCCATGTCTTCCAAAATCATCGGAGTTGATGCAGACT
TCTTTGCTAACATGGTGGTGGATGCTGCCATGGCTGTNAANTTTGTGCTTTCTTCTAGGG
TANGCGGTGCTCCAAAAAAATGTCGCCAGTAGACGGTCCGCCAAATGTGCTCGGCCAGAG
GACAACTGGCCAATCTGTTCGCACTCAAAATGTTATGGCCGCAGCATCCATCGCCAACAT
CGTCAAGAGCTCGCTCGGACCCGTTGGCCTCGACAAGATGTTGGTGGACGATATCGGGGA
CGTGACCATCACCAATGATGGAGCAACCATCCTGAAGCTGCTGGAAGTGGAGCACCCAGC
TGCAAAGGTCCTGTGTGAACTGGCTGATCTGCAGGACAAGGAGGTTGGCGATGGGACAAC
ATCTGTGGTAATTCTTGCTGCAGAGTTGCTCAAGAGTGCCGATGAGCTGGTGAAGCAGAA
AATTCATCCCACATCAGTCATCAGTGGATACCGTCTGGCTTGCAAAGAAGCAGTCCGCTA
CATTACTGAGAACCTCACTATTGGAACAGACGACCTGGGAAGAGAATGCTTAATCAACGC
CGCTAAGACCTCCATGTCTTCCAAAATCATCGGAGTTGATGCAGACTTCTTTGCTAACAT
GGTGGTGGATGCTGCCATGGCTGTTGCTCTAGTGTANGCTGTGCNCGTTGCCTGTTTACT
GTTCTCCCACTCCCT
>C475
GCCTAAGTTTTGAGACCTGAAAACTTTGCATTTAAATCAAGGCTTTCTGTTGCCCCACAG
CTCTCCATCCATAAAAACACCACCCCTGGCGAAACCAAGCATTTGCTGGTGATGAAAGGA
GCTCCAGAGAGGATTTTGGACCGCTGCTCCACCATCGTGATCCAGGGCAAAGAGCAGCCT
CTGGACGCTGAGCTGAAAGATTCTTTTAATAGTGCCTATCTTGAGTTGGGAGGTCTTGGA
GAGAGAGTTTTGGGTACAGCTTCACTTCTTTTTATATCAGCATCTATGAACTGTTTGTTT
ACTGGAGAAAATTTAATCTAACAAGTACTTTCTTTGTGTCTTTTTCAGGTTTCTGCCACT
ATCACCTGCCTGATGACCAGTTCCCAGAAGGCTTTGCTTTTGATGCTGATGATGTGAACT
TCCCCACTGAAAAGCTGTGCTTTATTGGCCTCATGTCAATGATTGACCCTCCTCGTGCTG
CTGTGCCCGATGCTGTGAGTAAATGCAGGAGTGCTGGAATCAAGGTATGCTAACTTTTTG
AATGAACAGATTTTAAACTTTCTCTTTTTTCAAACTCTGGTCAAAACTTCAAGTTAAATA
TTTTTCTTATCTTTTTCCTCTCAGGTCATCATGGTCACAGGTGACCATCCAATTACAGCC
AAGGCTATTGCTAGAGGTGTGGGTATCATCTCAGAAGGCAATGAGACTGTTGAAGACATT
GCTGCCCGCCT
>RBEST_C695
AGGCGGCCGNCATGTTTTTTTTTTTTTTNTNNNNNNNNNTTTTTCAGGGGGGTAGGGGAG
GGGATTTAATTTTTTGTTTTAGTTTTTTCTTCTTTTTTCGTTCAAGTTTTTCATCAATTC
AAAGAGTGCTTTCTTGTTTTACATTTTGTAACAAATTAACACCAATCGTAAACAGGGCAC
ATTTCATTGTTCTTGGTGACATTTCATCCGAGGGACAAATTAAAAAGCCAATTCACTGAA
AGATTTCAATTTTGAATATGGAGACTGCCATGTATGATTTAGTCTGGGCAGGAAAATAAA
AAAAAGTTTACATGAACCAAGAAAAGAATAATAGACATTTTCAATTGTCAGCAGGCGGAA
GAACAGCCGAGAACCGAAAATGTCTGGAAAATATTTGGTCAACTTGGGAATTTCCACCAA
TGATTATGGTCAGTTTCAGAATGAGTTTTAACTTAGGCACAAAGTTTTTCTGTTTTGNNN
NNNNNNNNNNNNNNNNNNNNNNNNNNNGTGCTATGCTTACACACCATTGTAAGCACATTC
ACAACTCAAATCTATACATATGCAAGTCTCCTAGAGTCCAATTGAGTTTTTTTTTCTATT
TTACTTGTTTTTCCCATGTAGCATCTTTAAACCTACACTGCACAATACACAATAAAAAAA
TGTGCAATAGCTCTGGAAAGATCAGAGTGTAGGGGTACTGATAGATGCTATAGGCAGCTT
TTTTTTTTTTAACAAAAATATTCTTCAGTATTGAAGTCAAGACATGACCTTAGCATGTCT
CATACATTCAGTGTTATTACTAAAAATACTTTTGTCAAACAGGCCACAAACTTGGTCTGC
AACTGTACATATGCTACAAGTGTTTTATACAGTTCATTATTTACATGGCTCTTGAACTCA
CTAACAAGCTTTCATACTTTGTTTTGTCATCTTTAAGCTGGCCAAAAATGGCTCCAATTC
TGCAAAGGGAAAGCAAAGAGCCTCAACAGAGAACTGAAAGAGAATCCATAGAAGATAGTC
AATTACGCCTCCGTTAATTGAACAGCATCCTGGCCTGTAACTTATGAAAAAAAGAAAACA
GTCTGATTGCAGTGCAGAAGGTTAAGGGACAGAAGTGCAAGAGACAACGGGCAGCAAGTG
TCTGTTGATTATGGGGTAGTTAACCATTGAGGCTTATTTGTAAACACAAACACCAACCTC
CTGTCTAACGTTGAGGCGCTTAGGCCCCAATAGAGTTTTTTCTAAGATTTTACTCGTTTT
GCCCAAAAGCATATTGAAACCTACACCGCACAATACACAGTAAAAAAATGAGCCATAGCT
CTGGAAAGATCAGAGTGTAGGGGTACTGATAGATGCTATAGGCAGCTTTTTTTTTTTTCA
AACAAAAATATTCTTCAGTATTGAAGTCAAGACATGACCTTAGCATGTCTCATACATTCA
GTGTTATTACTAAAAATACTTTTGTCAAACAGGCCACAAACTTGGTCTGCAACTGTACAT
ATGCTACAAGTGTTTTATACAGTTCATTATTTACATGGCTCTTGAACTCACTAACAAGCT
TTCATACTTTGTTTTGTCATCTTTAAGCTGGCCAAAAATGGCTCCAATTCTGCAAAGGGA
AAGCAAAGAGCCTCAACAGAGAACTGAAAGAGAATCCATAGAAGATAGTCAATTACGCCT
CCGTTAATTGAACAGCATCCTGGCCTGTAACTTATGAAAAAAAGAAAACAGTCTGATTGC
AGTGCAGAAGGTTAAGGGACAGAAGTGCAAGAGACAACGGGCAGCAAGTGTCTGTTGATT
ATGGGGTAGTTAACCATTGAGGCTTATTTGTAAACACAAACACCAACCTCCTGTCTCACG
TTGAGGCGCTTAGGCCGCTTCAGAAATGTTCCTCAGCTCTGTCTCGCCTTGTGCACAAAA
GCATACAGCCAACAGGACCAGGCAATGTGGGGTTTTTTCTGAGAAAACGAAACTCAGTAG
TCCCACATTTAAGCAAGGCCCCCTTCCGCATGTTGAGCTACAGGCACTGTCCTTAAGAGG
CAGACTGAGGAGCAGTAACGGTACTGATCAGAACAGATGAACAGGTGATCAAGN
>EF648277
CAGGGAACACTTGGCTGACTGCGTTTGTGGTAAGAAGTTTTGCCAAAGCTCAGTCTTTCG
TCTTTATTGATCCCAGAAAGATCGAAGAGTCTAAGTCCTGGTTGCAACATAAACAACAAG
AAAATGGCTGTTTTGAAAAGTCTGGGAAACTCTTCAACAACAGAATGAAGGGTGGTGTAT
CTGATGAAGTGACTCTCAGTGCGTACGTTACAGCTGCCTTCTTGGAAATGAATACATCCC
AACATGATCCTGTGATGAACAAGAGCCTGGCTTGTCTCAAGGAGTCTCTCAGTGACCTGA
GCAACACCTACACTACAGCTCTGCTGGCCTATGTGTTCACTCTGGCAGGAGACGTGGAGG
CCCGAGCTCACCTTCTGCAGCACTTAGACACAGTTGCAGTGAGGGAAGGAGGTTTCCTCT
ACTGGTCTCAGACAGCAGCAGAAACATCAGCCTCCCTGTCAGTGGAGATCAGTTCTTATG
TGCTGTTGGCCAAACTCAGCGCCTCCCCGACTGCTGAGGATCTGGGATATGCCTCTGGTA
TTATCAGGTGGCTGACTGGGCAGCAGAACTACTACGGAGGC
>C676
CTGATCTAGAGGTACCGGATCCTTTTTTTTTTTTCATTACAGAGACACCAGTTGCTCAGA
GAAGTCCAAATCACCTGAATGACTCCACCGTAAACAGTTTTGCAGGACTCGTAGACTTTT
TTTTTTTTTTAACCCTCTCCTCTGAGCGATGGAAAACAGGATCCGACCCCTTGGTCTGAC
CGATCACACCTCCGGCCCGCTCGGTAGCCTGCCGGTACCCCCTTCCCTTCTGCGCCCTCC
GCCTCTCTTCCTCCAGGCTTGCAACCCCACGCTGGAGAGGGGATACCCCCGGACCCCGAA
GTGTGCCAGGTGCAGGAACCACGGCGTGGTCTCTGCGCTCAAAGGCCACAAGCGCTTTTG
TCGATGGAGAGACTGCGTGTGCGCAAAGTGCACACTGATTGCAGAGAGGCAGCGGGTGAT
GGCCGCGCAGGTGGCTTTGAGGAGGCAGCAGGCTCAGGAAGAGAGCGAGGCCCGGGATCT
TCGGCTCTTGTACCCCTGCACTGGGATCGGAGGGGAAGCAGGGATCCCTCAGGGATCGTC
CATTAGCGCCGGGGTACCCGTATCTGCCAGCAGTACTCCGGCAGCTGCCTGTTTTGATGT
TTTTGGGAGTGAGAATCAGAAAGACGTCTCAGAGGACAAATTAAGCAAGTACAACTTTTA
CAACGGATTCATGGGTCGACCTCTGTTTGCACCCCATTCCCCACGGCTGCCCTCTCCAAG
TGACAAGAAAGAGCTGTCTCCCAGCAAGGACAGCGGCGGAAGTCAATCCCCTGCGATGGA
TCACCGCTCAGACCATACAGAGAGCCCGCAGAGGTCACTTACCTCCTCGGATCCAGAGTC
GGGGAGCGAGTCGGAGAAGCCCAATGAGTATCTGAGCCCGGACCGTGACCCCACCGACAT
CATGGCTAAGATCTTCCCCCATCAGAAACGGGACACTCTGGAGTCTATGGTGAGAACGTG
CAAAGGTGACATTGTCAAATCCATTGAGCTGGCGTTGAACTCCAAAGAGAACAAAATTGA
CGCTGACAGCGCGCGCAGGCCTTCTGCGGGACTGCCCGGAGGGCTCGGTGCTCTGGGGGC
CAAGTCTGCCTTCTCCCCCCTGCACATACCCGCGTCCCCAGGGGGAGACAGCCTGTACGG
CCTCAGCTCTCGCCTGGGCGTCAGCCCCCTGCGGCTGGCCTATCCCTCCGCTAACGGCGG
CATGGCAGGCTTCATGTCTCCATACATGACATCAGGGACTGATGCCAGTGTTCCCACTGC
GTCCACCCTTGGACTCTTATTCCCTCCCCGGCATGATCCGAGACCTGTCCTACATCCAAA
GCAAGGAGTCTCTATGCAATGCAGGCCTGTACACACGGCTAAACAGCGAGACCAAATAAA
AAAGGACGCATGAAAAAAACAACAAACTTATTATTATTATTTTNNNNNGTTAACTGTAGC
TTTTAAATAACCGCTTTTCAAGTGCCTCGAACCACAATGGTGTACTACAATCTGACGACT
TGATGCTTTTTTTTTTGTTAATGTAAATTTTGCAGATTGTTTATTATGAATAAAGTTATC
TTTTCTCGNNNNNNNNNNNNNNNNNNNNNN
>RBEST_ONI02EC.39_G06_14
GGCAAGCAATTAAATCCACAACTGTTCAATGGTTTCCTTGATGCACTACATTCATATTCC
CTTTGGATTTTATTATGCAGCGAGTGCAGGTGCAGGAAAACTGAAAGCATGCTTTGAGAA
CATGGCCAAGGCTTCCGATGAGGAGAACAGGAAGAAAGCAGAAGAAGAGAGAGCGAGGAG
GCAAGCCAGAGAGAGCCGAGAGCGAGAGGAGGCCAAACGCAGACAGCAGCNNNNNNNNNN
NNNNNNNNNNNNNNNNNNNNCWTGTCGGCCGCCT
>RBEST_C269
AGGCGGCCGACANGNNNNNNNNNNNNNNNNNNNNNNNNNNNNNAAATGATGATAAAACTT
TTATTTTGGTAAAACCTTCAATTTTTGGTTTAGTATTTTCATTATTTTTGAAATAACATA
GCATTACGTACAGAAGGCACTTACAAAAACAAGTTAAATTACAGATGCTGTTATTATAAA
CATTAAATTACTGATTAAACAAAAGAATGATAAAGAAATGAAATGACAGCACCATTGGCA
ACTTCTGAACAGTACATCTCAAATAAAAATTTAGCATGATTCAAATCTACAGTACAATAG
AAACAAAAGTCATTTGTTACAAGTGTAATAATGCCCAAGCTATGCTTTTAAGTATAACTT
AATCATCAGGATAAAAAGCTTCAACTCAACAGGTTTGTATTTTTTTCACTAGTCAGAGGT
TCATTTATGTTTATATATTAGGCTTCGTGGTTTCCGCGCTGTTCAAGTCCTGGTACATCT
CCATCAGGCGAGTGGCCTCTCTCTGCCCTGACAGCAAAGCACC
>AY737061
AGGATATAAACTATCAAGATGGATACCTCAAAACTTCCCAAGATCCAGGATGAGGACCGA
GAAAGCCAGTTTGGATATGTACACGGTGTTTCTGGACCAGTGGTGACAGCTACTGCCATG
GCAGGAGCAGCCATGTATGAGCTGGTTCGAGTCGGTCACAGTGAGCTAGTGGGAGAAATC
ATCCGTTTAGAAGGGGACATGGCAACTACCCAGGTCTACGAGGAGACATCCGGCGTGCCT
GTCGGGGACCCTGTCCTGCGAACTGGAAAGCCCCTGTCTGTAGAGTTGGGACCGGGTATC
ATGGGCTCCATCTTTGATGGTATCCAGCGCCCACTAAAAGACATCAATGACCTCACTAAC
AGTATTTACATCCCAAGAGGAGTAAACATTGGTGCTCTCAACAGAAACATCAAATGGGAA
TTTACACCTGGGCAGAGCCTTCGGGTCGGCAGTCACGTAACTGGTGGAGATATCTATTGG
TATGTATTCAAAAACTCCTTAATCAAACACAAGCTAATGCTTCCACCTCGTAGCAGAGCA
CCCATAACCTACCTGGCTCCACCTGGAAACTACGACATTTCAGATGTGGTTCTGGAGCTT
GAGTTTGAAGGCATTAAGGAGAAACTCAGCATGGTGCAGGTGTGGCCAGTACGACAAGTC
CGCCCCGTCACAGAAAAACTACCAGCTAATCATCCACTGCTGACCGGCCAGAGAGTTCTG
GATGCACTTTTCCCCCTGTGTGCAGGTGGCACTAC
>AF197193
CCACACTTCACACCTAAGAGACAATGCATCTGTCTCAGATCGTGCTGTATCTGAGCTTGC
TGATTGCGTTGGGTCCAGTAGTTCTGAGTGACCAAGAGGCGCACCAGCAGCCTTCCGTCA
GCACCCCRGTAGACACGGATCAATGCGCTACCTGCGAGGTCCGGCAGCAGATTAAAACCA
TGCGATTAAACGCGATAAAGTCTCAGATTCTGAGCAAGCTGCGAATGAAGGAAGCTCCCA
ACATTAGCAGAGAGATCGTGAAGCAGCTCCTGCCCAAAGCGCCGCCGCTGCAGCAGCTTC
TGGATCAGTACGACGTGCTGGGAGATGACAACAGGGAAGAAGTCCTGGAGGACGACGACG
AGCACGCAACCACGGAGACAATTGTAATGGTGGCAACTGAACCTGATCCCGCTGTCCAGG
TGGACGGCCAACCAAAGTGCTGCTTTTTCTCAATTACGCAGAAGTTTCAAGCCAGTCGCG
TAGTTCGAGCGCAGCTTTGGGTGCATCTGCGTCCATCGGAAGAAGTGACCACCGTGTTCC
TGCAAATCTCCCGGCTTATACCGGTCACAGACGGGAACAGACACATACGATCCCGCTCCT
TGAAGATCGACGTGAATCCGGGGCCAGCTTCTTGGCAAAGTATAGACGTCAAGCAAGTGT
TGACTGTGTGGCTGCGGCAGCCGGAGACCAACTGGGGCATCGAGATCAACGCTTTCGATT
CGAGGGGAAATGACTTAGCTGTGACCTCCGCAGAGCCGGGAGAGGAGGGTCTGCAACCGT
TCATGGAGGTGAAGATTTCAGAGGGCCCCAGGCGTGCCCGGAGAGACTCGGGCCTGGACT
GCGATGAGAACTCTCCAGAGTCCCGGTGCTGTCGCTACCCACTCACTGTGGACTTCGAGG
ACTTTGGCTGGGACTGGATTATTGCACCAAAACGCTACAAGGCCAACTATTGCTCTGGGG
AGTGTGAGTACATGCACTTACAGAAGTACCCACACACCCACCTGGTGAACAAAGCCAACC
CCAGAGGGACTGCAGGTCCCTGCTGTACCCCAACAAAGATGTCGCCAATCAACATGCTCT
ACTTTAACCGCAAAGAGCAAATCATCTATGGCAAGATCCCCTCCATGGTGGTGGACCGTT
GTGGATGCTCCTGAGTTGGGATGGAGAGAGAAAGGGGGTGGGGGCGAAGGGGCCGAGGCG
CCATCCAGCACCCTACTTTAAGACTGTTTCACACCACCAATCCACCAGTTCCAGTGCTTT
CCTGCAGAACACGGTGCAATAGAATCAGAGTAGAGGCCACAAACAGCCCGACCTTCCTGC
AGGGCAATGCTTTCATAGTTCTCACTTTTCTTTCCTCCAGTGAAATCTTAGCCATAGAGG
CTTGAAGCCAGGTGGATGCAAGAATTCAAACACGCACACACACACCGACACATATAACAC
ATGCTGGACCTTGAAGTGAATGTAGCCAGAAATGATCACAGTTTTCCAAAACAGTGTTAT
TATTCTTTGTTTTTTAAATGATCTGTGCTCTGTCCATTTATACCAACATGCCGTCCGTTT
ATACACCACTCCACTTGTAGCTGATATACAAGCTATCACACTTGATGCTCCGTGTTTGTG
ATAATCATTTTTTTAGTTTTGTTTTCAGAGTGAAACCAGGAATCCTCAAGGACTTTTTGA
AAGGGCTCGGAAAAACACAGCTGGAGACTCTTTAGGGTGATATTTCACACTGGTAGAACA
TGTTTTAGTACCCCTAAGTGTCCCCAAGAGTCAATGAAAAGTTAAACTGCACAAAAGACT
AACTAATCTGGAGATTAATCTCTCTTGTATTGCTCAAAGTTTCAGTTTCAATGTTTTCTC
CCCCCAAAATGATGTGGTGGTTAATCTCTCTTCAGAGCCTATGGATACAAACATGTTCCA
CCAGTCTGAAGTACCACTTTAGGTCTTGTCAGGTCCTCATTTATTCTGTCATACATACAT
GCAACAATATATCCAACCGAGAGATCGTTCTCCCTCAGTCGCAATTGTCAGTATCCAACC
AAACAGCCCGACCTGCCCGATACACTTGAATTATTCTGATTGTAAATTCACATGACTGGA
CAGAAGGACTTGAACTGAAGGCACGATGAATGCAGCCTCCAAATGAAAGTGTGTTTAAGA
CAGAAAACGATGTGAATGTCGAAATCATGCCTAGACTCTGTCTTACAAACACAGTTTGCA
CTATGGCACACCAATAGAAAGAATTGGTTGCTACAAAAAAAAAGTTGTAAAAACTGATTT
TGATATGTTTGCTAATTTGTATTGTATTCATATGCCATTTGTTTCCAGTAGGAGTTGCCT
TTCTGAACCATTGTTGGTAAATATATAAAACTGCAACCTAGCAAGATAAATGTTGTAATG
CAGCAACTCTATATACTTGTTTTAAGAAATAAAGTTTCTAGCTTGTTTGAAAAAAAAAAA
AAAAA
>C1198
GGCCAACGAGTTCCACGATGTCAACTGCGAGGTGGTCGGAGTGTCTGTGGACTCCCACTT
CACCCACCTGGCATGGATCAACACGCCACGAAAGGCTGGAGGCTTGGGAAATATCCACAT
CCCTCTGCTCTCAGATCTCAACAAGCAGATCTCCAGAGACTATGGTGTGCTGCTGGACGG
TCCAGGAATTGCTCTGAGGGGACTCTTCATCATTGATCCAAATGGCGTGGTGAAGCACAT
GAGTGTGAACGACTTGCCCGTGGGCCGCTGTGTTGAAGAGACCCTTCGTCTGGTGAAGGC
TTTCCAGTTTGTGGAGACTCACGGGGAGGTGTGTACGGCCAGCTGGACACCTCACTCCCC
AACAATCAAACCAACACCAGAAGGATCCAAGGAGTACCTCGGCCGCGACCACGC
>EST_75611599
GGAGGAGAAGGAAGGTGACTATGTGCCTCCAGAGAAACTGAAGATCATGGCCTTACAGCG
AGGAGAAAAAACAGGCAATGAACAGNNNNNNNNNNNNNNNNNNNNNNNNNNNNNNNNNNN
NNNNNNNNNNNNNNNNNNNNNNNNNNNNNNNNNNNNNNNNNNNNNNNNNNNNNNNNNNNN
NNNGAAAAACCTTAAGAAAATGGAAGAACAAAGATCCCAGGGCAAGTCTCTACAAGTCAA
AGTGACACCTGGAAAGCTGAAGGTAGAAAATAAAGCACGCTTGGAGCAAGAGGAGAAGGC
AGAGGAGAAGCGTCTAGCCATCATGATGATGAAGAAAAAGGAAAAGTACCTCTATGACAA
AATCATGTTTGGAAAGAAAAGAAAAGTCCGTGAGGCTAACAAGCTTGCTGCCAAGAGGAA
GGCTCACGATGATGCAGAAAAAGCAAAAAAGAAAAAGGCCCGAAAATAACTGGTGCCTAC
TTCAGACTGACTTTGTTTTTAACTTAGAGGTTGAGTACTTTGCAGGTTTACATACCATAA
AACCTGANAGTGTAGTAGACCTCTGTGTGCTACATGCACTCTAATGACCTCTGCAAAACT
TCAAACAGCGCAGGTTGTCACANATGCTAGTTGTGTAATTATTATTGTAAAAGTAACTGT
TTGTTTGATCTGTGCTACACTTTTCTGTATTTCATAATACAACTTCGTCTTTATTTTAAA
GTCTGTAACCA
>EST_75611570
GGATCAAGAGGAAGCTGTTTTGGAGAAATTTGCATTTTCAAATGCACTTTGTTTGTCTGT
GAAGTTGGCAATATGGGAGGTAGCATTAGACAACTTTGTAGAGTCAATTCAATCAATTCC
AGAGACACTCAAGTCTGGGAAAAGAGTCAAGCTGTCCTCCGCAGAGGTTATGCAGAAGAT
AGGAGAGCTTTTCACATTAAGACACTGTATAAACCTGAGATCTGACCTCCTCCTCACGCC
CGATTTCTACTGGGACAGAGAAAACCTAGAAAAACTCTACGATAAGACGTGCCAGTTCCT
CAGCATCAACCGCAGAGTCAATGTTGTGAATGAGAAGCTGGAACATTGCACGCAGCTGAC
AGACTTGATGAGGAGCCACCTGAGTGAGAAGCACAGCTTGAGGTTGGAGTGGATGATAGT
CATCCTGATTACGATTGAGGTTATGTTTGAACTCGCAAAAATGATCTTCTAAACTGCTCC
TCTGAAGCTACAGCAACTCTAAAAAGGGCACAAGCATCTATGAAAGAAGAATGCTGCACT
GTGCAAAGGCACTGAGTCGTGAAGGGGACCTAGATCACGCTGAATGTGTTTACTCTTCAT
GTGTTACATCAGCAACTTTCTGAAAACCATGAATTATTTTTAAATCAAGAATTTCACAAA
TTGTTGCTGAGGATCT
>EST_75611596
GAGAAATCAGTATTGGCTCTCCGGCCCAGATGTTCAATGTGGTGTTTGACACGGGCTCAG
CCAACCTGTGGGTGCCCTCGCAAAGCTGCTCACCGTTCTCCACTGCATGTTTTACTCACA
ACAGGTATGATGCTTCAAAATCCCGGACTTACATTGAGAATGGAACAGGATTTTCCATCA
AGTATGCCTCTGGAAATGTCAGGGGATTCCTGAGTGAGGATGTGGTTGTGGTTGGTGGTA
TCCCAGTAGTGCAAGTGTTTGCTGAAGCCACGGCTCTGTCTGCCATGCCCTTCATCTTTG
CCAAGTTTGATGGAGTGCTGGGGATGGGATACCCCAACGTGGCCATTGATGGCATAACCC
CGGTGTTCGATCGTATCATGTCTCAACACGTCCTCAAAGAAGAAGTTTTCTCCATCTACT
ACAGCAGGGACCCAAAACGTTCCCCAGGTGGAGAGCTTGTCCTCGGTGGAACAGATCCAA
ACTACTACACTGGAAGTTTTAATTATATTAACACCAGACGGACAGGCAAATGGGAACTTA
CCATGAAAGGTGTTTCTGTGGGGAGGGAGATGATGTTTTGCGCAGAGGGCTGCACAGCTG
TGATCGACACGGGCTCCTCCTACATCACAGGCCCGGCCTCCTCTGTGTCCGTGCTGATGA
AAACCATC
>EST_75611511
GGCACTTTACTGGGAAGACAGCAAGTTCTACCATGCCAGAATAGATGCCGTTCATCCGTC
TGGCTCCACGGCTGTGGTTGTATTTAGCGATTATGGAAATTGTGAAGAGGTCCTCCTGAA
TAACATCAAACCTCTTGATGCTGATGTCATGGAGGAAGATGATGGTTACTATGACAGTTC
ACTAGAGTTTCGCCGCGGGGGAGATGGCCAGCCTAGACGCACGCGACCCACGCAGCAGTA
CTACCAGCCGCCCAGGGCACGAGATTGATGTTTCTGCATTTACACGAGCAGTGTGCGTGT
CCCTCATCCTTCCACGTTCTGCAACAATCCAGAGTGCTTCCTGAATTTTTAAGTGTCCCG
ATGGGCTTGGGCATACAGGACTTTTAAAAGGGCTCGCACATCATGCAAA
>AB041763
CCTGAAGCTCGCTGAAAGCGCACATTATTTAGCCTTTCTTCCCTTTGTACCAGCATGAAA
CTGCAGCACGGTGTTTGATCTTCAGCTGTGAGAAAATTCAGCAGAGTTTATACATATTGC
TTAAATCCCGTGGTGAGTAGCCCGGTGTCACACATGGCTCTCCGGGAGGTCTGGCTCCTG
TTCGCGCTGTCCGGTGTCCTGAATGCGCGCTCCTGCTGCGCTTATACCTGTCCGGCCATC
TGCCGGTGCACCGCCGACTCGTTTCAGTGCAGCAAAGAGACTCAGCTGGCCTCCCGCACA
GGACCGACATCCGTGCTTCGACTAAGGCTCACTCATCTGCCCTTGAAAAGAGTTCCCTCT
CACGCCTTCAAGGAGTTGATCAACATTACAATAATTGAGATCTCCCAGAGCGACTGCATC
ACACATATACAGACACATGCTTTCCTCTCCCTCTACAGCCTGGCACAAATCTCAGTGCAG
AATATCAACAGCCTGAGGTTTATTGAAAAAGGCGCCTTCGCTGACCTGCCCAAGCTGGAA
TATTTGAGCATCTCTAACACGGGCATTGCACACTTCCCAGACTTCACAACTATCTCTTCC
CTGTCGCCAAATATTATCCTAGAAATGGCAGACAACATGGAGATTGACATCATTCCTGCC
AATTCCTTCCAGGGTATCACAGAGGAGTATGTTGACATGAACCTAGTTAGAAATGGCTTC
AAGGAAATCAAATCGCACGCATTCAATGGGACTAAGCTCAACACGCTAGTTTTGAGAGAC
AACTGGTATCTCCGTAACATTCAAGAAGATGCCTTTGAAGGAGCCACAGGTCCAACTCTT
CTGGATGTTTCCTCCACGGCTCTGAGGTCTCTCCCCCCTAATGGATTGAGGCACGTTAAA
TTTCTGAAAGCCAGCCATGCCTATGCTCTAAAGAGCCTCCCTCTGCTGGAAAGTCTGGCT
GAACTGCTGGAAGCTGAGCTCACGTACCCGAGCCACTGCTGCGCCTTCCACACATGGCGG
CGGAAACAAAGGGAAAGTGCCTTAAAGAACTTGACAAAGTTTTGTGATCTGATGAATACA
GAAATAGATCCAACTGCTGATGACACGAGTCTTATCAATGACATCAACTTTCAGTATCCA
GACCTGGAATTTGACTGTTTTAGCAACCCTTTTGTCAAATGCTCCCCAAAGCCAGATGCT
TTTAATCCTTGCGAGGACCTACTGGGCTTTTCCTTCCTGCGCTGTCTCACCTGGATCATT
ATGGTTTTCGCTGTCGCCGGTAACCTGGCTGTTTTGGTCATCCTGCTAATTGGCCACCAT
AAGCTCACAGTCTCCAGATTCCTCATGTGTAATCTGGCCTTCGCCGACCTGTGCATGGGG
CTTTATCTCATTCTAATTGCCTTCATGGACTACCATTCCCATCATGAGTATTACAATCAT
GCCACAGACTGGCAGACCGGTCCTGGATGTGGCATAGCAGGGTTTCTGACTGTGTTTTCC
AGCGAGCTATCCGTATACACGCTGACTGTGATTAGCCTTGAACGCTGGCATACCATTACC
AATGCCATGCATGTCAACAAGAGGCTGCGCATGCATCATGTCACAGCCATGATGGTAGGA
GGTTGGGCTTTCTCTCTGCTGGTTGCCCTGCTCCCTCTTGTGGGGGTCAGTAGTTACAGC
AAAGTGAGCATCTGTCTGCCCATGGATATCGACACACTCGGCGCTCAGGTTTATGTGGTG
GCTGTGCTCATTCTCAATGTTGTTGCTTTCCTGGTGGTTTGTTACTGTTACATATGCATA
TATCTCAGTGTTCACAACCCAGAGCACTCCACCCGGCGTGGAGACACCAAGATTGCCAAG
CGGATGGCTGTGCTCATTTTCACGGACTTTCTCTGCATGGCACCGATCTCTTTCTTCGCT
ATCTCTGCAGCCCTGCGTATGCCCCTCATAACCGTGTCTCACTCGAAAATCCTGCTCATT
CTCTTCTATCCTATCAACTCCCTCTGCAATCCTTTCTTGTACACCATCTTCACACGAGCA
TTCAGGAAAGACGTGTGTCTGCTGCTGAGTCGCTGTGGCTGCTGCAATTCCCACGCTGAC
TTCTACAGGTCACAGACTCTGGGTTCACACCTGACCTGTACCCAGAAAATGTCCAAAAGA
GAACCTCACTCGCTCGGCTTTTATGCCTATCACATCAAGATGAAGGGCTGCTTTCTAAAT
AAGGGAACCACATGAGCAACCACATACACAACTGCGTAATGCACTGAAAGGCAACACCTG
CCAGCTTACTAAAAATGTAGCATTTCTTCATAATGTAGATCTCATGAAAAGATTGTCAGT
TGTGTGCATGGCAAGCATCAGATCAAATTTGATCGTGTTTAGTTTGCAAACTGAAAACTG
CATCAGACAAATGTAACAGGTGCTGCAGCCTTTATTTCTGCAAATGTATTATAGTATATT
AAAGAAGACAGATGGAGCAGGGATGGCAAAATAAGCTAATTTATTTGCAAAGCTACTCTG
NNNNNNNNNNNNNNNNNNNNNNNNNNNNNNNNNNGTTTGCTTTCTATAAGAATGAGGTTT
CAAGTTCTTAGAAAGTAATTAAATGAAGACTGATTTTGCCAGAGATGAGTTTTGGTGCCA
CCTTTTGGTTTGTTGTACTCAGGACAGATTTGGATTGGAAAGTTAAAAGACTGCACACAT
CCAGGAGCAACTCAGTTGAAC
>EST_75641629
AATATCTTGACGGCAATGAGTTTCATGATGGCAGCGACCCCTGTGTTGTCTGTCACTGTT
GCGGAGGGAATGTCGCATGCTCCAGGATACCCTGTGATGAAAAGTGCAGTCACCCTTACA
AACCACCAAGACAATGCTGTGGAGAATGTGACCGCTGTTCCTATAATGGCGCAGGCCTTC
TCAATGGACAGTCCATTCCTGACCCAGGAAACCCTTGCTATGAATGTATTTGCCAGAGAG
GCTCGGTGCAATGTAGGAGGAAGCAGTGTCCTGAAGCCCTTTGTCCTAATCCAGTCACTG
ATGCTTGTGGTTGCCCCGTCTGTGGAGGTTGTGGTATTGAAGGTCTGACTTATGCTGATG
GACAGATTCTCCCTGAACAAGAGAGAGCGTGCGAGGACTGCAGATGTTCAAGAGGTGAGG
TAGTGTGTGAGCAAAGAAAATGCCCTGCTGTGTCATGCCCACATCCAACTCTCAACAGCT
GCGCATGTGAAGTGTGTGATGGATGTAACTTCTACGGACGTGACTGTTTGAGTGGGGAGC
AATTTGCACACCCTACAGACAGCTGTCAGCGCTGCTCCTGTCAGAATGGTGGTGTGGTAT
GTGAGCAGGAATCTTGTCCAAGCATTACCTGTAGCAATCCAGTGA
>EST_75611802
GACCTGAGCGCCACAGAAGAAGAGGAGGACATCTACCTTTCGCCCGAGCCCAGCTTGCTT
TACCCAGGATTCACTGACGAAACCACTACAGAAGAAGACATGTCCATCACACCAGAGTCA
ACTCCTGAGCCCACCACAGCTGCAACAACCATTGCTACCACTGTCAAGACCAGGACCCCC
TTCAGGCCCAGGATTCCCATGATGACAACGACTCAGGCGGTGCCAACAGAGAGAACGACC
CGCCCACAGCAGCCCACAACAACACAGGAGGGTACCAACGAAGTGGGTGCTGCAGGACCA
AGTGGAGATTATGAAATCATGGATGGACGCCGCAATAATCTTGGCAGCGAAATGGCAGGA
GGTCCCGATCTTATCGGCAACTCTGTGGACGGAGGCAGCTCCGCGGCCCAGCTACCGCAG
AAGAACATCCTGGAGAGAAAAGAGGTCTTGATAGCGGTGATAGTGGGAGGCGTGGTGGGC
GCCTTGTTCGCTGCCTTCCTGGTGATGCTGCTGGTGTACAGGATGAAGAAGAAGGACGAG
GGCAGCTACACGCTGGAGGAACCCAAACAGGCCACCGTCACCTACCAGAAACCGGACAAG
CAGGAGGAGTTTTATGCATAACACTGACACGCCAGAGAGACACGCCGCACACCGGGAAGA
GAGAAAGAGCGAGCAAGAGAAGAGCGAAAGATACTCTATAAGNNNNNNNNNNNNNNNNNN
NNNNNNNNNNNNNNNNNNNNNNNNNNNNTTTTCCCCCAACCCTCCTTATCTGCTCGGGTC
TCCTCATCCCTCTCTCCTCTCGTCTCCAGTATACTTGAGAGCGCCTTTCTCTCTGCGGAC
>C368
CACAGATATCTGACAATGGTCCGCTACTCTCTCGACCCCGAGAACCCGACTAAATCATGC
AAGTCAAGGGGATCCAACCTCCGGGTGCACTTCAAGAACACCCGTGAGACGGCCCAGGCA
ATCAAAGGCATGCACATTCGCAAGGCTAACAAGTACCTGAGGGACGTCATCGTCAAGCAC
CAGTGCGTCCCCTTCCGCCGCTACAACGGCGGCGTCGGCCGCTGTGCTCAGGCCAAACAG
CACGGCTGGACCCAGGGACGCTGGCCCAAGAAGAGCGCCGAGTTCCTCCTGCACATGCTC
AAGAATGCCGAGAGCAATGCTGAGCTGAAGGGTCTGGACGTGGACTCTCTGGTCATCGAG
CACATCCAGGTCAACAAGGCGCCAAAGATGAGGAGGCGTACGTACCGTGCCCACGGCCGC
ATTCAACCCCTACATGAGCTCGCCGTGCCACATTGAGATGATCCTGACAGAAAAGGAGCA
GATCGTCCCCAAGCCCGAGGAGGAGGTCGCCCAGAAGAAAAAGGTTCCACAGAAGAAGCT
GAAGAAGCAGAAGCTGATGGCACGCGAGTAAATTCTAATAAACCTGAAACTTGTTATGNN
NNNNNNNNNNNNNNNNNNNNNNNNNCGAGAACCGATCATGCAAGTCAAGGGGATCCAACC
TCCGGGTGCACTTCAAGAACACCCGTGAGACGGCCCAGGCCATCAAAGGCATGCACATTC
GCAAGGCTAACAAGTACCTGAGGGACGTCATCGTCAAGCACCAGTGCGTCCCCTTCCGCC
GCTACAACGGCGGCGTCGGCCGCTGTGCTCAGGCCAAACAGCACGGCTGGACCCAGGGAC
GCTGGCCCAAGAAGAGCGCCGAGTTCCTCCTGCACATGCTCAAGAATGCCGAGAGCAATG
CTGAGCTGAAGGGTCTGGACGTGGACTCTCTGGTCATCGAGCACATCCAGGTCAACAAGG
CGCCAAAGATGAGGAGGCGTACGTACCGTGCCCACGGCCGCATCAACCCCTACATGAGCT
CGCCGTGCCACATTGAGATGATCCTGACAGAAAAGGAGCAGATCGTCCCCAAGCCCGAGG
AGGAGGTCGCCCAGAAGAAAAAGGTTTCACAGAAGAAGCTGAAGAAGCAGAAGCTGATGG
CACGCGAGTAAAATTCTAATAAACCTGAAACTTGTTATGNNNNNNNNNNNNNNNNNNNNN
NNNNNNNNNNTNGC
>WG0AAA33YH10RM1_NR5A2
AGCTTGTGGGATGGACCCTCTTTAAAAACTACACTGATTTATGCCTACCATACACTAGAC
TTTTAAGCTGAACTAGAGAAACACTAAATACAGGAACAGTTTCACATATAAAGACAGTGA
GATTTTAGCCACACATAAAGAATATTAAATGTGTTTAATTTCATCTGAAGCCAGTCAATC
AGCCAATCATCTGGGCACACTTTGAGCCAGTTAGTGCCAAGTGAGCATTATTTAAACACT
ACAGCCTGTCCGAGTACGGTTGCTCAGTACCCATCACTTTATCACCACAGTGACAGTGAT
ATCACCCATCTTCTGACCGCTGCTTCCAGCAGGATAACACACCACGTCACAAAGCTCAAA
TCATGTAAAACTGGCATCTTGAACATCACAATGAGTTCATTATACTCAAATGGCCTCCAT
CTTCACCAGATCTCAATCTTCTTCATATCTTCTAAAGACGCAGGGATTTAGAAAATATCT
CACTGACCATCTGTCCTCCTGTTTTGACACAAGACACTTGTGACACTGTGGCACACAAGA
CACTGTGGTTATACACTCCTAAACTACCGCGTCAATCAGCTATAGCCTCGTGATGTCGCT
TTTTTTCCCTCCTCAAT
>EE723937
CCCATCACTGTGGTAGGAGACGTCGGAGGACGCATCGCCATCATAGTGGATGACATCATC
GATGACGTGGACAGCTTCGTGGCAGCAGCGGAGACGCTGAAGGAAAGAGGGGCCTACAAG
ATTTTTGTCATGGCGACACACGGCCTCCTCTCCTCAGAGGCCCCCAGGTTCATAGAGGAG
TCGGCCATCGATGAGGTGGTGGTGACCAACACGATTCCCCACGAGCTCCAGAAGCTCCAG
TGTCCGAAGATCAAGACGGTGGACATCAGCATGATCCTGTCAGAGGCTATCCGCCGCATC
CACAACGGAGAGTCCATGTCCTATCTGTTCCGCAACATAGGAGTGGACGACTGAATAACC
TGTGTCTNNNNNNNNNNNNNNNNNNNNNNNNNNNNNNNNNNNNNNNNNCATTTGCCTTCT
CAATCCTCTCCTGATACATAGAGATGAATGATGAGCGTAGTCAGCACACTGAAGTGCTAC
CTCTATCATAACATACGAATATGAATGCTAACCTGTCCTTTGATTGCAGCTGAAGGATGT
GGTGACTCAACACACACTCTCATACATACATACATATCTAAGCACACCTAGTCTTGTTCA
TAGCTTTTGACCAANNNNNNNNNNNNNNNNNNNNNNNNNNNNNNNNNNNTGGATTAGTGT
CCTC
>RBEST_C932
AGGCGGCCGACATGNNNNNNNNNNNNNNNNNNNNNNNNNNCGGCCCATAAAAATTAAAGT
TTTATTAAAACCACATTTGTTGAAGTTCCCAAATAGTCACTTGATCATATATTCAGTCGT
CCACATTGATTATTCTCTAAGTACACTTTGACCAGGATAACCAGGAAGAGATGACTGACA
GGCTATTTTTGACTTTTTTANGGCTAAATGGTCATTTTACAGCCACAACAGACCTCGCAT
CTGTTGAATGTATTCTTCAGTTTTTGGTTTGTGTCCACTTAGTTCAAGAGCCTGCCCACC
CTTCTGCTGATGACGGCCCATAATGTCCTTGGCAATCCTCATGCTGGCANGCCTGCCCTC
CAGCGAGGTTTACTGCATGAGGTCCAACCTGAAGAGCTGCGTACTGCCCCATCAGGTAGA
GCGGGCATTCTTCTGTCCACTGTAAGCTTTCCATTATGCACGGCCATCCGTCTATCACCT
GAATTGGGAATTCCTTCATCACTTCAGAAAGTAATGGGTCCTGTTTCACATCAAGTTTGC
AGCCGGTGGCAATCCAAATCTTATCTCCAGTCCAGTGCGCCCCGGTGCTGAGGGAAAGGC
TCCAGACCTGGTTTCTGTAGCACCAGCTCGCCCCACAAAAATGAAAGTACGTCATCAAAA
CCACATGTCCGTTCAAGATCAAAAACAGCAACTGGATCAAAGACTCAGGCGTCCACATTG
ATTATTCTCTAAGTACACTTTGACCAGGATAACCAGGAAGAGATGACTGACAGGCTATTT
TTGACTTTTTTANGGCTAAATGGTCATTTTACAGCCACAACAGACCTCGCATCTGTTGAA
TGTATTCTTCAGTTTTTGGTTTGTGTCCACTTAGTTCAAGAGCCTGCCCACCCTTCTGCT
GATGACGGCCCATAATGTCCTTGGCAATCCTCATGCTGGCANGCCTGCCCTCCAGCGAGG
TTTACTGCATGAGGTCCAACCTGAAGAGCTGCGTACTGCCCCATCAGGTAGAGCGGGCAT
TCTTCTGTCCACTGTAAGCTTTCCATTATGCACGGCCATCCGTCTATCACCTGAATTGGG
AATTCCTTCATCACTTCAGAAAGTAATGGGTCCTGTTTCACATCAAGTTTGCAGCCGGTG
GCAATCCAAATCTTATCTCCAGTCCAGTGCTCCCCGGTGCTGAGGGAAAGGCTCCAGACC
TGGTTTCTGTAGCACCAGCTGGCTTCACTCACCTGACAGTACGTCTTCACATCCACCTGT
CCGTTCACTATGAAAGGCNGCAGTTGGATGTAGGCCTCCGGGGTG
>EST_75611735
GACCCAGAAGAAAAGGACTCAAGTCATCCAGGAGTTTCAGAGCTCAGCGGCCGACAGCCC
TACCATCATGCTCCTGTCACTCAAAGCCGGAGGAGTGGGGCTTAACTTGACTGCTGCCTC
TCACGTTTTTCTCATGGACCCCGCATGGAACCCAGCTACTGAAGAGCAGTGCATTGACCG
CTGCCACCGTTTGGGCCAGAAGAGGAAAGTTGTAGTCACTAAGTTCATTGTGAAGGATTC
AGTGGAGGAGAATATGGTGAAGATCCAGAGGAACAAACAGGACCTGATGGAGAAGGCATT
CGGCTCCACAAACACTGACAGGAAGACATCTCGCATCGATGACATCGTAGCTCTGATGGA
GCTGTAGACGTCTGGTACTGGACTTGAACTCAAGCGTTAACACGAGTTACAAACGATTTG
CATTTGAACCGTAACCATCAGTTATTCTGTCAGGCACAGTTTCTGTTGATGATAAATGTG
CTCAACGGTTTTTAAGTTGCCATTTTGATACAAAGTTGCAGGATGTACCACTTGGCAAGC
ATTCATATTACTCAGCTGTGATGTTTAGCAACTGCTACTCTTGATTTACATGTTTTAACA
AGCCAATACTGTGCTGATTACTGGAAGCGGCTGATAAAGAGATTAAGGTTAATAATTAAA
TGAGGCGAAGGTTGGACAAACCTAACTACCTTGC
>DQ904497
TACAGTCTTGTTCAAAATAATAGCAGTGTGGAGTCCAATCAGTGAGGTCATTCATTATGT
GAAGAAACAGGTGTCATTCACGTGGAACTTATTTAAGGATGAAGCCAGCACGTGTTGTAC
ATGCAATTCTCTCTGAAAACCTGAGAAAGATGGGTTGTGCCAAAATGATAGGCTGCTCAG
CTAAAATGATCTCCAATGCTTTAAATGGAAAGCCAAACCAGAGAGACGTGGAAGAAAACG
GAAGACTAGATTTCGAATGGATCGAACAATAGCCAGAATGGTAAAGACTCAGCCAGTGAT
CAGCTCTAGGAAGATCAGAGACGGTCTGAAGTTACCTGTGAATACTGTGGCAATTAGAAG
ATGCTTGTGTGAGGCTAATCTATCGGCAAGAAGCCCCCGCAAAGTCCCACTGATAAAAAA
AAAGATGTGCTGAAGAGGATACATGTTGCCAAAGAACATATCGACTGGCCTAAAGAGAAA
TGGGGAAACATTTTGTGGACTGATGAAAGTAAGATTTTTTGGGGGGGGGGGTCCAAGGCC
CACAGACAGTTTGTCAGACGACCCCCAAACACTGAATTCAAGCCACAGTACACTCTGAAG
ACCGTGAAGCATGGTGGTGCAAGCATCATAATACGGGGTTGTTTCTCTTACTATGGCGTC
AGGCCTATTTATCGCATACCAGGGATCATGGATCAATTTGCTTATATCAAAATAGTTGAA
GAGGTAATGCTGCCTTATGCTGAAGAGGAAATGCCCTTGAAATGGGTATTTCAACAAGAC
AACGACCCCAAACACACCAGTAAGCGAGCAGCATCTTGGTCAAAAATTAAGGTTATGGAG
TGTCCAGCCCAATCCCCGGACCTTAATCCAATAGAAAACTTGTGGGTTGACATCAAAACT
GCTGTTTCTGAGGCAAAACCAAGAAATGCAGAGGAACTGTGGAAGGTTCTGAAATCATCC
TGGGCTGGCTTACCTCTTTAAAGGTGCCAGAAGATGGTCGACTCCATGCAGCACAGATGT
GAAGCAGTTCTCGAAAACAGTGATTATACAACTAAATATTAGTTTAATGATTCACAGGAA
TGCTAAATATTAATGTTTTTTCAGTTTATTGAGTGCATATTTGAGTTTGTAGTAAAAAAG
GCAGACACTGCTATTTTTTAAACAGCCCAATATCATGTTTTCCCTTATTTTGTGTAAAGT
AATTGAAATATTGACACTTTTTTCTTCATGTTTTGATGTAAAATATAATGTGCAGTGCTC
CCAATGAATGGAAATAAAAAATATTTTACAGATTTTGAGCTTCAGTCATATTTTAAAACA
TACTGCTATTATTTTGAACAAGACTGTA
>C1178
GCACGGTCTGCTGTAGCGCTTCATCATCAGCTGCCTTCAACCCGACGAGCCTGCAGCCAT
GGCCTTTAATGGAACCTGGAAGGTCGACCGCAGTGAGAACTATGTCAAGTTCATGGAGCA
AATGGGTGTTAATCTTGTAAAACGTAAGGTGGCAGAGCACGACAACCTGAAGATCACCAT
CGAGCAGAACGGGGACAAGTTTCACGTCAAAGAGTCCAGCACTTTACGCACCAAAGAGAT
TGACTTCACTCTGGGCGTTCCATTCGACTACACCCTGGCTGATGGCACTGAAGTCTCAGG
TGCATGGGAGATGGAGGGGGACATGATGAAAGGCAAATTCACCAGGAAAGACAACAACAA
GCTCCTGACCACTACTAGAACTCTGGTGGGCGGAGAGCTCGTGCAGAGCTACAACTATGA
AGGGGTGGATGCCAAGAGGATTTTCAAGAAGCAGTAACCTGGATATTGAAGTTCAAGTTG
TATTTTTATATAAATCACACAGCCCAGTGAACTGTATCTGAAGTTATTGTTGGCATTTAG
CTTATTTCAGAAGAAGGATCATAGTCCCCACGTTCATGAAACAACAGCTAGAAAAACACT
GAAATGGTCACACAGCTCAGGTAAATTTGCATCCCTTTTCCTATGAAAGGAGAAAACAAA
CACTAAACAGCATCCTGGCAGTGGATGTCTATCTGTAGCAGTAGCTAAACATTCAAATGG
GTTTAGTTTTATTTGTCTTGGAGGTGTTCAGGATAATCCGCACATCATAGTGTCAACAAA
TTTCACAGGACTCCTTCATTGGTATGGTGTAGATTATCCACAGTAATGGGTGTTTTCAGG
TAAAGCTCCACGGCAACATGAAATACATGAAATGCTATTGTGTGTGTTCAAACAGGGAAA
TAAATCAATAAATCAAATTGCACTAATGGTTCTCATGTATCAGATTGTCCTCTACAATAA
AGCATGTTATGTCACTTGAAAAAAAAAAAAAAAA
>EST_75611636
GCCCCGCTCAGGAGTTACGGGATCGTGAGGCTCAGAACCGACTTCACCATTTTGAAATGT
TACCAGGCACAGAGAAAGATCGGCGGCCAAAAGGAGACCCATCGCGTGCCGTTAAGGAGT
ATTCCAGACCAGCAGCTGGGAAGGACTCAACAAAACCCAGTGACCTCAGACCACCTCCTG
TGCTGCTGAAAACTGTTAACTACCTTATTAATGACATTGCAGCCGCCCCGAGCCTGTATC
CATGGACTGAGGTTTATACCTTTGTCTTTGACCGTCTGCGTGCTGTGAAGCAGGACATGA
TCATCCAGAGGATGTCAGGATTGGACTGCGTGGTCATTTTAGAGCGGACCGTTCGTTTCC
TCATCTATGCCTCTTATCGTCTTTGTGGGGAGCCACTGCGGCTCTACGACCCACGTATCA
ATGATACACACCTGCAAGAATACCTCAGCTGGTTGCTGGATTGCTACATGACCAAAACAG
GACCTCATCCCAACCAAGAAGAGTTCCAGTCGCTCAGTTTGCTGTACAACTTGGGTTCAG
CTCGCGCTATGCAGCACACCATGCAACTCCCACTGCGACTGCGCAGCACTCCAAACATCA
AACTCGCTCTTTCCATCAACCAAGCTTTCCTCGAGAGAAACCCTGTACGTTTGCTTCGTT
TGGCTCANAAGCTAAACTTCCTGCAGACCTGCGCGCTGCACCGTCACCTGTTGACATGTC
GTCAAGATCTGCTGCTCATATACAGCCATGGATACAGCAGCCGCAACTGTCGCTTTCCTC
TTGACAGACTGGCTAAGCTCTTGTTCTTAGACGCATCACTTACAGCTCAACTGTGCCGGT
CATATGGAGT
>C955
GAATTGTAATACGACTCACTATAGGGCGAATTGGGCCCTCTAGATGCATGCTCGAGCGGC
CGCCAGTGTGATGGATATCTGCAGAATTCGCCCTTCTAATACGACTCACTATAGGGCAAG
CAGTGGTATCAACGCAGAGTACGCGGGGCTGGACCTCCACCCTGGCTCTCCATACAGCTC
CCTGCCCTCCCACCATTCCCTCATCAAGCAGGAGCCTGGCTGGGGGACCGCTGATCCGAT
AGAGGACCCTCACTGTGGACTTGGGGCCTTCACAGTGCATTTCACTGGCCAATTTACAGG
CTCAGGCCCCTGTCGGACCGGGGCCTTTGGAGAACCACCTTCAAACCAGCCAAGAATGTT
TCCCAATGGAACCTACCTGCCCAGCTGTGTGGACAGCCCTCCTACACCTAGGAATCAGGG
TTATGGAGCAGTCGGTTTAGACAGCAATCCCAGTTACGGTCACACGCCGTCTCACCACAC
TCCTCAGCTCTCCAGCCTGTCATTCAAACACGAGGAGACACTGTCACCGCCAAACAGCAT
AGTTGACCAGCAATTTCCAGCGCCTAATCCTATGTTCGGCTGCCATAATCCTTCAGACTC
TTGTCCGAGCAGCCAAGCGCTGCTGCTGCGAAATTACAACAGTGATAACCTGTACCAAAT
GGCATCTCAGCTGGAGTGTGTAACATGGAACCAAATGAACTCCCTGGCATCATCTATAAA
GAGCGGCCATCCAACCAGCTATGACAGTGACCCCATACCCCCACCTCCACCCAAGGGCGA
ATTCCAGCACACTGGCGGCCGTTACTAGTGGATCCGAGCTCGGTACCAAGCTTGATGCAT
AGCTTGAGTATTCTATAGTGTCACCTAAATAGCT
>C907
ATCTGGCTGCGCTACGACTCCCGCAGCGGCACCCACAACATGTACAGAGAGTACAGGGAC
CTCACCACATCTGGAGCTGTCACTCAGTGCTATCGTGACATGGGAGCTCGCCATCGTGCC
CGTGCCCACTCAATCCAGATCATGAAGGTGCACCTCATCGCCGCCAACAAGTGTCGCAGA
CCCGCCATCAAGCAGTTCCACGACTCCAAGATCAGGTTCCCCCTGCCCCACCGGGTCCTG
CGCCGCCAGCACAAACCCCGCTTCACCACCAAGAGACCAAACACCTTCTACTAAAAACAG
CTGTTTTTGTTTTTGTGCGGGAAATAATAAACGAATCGAAAAAAAAAAAAAACTTAGGGA
GTATAAGGTCATTGGGCGTCTGCTGCCCTCGGCTAAGAACCCCGCCCCCCCTCTCTACCG
GATGAGGATCTTCGCCCCGAACCACATCGTGGCCAAATCTCGCTTCTGGTACTTTGTCTC
TCAGCTGAGGAAGATGAAGAAGGCATCTGGAGAGATCGTCTACTGCGGCCTGGTCAACGA
GAAGACGCCTCTGAAGGTGAAGAACTTCGGCATCTGGCTGCGCTACGACTCCCGCAGCGG
CACCCACAACATCTACAGAGAGTACAGGGACCTCACCACATCTGGAGCTGTCACTCAGTG
CTATCGTGACATGGGAGCTCGCCATCGTGCCCGTGCCCACTCAATCCAGATCATGAAGGT
GCAGGTGATCGCCGCCAACAAGTGTCGCAGACCCGCCATCAAGCAGTTCCACGACTCCAA
GATCAGGTTCCCCCTGCCCCACCGGGTCCTGCGCCGCCAGCACAAACCCCGCTTCACCAC
CAAGAGACCAAACACCTTCTACTAAAAACAGCTGTTTTTGTTTTTGTGCGGGAAATAATA
AACGAATCGACCGNNNNNNNNNNNNNNNNNNNNNNNNNNNNNNCTTGTCGG
>C513
TACAGTCTTGTTCAAAATAATAGCAGTGTGGAGTCCAATCAGTGAGGTCATTCATTATGT
GAAGAAACAGCACATGTTGTACATGCATTTCTCTCTGAAAACCTGAGAAACATGGGTCGT
GCCAGACATTGTTCAGAAGAACAGCGTGCTTTAATCAAAACGCTGATAGGAGAGGGGAAA
ACATATAAAGAAGTCAGAAAATGATAGGCTGCTCAGCTAAAATGATCTCCAATGCTTTAA
AATGAAAAGCCAAACCAGAGAGACGTGGAAGACAACAGAAGACTACCATTTGAATGGATC
GAACAATGGCCAGATAGCAAAGACTCAGCCAATGATCAGCTCCAGGGAGATCACAGACGG
TCTGAAGTTACCTGTGAGTGCTGTGACAATTAGAAGACGCTTGTGTGAGGCTAATCTATC
GGCAAGAAGCCTCCGCAAAGCCCCACTGTTAAAAAAAAACAAACAAAAAAAACATCTGCT
GAAGAGGATACAATTTGCTAAAGAACATATCGACTGGCTTAAAGAGAAATGGAGAAACAT
TTTGTGGACTGATGAAAGTAAGATTGTTCTCTTTGGGTCCAAGGGGCGCAGACAGTTTGT
CAGACGACCCCCAAACACTGAATTCAAGCCACAGTCGACTCTGAAGACCGTGAAGCATGG
TGGTGCAAGTATCATGATATGGGGCTGTTTCTCTTATTAAGGTGTCGGGCCTATTTNNNN
NNNNNNNNNNNNNNNNNNNTTATTTATATAGCGCCAAATCACAACAAAAGTCGCCTCCCT
AGTATGCGACTTATCGCATACTAGGGATCATGGATCAATTTGCTTATATCAAAATGTTTG
AAGAGGTCATGCTGCCTTATGCTGAAGAGGAGATGCCCTTGAAATGGGTGTTTCAAAAAG
ACAACGACCCCAAACACACCAGTCAGCAAGCAGCATCTTGTTTCCAGACCAACAAAATTA
AGGTTATGGAGTGGCCAGCCCAATGGCTGGACCTTAATCCAATAGAAAACGTGTGGGGTG
ACACCAAAAATGCTGTTTCTGAGGCAAAATCAAGAAATCCAGAGGAATTGTGGAAGGTTG
TCAAATCATCCTGTGCTGGCATACCTGTTTACAGCTGCCAGAAGTTGGTGGACTCCATAC
AGCACAGATGGGAAGCAGTTCTCAAAAGCAGTGTTTAGACAACTAAATGTTAGTTTAGTG
ATTCACAGGACTGCTAAATCTTAACGTTTTTTCAGTTTATTGAGTACATATTTGAGTTTG
TAATGAAAAATGCAGACACTGCTATTTTTTGAGAAGCCCAATATCATGTTTTCCTTCATT
TTCTGTAAAGTAACTGAAATATTGATACTTTTTTCTTCATGTTTTAATGAAAAATTAATG
TGCAGTGTTCCCAATGAACAGGAATAAAAATATTACACGGATTTTGAGTTTTACTCACGT
TTTAAAACACACTGCTATTATTTTGAACAAGACTGTA
>EF033032
CCTCTCACCACGTTCCTCAAACTGACCTCTCTGGGTTTTATCATTGGAGTCGGTGTGGTC
GGAAACCTCCTGATCTCCATCCTGCTGGTCAAAGACAAGAGCCTGCACCGAGCGCCCTAC
TATTTCCTGTTGGACCTGTGCGCCTCTGACATCCTGCGCTCCGCCATCTGCTTCCCTTTT
GTCTTCACCTCGGTCAAGAATGGGTCTGCCTGGACCTACGGCACGTTGACCTGCAAAGTG
ATCGCCTTCCTGGGTGTGCTCTCCTGTTTCCACACGGCTTTCATGCTGTTCTGTGTCAGC
GTCACCCGTTACCTGGCCATCGCACATCACCGTTTCTACACCAAGAGGCTGACTTTCTGG
ACGTGTTTGGCTGTCATCTGCATGGTGTGGACGTTGTCTGTGGCTATGGCGTTCCCTCCG
GTGCTAGATGTAGGGACGTACTCTTTTATCCGGGAGGAGGACCAGTGCACATTCCAGCAC
CGTTCCTTCAGGGCAAATGATTCGCTGGGCTTCATGCTTCTGCTGGCACTCATCCTCCTG
GCCACACAGCTGGTTTACCTCAAGCTCATCTTTTTCGTCCACGACCGTCGAAAGATGAAG
CCCGTCCAGTTCGTGCCTGCCGTCAGCCAGAACTGGACCTTCCACGGCCCAGGTGCCAGC
GGGCAGGCGGCGGCTAATTGGCTGGCTGGATTTGGTAGAGGCCCCACCCCGCCTACTTTG
CTGGGCATCCGGCAGAACAGCAATGCAGCGGGCCGCAGGCGTCTACTGGTATTGGATGAA
TTCAAAACCGAGAAGAGGATTAGTAGGATGTTCTACATCATGACGTTTTTCTTCCTGGCT
CTGTGGGGGCCCTACCTGGTCGCCTGCTACTGGCGAGTGTTTGCAAGGGGCCCCGTTGTC
CCTGGAGGCTACCTGACAGCAGCCGTGTGGATGAGCTTTGCCCAGGCTGGGGTCAATCCT
TTCATCTGCATCTTCTCCAACAGAGAG
>EST_75611782
GATGGCAGTAACACGTCTCTAAAAAGGGCCATATTTCCCTCTGTGCAGCATCCCCTCTTC
TTGAACAACAGTCCGTAAACATCTGGGCACTGAGGAGAGCGGCTGCTGGAATTTTTCAAG
AGGAATAGCATCCCATTCCTGTCTGATAAAGGATTCTAGCTGCTCATACAGTACAAATTG
GCTTGCTAATATGCAGAAACACCACAGGATGTAACTTTGACGTCTGTAATCTGCTCACAG
TAATCCACGTGTCCATTCACAGGAACAGGCTAAGTGAAGTAAAGGAGGTAAATGAACCAC
GGGAACAGTTTATCGAGACTCTCCTCCATTAAGATGTGGCTCTCTTTCCTGTACAAACTG
TCACTAGTTCAGATTTTCAGATGTGAAGTCAGCTGATCAGTGATATTAGGCTAAATTAAC
TCTAGCTTCAGGAAACATCCCANNNNNNNNNNNNNNNNNNNNNCTTTGAAAGATGCACTG
GAATGCATTGCTATCATCTTGTATGTGTCTTTTGTATCCTTTAGATAAACTCTATTTAAA
TGAGCTTAAACTTCTATCCAATCTGTGAATTGTAATAAAGACAGAAATTTAAAAAAAAAA
GC
>EE724074
CGGACGCGTGGGCTGAGATGTATCGGTTCCATCCAACATTTAAAAGGAAAATATGGCCGC
GGTTACAGTTTGGAGGTGAAACTTAGAGAAGAGCTGACGGGGCTCCAGCAGGTGGCGCTG
TTGCATAAGGAGATCCTACGAATATTCCCTCACGCCGCTCGGCAGGAGAGCTTTGCTACG
CTGATGGTTTACAAGATCCCAATGGAGGACGTCCAATCACTGGCCAAGTCTTTCTCTCAG
TTAGAGAGCGCCAAGCAAACCTTCAACTTTGAAGAGTACAACTTTTCCCAGTCCACCTTA
GAGCAGGTGTTTATGGAGTTTGCCAAGGAGCAGGAGAACGAGGAGGACGAGGTGGGCTCC
CTCAGCACAACTTTCCAGTGGCAGCGGCTGCGCCAGGACGGCTCCGTCTCGGTCAACCAC
ACAGACAGCATCGTGCACCAGCTCTGAACTCCACCCGAGAAGGAGCTGCCCGGTAACTGA
CCAGGAACCCGAAACTGCCAGCTTCAGCGCCTGGAGGCTCNGCCAGCACTGNCCCGCAAA
CTGCACGCCCCACCGCCTTTTAAATGATAGTCCGGAACTGGGTGGATGGAAGGGGCGGGG
CCCTTGCATAC
>AB126941
GAGGCACTAAGGAGACCCTACAAGCTGTGTGTGCGTTTCTGTGTCATTTCTCAAAGTCAT
CAACCTGTGACAAGAAGACATGGGCAGACAAAAGGAGTATCTGGATAAACTGTCCCGCTT
CTTCCAGATCCGCAACCTGCTGCTTCGTCAAGCCTTAGCAGAGTGTCTTGGCACGCTCAT
CCTTGTAATGTTTGGCTGTGGCGCTGTGGCCCAGCGGGTGTTGAGCGGTGGTTCCCATGG
CTTGTTCCTTACTGTCAACTTTGCCTTTGGCTTTGCTGCCATGTTAGGCATCTTGGTCTG
TGGCCAAGTGTCAGGCGGCCATCTCAACCCAGCAGTAACTTTTGCCTTGTGTCTGCTTGG
AAGAGAGCGCTGGAGAAAGTTTCCCATGTACTTCCTCTTTCAGACAATTGGTGCTTTTTT
TGGTTCTGCTATCATTTTTGGCATGTACTATGATGCTTTGTTGCTCCGTCCTGGAAGTTT
TAATTTGACTAGCACTAACAACACGGCTGGCATATTTGCAACTTACCCTGCGAGGCATCT
CACACTTGTCAATGGTTTCTTTGATCAGATTATTGGCACAACAGCACTCATAGTTTGTGT
TCTGGCCATTGTGGATCCTTTCAACAACCCCATCCCCCAAGGGCTGGAGGCCTTCACTGT
GGGATTTGTGGTTCTGGTCATTGGATTGTCTATGGGCTTTAACTCCGGCTACGCAGTCAA
TCCTGCCAGAGACTTTGGACCACGTCTTTTCACCTCTATGTCTGGGTGGGGGGGTGCTGT
TTTCACGGCTAGAGATTGCTGGTTCCTGGTCCCTATTTTTGCCCCATTCCTTGGCTCCAT
TCTTGGTGTGGTGATTTACCAGTTGATGGTTGGTTTCCACACGGAGGGAGAAGCACGTGA
CAAGAAGCAGGGGACAGTCCAGGAGAACCTCCAACTCACCAATGTTGCTTCCTCAAACAA
CTCTAAAGAGGCTACCAAAGAAATTTACTAAGTGTCTTGCAGAAATATAGCTAGTCACTA
CATTTGGGAATGCACAGTATAACATCAGCATGTTTATTTCCTGCCATTTTTCTCAAACTA
TCTCTGTCTGTTTGGATATTTCCCCAGATAGTTATCAGGTCATGTTACTGTATCATAGTT
TTGAAAAATGACTGTGTGAGTAGAAAAGCAAATTCAGAAACACAGAATTACATTAATTCT
TTTATGAGATGATTTTGTATTTCATTGTCTATACAACAACAGTTTTTACACTACTTTATG
TTTAATGTTTGGTTTTTTTTAAATTTTTTAAGATAGTGTGTATATATATATATATATTCA
GACAGACCTTTGTCTATTATTTTCTGTGCTTTTCTCTATTTTTTTTATAGCCTATTTCAA
TGTTAATCTGCTTGAAAAGAATAAAAGTACATTTCTTTTAAAGTTCACAACAGGCAGCAA
CATATTTGTGCAGACTGTGTTAGCTGTGTTCTCAGGTGTTGACAGATTGTGGCAAGATTA
TCATTTTCCACTGCCACCTTTTCTCTGAAACCAGCTAGAGCTGTTATGATTTTAAAACTG
AACTTTCCTACCTGAAAAAGTCATTTGAAAGTCATTCAACACTATCAAGTACTTTTAATT
TCATGCTTGAAACTAGTTCTAACAAACAACATTTATATTCTATGTGCAGAAACATATTCT
GTATGGTCTTTAATATCTTATATGTGGGCGTATTCACTGAGGTGTACCAGATTGGAGAGT
GAATATTTTGTAAGTAGGATAAGGAGAAATACTTTTGCATTTGTAAAATAAAGTTCTGGG
TTTTTGTT
>EE724036
AGCTCATCTCTAAGAGGGAAGCAAGAAACATCACTAAGGTGGCAAACCAAGCATATAAGG
AGCCAGTGGGGTCTCTCAATAGCTCGGAGCTCTTGGCTTCTCTCTCCACAAGGGCTCTAG
ACATCAGCGGCGGCAGCAGCAGGGACCGTATTGGAGAGAGTCTGGGACTTGCACTGGCTT
TGACTCCTGGAACTGCCTCAGGACAGGGCAGCCGTAGCTCCAGGCTGCCATCCATCCCTG
CTGACAGACTTTTGCGGGATGATCACATAAGGCAAATGTCACCATTACCCCCAGCATCAG
CTTCTTACATGACCACCAGCACTCTTACATCAGCTGGAGGAGTCATGACTTCATTTGGGA
CTATAGGCACTCCAACATACCACCTACCTCCAGTCAAGGCTCCCACAGGCACTAAGAAGA
AGAGCTCAAAGCACTGCTTCCTCTGTGGCAAGAAGACTGGCCTGGCCACCAGCTATGAGT
GCAGGTGCGGTCATAACTTCTGTGCAGTTCACCGCTACGCAGAGACACATGACTGCACTT
ACGATTTACAAGGGTGCCGGGACGGCGCTTTCTGCAAGAGACCAACCCCTTATCAGTGCT
CCCAAGCTGCCTAAGATCTAAACTTGCAACCTTGGTCTCAGACGTGGGGGATGAGGAGTG
GAAGAATTTTAAAGCTTGCAAGGATGGGAACGATTCTGCCAAATGGAATTTGGTAA
>EF661585
TTTGTGTCCGAAGCGATTGAGCAAGTCTTCACTGTCAGGTATGGGTGTCTGTTCGACCCA
GAAGCTGTGCACAGTTTTAAGCTCTTTCAATTGCTCTTCGCTGTCTGATGTTCCAGCGTA
AAATATCCATTTTCCCAAAATCT
>EST_75611753
GAGACAGAAACAAACTAGAGCGCAAGTGAGAGCTCCGAGACACACAGAAGGCTGCTCACC
TGCCTTTTACGCACAAACGAACGGTGCACATCCAACCCCGGGTTTAAACATGATCAAAAA
AATGTCGCCCTCCGAAAGCGATTTTGACATTCCAGCAAAGAACTGCTACAGGATGGTGAT
TCTGGGATCCACCAAAGTTGGCAAAACTGCAATCGTGTCCCGATTCCTGAACGGGAGATT
CGATGAGCAGTACACACCAACTATCGAGGACTTTCACAGGAAAGTGTACAGCATCAAGGG
GGACGTTTACCAGCTGGACATACTGGATACGTCGGGAAACCATCCTTTCCCTGCTATGAG
GAGGCTTTCAATACTGACAGGTGACGTTTTCCTCCTCGTCTTCAGCTTGGACAACCGAGA
CTCCTTCCAGGAGGTGCGGCGGCTCAAGCGGCAGATCTACGAGACCAAAATGTGCCTGAA
AAACAAGATCAAAGAGAACATCGACGTCCCTCTCGTGATCTGCGGGAACAAGGGTGACAG
AGAGTTTCACCGGGAGGTTCAGCAGGAGGAGATCGAGCAGCTGGTGGCCGGGGACGAGAA
GTGCGCGTACTTCGAGATCTCCGCAAAGCGCAACGAGAACGTGGATAAGATGTTTCAGAC
TCTGTTTACCCTGGCCAAACTACCTCACGAAATGAGCCCCGACCTTCACAGGAAAGTGTC
GGTGCAGTACTGTGACATGCTGCACAGAAAGTCTCTGAAAACAAGAAGCTGAAGGACATC
GGGGAAGCGTACGGCGTGGTGACCCCGTGCGCCCGGAGACCCAGCGTGCACAGCGACCTC
ATGTACATT
>AY522636
GGGGGGAGGAATGCTACGGACAGGTGCTGTATCTGCCTGCTCAAAACATGTACACCAGAG
CAAACCTGGCATCCAAGAAAGACCGCATTGAAAGCCTGGAGAAAAAGCTAGATGTGAACC
GTGGTCACATGACAGCGGAGGCCAGGAGAGCAGCTAAACTGGAGAAGAAACTGAAAATCC
TGCTTGGAGGATTTCAGTCCAGAGCACTGGGGCTCCTGAAGCAGCACAGCGAACTCTGGG
AACAGGTGGAGCATGCAGCCACAGAGCTCCAGACCTTCACTCAACTAAAGAAACAAGAAG
ATACTGTCATTCCCCAGGCGCCAAGAGGCTCTGCGGGGAGGATGTGGTGAGGCAGATGGA
GAGAGAGAAAGAACTTCAGCAGAGATACGGAGAGCTGCTGATGGAGAGGGAGTCGCTGCT
CAACAGTGCTCAGAAATACTGAGCAAACTCATCACAGAGACATCGATATCGAGCTGAACC
GCGGCGGGGTGAACCTTTTTAATTTCCGCAGCAAATTCTACAGATAAGCCCTTCCTCATG
TGCTCATGTTGGTAAGATGTCACTGGCTGAGTTTTCAGCATGCTCAGTGGTCTTTGTGTT
TCTGTATTAGTGACCCAATAAAGTTTCTTTTCAACATAATNNNNNNNNNNNNNNNNNNNN
NNNNNNNNCATGTCGGGCGCCCTCGCCCTTGAGAGGCTTCTTAGATAATTCGTTTGGCGC
GCGGTCCCAGTAGGTAAGTGAA
>EST_75611496
GAACCAGTCATAAGGGCATAAGGGAAAGGGCTTCAAAGAGTTGCCGTGATGTACAGTGCT
ATATTTTGCCTGCTTACTCAAGCAGATCGGACTGTCTCCTGCTCCTTTGAACTAAATTAC
CAAATAATTGGACATCTTATCAGCCTTGAGGGACGTGAGAAACCCCAGCACATGCACACA
CACACACACAAAGGAAGTGTAATCTAATTTCCTTTAGTTTTTATTAAATGTGTCCAGTAC
CATGTCCGTGTGGTTTGGGAACGTGCCATAGTTAATCTGTTCTGCTGCTTTGGAGTGAAT
GGAAAAGAAAAGACTGCAGTGAAGTTATTTTTTCAGAAAAAGCAGATTGAAGTTGTGCAG
AGGTCTCCTTTTCCAAAAAAAAAAAAAAAA
>C608
AAAAGGGGTTTGCTGGCACACAATAAAAAAATCTNNNNNNNNNNNNNNNNNNNNNNNNNN
NNNNNNNNNNNNNNNNNNNNNNNNNNNNNNNNNNNNNNNNNNNNNNNNNNNNNNNNNNNN
NNNNNNNNNNNNNNNNNNNNNNNNNNNNNNNNNNNNNNNNNNNNNNNNNNNNNNNNNNTG
TGCAGCCCTCCGGTCCTGATCAATACATGACAAGAGTAAATCTCCTCCGGACGTCAGGCA
GTCCAATCAAAGGGCTTGGTGTTCTTATAGGGGATCACAAGAGCCAGGGGGAGACAAACA
ATGATGTGAATCCTCAACAACACCACAAT
>RBEST_ONI04JA.39_C07_05
NTTTTTAAGCTAAATATTTGTAATTTTATTGTTAAAGTGACTAATTTCTAAATCAGAGTT
TGTGTGTATAGCTTCACAAAAATCGTTTATGAGATGTTTGGATTGTAATTATTACTGAAT
GGTTCTTTGATATGCAAAATGAATATCATGTTTATTTTTATTTTTGTTTTTGTATTTAAA
TGGGGTGTTGATTACAATCTCTTTTTCTTTCTTTCACTTCCTGAATAAAGACCCATTCTG
TTTGGNNNNNNNNNNNNNNNNNNNNNNNNNNNNNNCATGTCGGCCGCCT
>EST_75611800
GTCTATGGTTTCAGGAACATCCAGACTCTGGTTCACCGTATGAGAAAGGGACGTGTGCCT
TATCAACTGGTGGAGGTGCTGTCCTGCCCCGGAGGGTGCTTGAGCGGCCGCGGTCAGGCT
GAGAGTGACGGAGGTGCTGGCCGGCTGGACAAAGCCTTGGTTAACCAGATGGAGGAGATC
TACAGCAGCCTTCCAGTCCGGCTCCCAGAATTCAACCCTGCCCTGCACACCCTCTATCAG
GAGTGGCTAGAGGGTCAGGACTCGTCACAGGCCAGAAAGCTGCTGCACACAGAGTACAGA
GATCAGAGTCACGGCCACGCACAGCCCCCACACATGCAGTGGTGAGAAGAAAGGGAACGT
CTTCCTTTAAAGACATGAATGGACAGCTATTCGATTGTGCTTCTGCCTGGACCATCACAT
ATTCTAAAAACCTGTGGACCACGCAGAATGACGGACCAGTGACTGACGTCTCAATAGATC
ATTCTTCCATTTAACCACAAGGGGGGGCTGCCTCTTCTGTGCTGAGCCTGATGAGATGTG
AGGGGCAGAAAAACAAACACTTAGAAATGATACAGAGTGAATCAGTGAATGCAGTGAGGT
GTTCTTAAACTGGCAAAAAAACGGCACGAGGTACAAGATCACCTGCTGTGCCAGCTGTTC
TAATAAGTGACATCTGTAGCAAGTGTGAACCGTCAGTCTGTCGAGTCACAGAGCAATAAC
CCCTTGAGAAAACAGAAGCTTTTATCACAACTGGAACTCATGAACCGAACCTGTGGATGC
TGAATGTATATTTGATGAGTTTGAATCTTAACTGTCCAGTATGAATCATG
>AB158492
CCTGTGCTGCTGTAGAAAGCCAGCTTGGTGGTGGTGTGAAATTTCTGGATGAGGAACTGG
GACAGAGATATTCTGTCGTCTGTGTTCAGGGATTCGTTTCCTTTCTTCCAGTATAGCATC
AGGTCGTCATCTGTGTACGCAT
>EST_75641634
GGCTTACGAGCGGCCCGGCGGAGGGGCACCAAAACACTGAATTAGCCAGCGTGGACTGAT
CATTTGACACTGAACATCTGATGGCTTTCTCACCTGTGGGTTGTCCAGGCCCTCCCAGAA
GGTGAAGCAGGCACAATAGTGACGGTCCGAGTTGATGTCAGTCAAAACCGCTACAAAGAA
GGAGGGAGGCAGCTGATCGGGAACCAGCTGCCAACCGCTGGGTTGGCAGAACTGAAGAGC
AAGGAGGACGGGAGGAGTGGTGGGAAGGTGGTGGCAAGAGATGAAGACACAGTGAAGAAG
AGAAAGATAAACATTAGTAAACATATCAGACAACAGTAGATCACATGGGGTGGCTCAGGA
GGTAGAGCAGGTCAGCTGCTGATCGGAAGGTTGGTGGTTCGCTCCCCCAGTTTGCATGCC
AAATATCCTTGGGCAAGATACTAACCCCGATTGGCTCTCCGATGCATCCATCCGAGTATG
AATGTATGAATGATAGTTAGACAGCACTCACCGTATAGATAATAGTGCTTGTGTGAATGG
GTGTGTATGGGGTGAATGCGGCGTGTTGTATAGAGCGCTTTGAGTACCTCGGCCGCGACC
ACGC
>EST_75641214
AGCGGATCGAGTATCACTATAACAGAAGGACATAATCAGCGCGGTTGCAAAGTCCACTGT
CATCATGTCTGACACAGAGGAAGTTGGGGTCGAGGAATACGATGAGGAGAAGCCAAAGTT
CAAGCCCACCGCCCCAAAAATCCCAGAGGGTGAGAAAGTGGACTTTGATGACATCCAGAA
GAAACGTCAGAACAAGGATCTGATGGAGCTGCAGGCCCTGATCGATGCTCACTTTGAGCA
CAGGAAGAAGGAGGAGGAGGAGCTGATCGCCCTCAAGGAGAGGATTGAGAAGCGTCGTGC
CGAGAGGGCCGAGCAGCAGAGGGTCCGTGCTGAGAAGGAAAAGGAGCGCCAGGCCAGACG
TGAGGAGGAGAGGCGGATCAGAGAGGAGGCTGATGCCAAGAAGAAGGCAGATGAGGATGC
CAAGAAGAAGTCGGCTCTGTCCAGCATGGGCTCCCAGTACCTCGGCCGCGACCACGC
>EST_75611521
GGCGGGGGGAGTAGCCATGAAGATGACGGATGAAAACATTTCTGGAAACTCCGAAATAAC
AATGGGTGATGTTAAAAACCTCATCAAGAAGAAAGATGAAATTGAAGAGCAGATAAAGGC
GTATTACGACGTCCTACAAGACCAGGGGGTCGGAGTTGAAGACTCCTTGGTGGATGCGGA
GGGTTACCCACGAGCAGATGTTAATCTGTACCAGATTAGGACGGCAAGGCACAACATTTC
ATGCCTACAGAACGATCACAAGGCCATCATGGCGGAGATAGAAGAAGCCCTGCACAAGCT
GCATGCTCGAGAGAAAGCCAAACGGGAACAGGATGAGGCAGAAGCCCAAGAGGAGGCGAT
GGAACATCAGGTCACGCTGCCTCCACCTTTCGCACGGGTGGATGCTGTGACAGAGGGATC
ACCTGCCTGTGGAGCTGGGCTCCGAGTCGGTGATGAATTGATCGAATTTGGTTCTGTGAA
CACGGGCAACTTTCAGAACCTCCAGAATATTGCTTCTGTGGTGCAACACAGTGAAGGGAA
ACCATTGCGGGTCTCGGTGATCCGGGCTGGCCAGAAAGTTCAGATGAGCCTGACTCCACA
GCGGTGGTCAGGCAGAGGTTTGCTGGGATGTAACATCATTCCAGTTCAGCGATGATCACC
CTAACACTTAAAGTTTGAAAACTCTTCCTCTGGCCTTTTCACTACTTTAA
>RBEST_C474
AGGCGGCCGACATGNNNNNNNNNNNNNNNNNNNNNNNNNNNNNNGAAGTGGTGTAGTGGA
AGCACTAAGAGTTTTGATCTCTTCAGGTAGGGTTCGAGCCCCTTCTTTCTAAGGAGTTGG
AGGGACTTTAACCCTCATGATTCACTCTATCAAAGTGGCCCTTTATTTCAGGCACAACTC
CAGGCTATAGTTGTGGGGGTAGGCCTGTTAGTGCGATTGGGAGGGAAAGGTGTCAAATTA
CGAGGGCGAGGGTCAATGGGAGGAAGTTTTTTCAGATTAGGTGCATAAGCTGGTCATAAC
GAAATCGTGGGTAGGAAGCTCGAACTCATAGGAAAAGAACAGAGAGAAGGGTTGCTTTAA
TCATAAGGTTTGTTGTTATAATTTCTGGGGTTGTGTGTAGAATGGAGGCACCTAAAAATA
GTGTTGCAGAGAGTGTGTTTATTAGGAGAATGTTGGCGTATTCGGCGAGGAAAAAGAGGG
CAAAAGGGCCTCCTGCATATTCTACATTAAAGCCGGAGACGAGTTCGGATTCGCCTTCTG
TAGGGTCGAAGGGAGCTCGGTTAGTTTCTGCAAGTGTGGAAATGTATCATATAGCGGCTA
AAGGTCAGGCGGGAAGGATTAGTCAGACACTTTCTTGAGCAATGCCAAAGGTCTGTAGGG
TAAAACCTCNANTAAAGGCGGCCGACATNTTTTNTTNTNTTNTTGNTTNTGTNNGTTTTG
ACTATAGTTGTGGGGGGTAGGCCTGTTAGTGCGATTGGGAGGGAAAGGTGTCAAATTACG
AGGGCGAGGGTCAATGGGAGGAAGTTTTTTCAGATTAGGTGCATAAGCTGGTCATAACGA
AATCGTGGGTAGGAAGCTCGAACTCATAGGAAAAGAACAGAGAGAAGGGTTGCTTTAATC
ATAAGGTTTGTTGTTATAATTTCTGGGGTTGTGTGTAGAATGGAGGCACCTAAAAATAGT
GTTGCAGAGAGTGTGTTTATTAGGAGAATGTTGGCGTATTCGGCGAGGAAAAAGAGGGCA
AAAGGGCCTCCTGCATATTCTACATTAAAGCCGGAGACGAGTTCGGATTCGCCTTCTGTA
GGGTCGAAGGGAGCTCGGTTAGTTTCTGCAAGTGTGGAAATGTATCATATAGCGGCTAAA
GGTCAGGCGGGAAGGATTAGTCAGACACTTTCTTGAGCAATGCCAAAGGTCTGTAGGGTA
AAACCTCNANTAA
>C1029
GGCTTAGCGTGGTCCGGGCCGAGGTACTCTTGATGCTCGATGGCCGTCCTCAGCTCCATG
AGCTCATCGGCGAAGGTGTTGTCGACCCCACGGTCAGCCAGGAAGTCCATCAGATGGTCA
TACAGGGCCCAGTCCAAAGAGTCTGTGTTGAGTGTGTAGCTCGTCTCCTTCCACTCTGAA
TCTCCCTGTGGCTGAAAACTGACCTCTCGAATGGCAAAGATGTCGCTCTCCTCTTCTCCC
TCACCGTGACTTATCTCATCTTCAGGGAAATGGCAGTCGAACACCAGGGAATGTTTTGCA
GCCTGTTTTGTCACTTCAACAACAAAGTTGGGTGTTGATACAATCTCCGGCTCCTCTTCT
GCTGATTTCTGCTGTGTCTGTTCCACTTCTTCCTCAAAGTTGGGAGGAATGCTGTTGTTG
ACGTTGAATGTGACCGCGATTTTTTCTCCAGAAACACTTCTTGTGAGTTTAGCCTCTGTG
CCATTCATCTCCAGCTCCCATCCTCCCGACACCTTAGGAAGACTTTTGCTTTTCTGGATC
TTCTTCTCTTCTTTGATTTCATCAGACAGGAAGTCGCCAAAAGCTTTGTCACCTTCTGTG
TGCAGTCCTCCACATCCACACGACACCGACGGACTCAACACCTTGGAGCTGAAGAGTTTG
GGCCTGTATCCAGACGAGGCTCCGTTATTATTTAGCATCCAGAGAGACCGGGTGAAGGGC
CGAGTTATTGCCGAACTCGGAGAGCGCA
>C146
ACAANAAGAAGGACCTCGTCTTTATCTTCTGGGCTCCNNATAGTGCTCCCTTGAANAGTA
AGATGATCTATGCCAGCTCAAAAGATGCCATCAAGAGGAAATTTGAAGGTATTAAGCACG
AATGGCAGGTGAACGGTTTTGAAGACCTTAAAGACCGGCACACTCTGGCAGAAAAGCTCG
GCGGCTCATCGGTAGTCAGTCTGGAAGGAGCTCCTTTATAAATATCCCTCCCCCTCCTCT
CCGGCTTCGATCGAGGCCTTTCAGACACATCTGTCGGGTTTAGCTGTTCATTCCAGTGTG
GTGTGGAGAAGGGCAAAAGCAGAACCAGCATCAATTCGTGGGACTCTCGGGGAGGGATAT
CATGGGTGGGTTTTTGGGGTCAAGTGACAGTTTTAAAAACGACAACAACAAAAATAAAAA
AAACACGAATCAGACTGTCATTCCAGTTCATGCAACGTAAAGATTATGAACAAAACACAA
AGGAAAACATTAAGATACAACTGAAGAAGGAAAATGATGGCGATGATTAAAACTTAAGTA
CACACAGTTCATGTTTAANGGACAGGGTTTCGTTCTTTCCAGGTTCCATTTGACTGACTG
CAGAGAAAGAAACAGTCNGCAAAACCTTCTAGTTTCCCAACCANTGAATCCTGACNGANA
ATGGTTCCCACCTACATTTTTTTTTTNTTNTTGCCCAACTTCCAANTATTGAAGACCTTA
AAGACCGGCACACTCTGGCAGAAAAGCTCGGCGGCTCATCGGTAGTCAGTCTGGAAGGAG
CTCCTTTATAAATATCCCTCCCCCTCCTCTCCGGCTTCGATCGAGGCCTTTCAGACACAT
CTGTCGGGTTTGGCTGTTCATTCCAGTGTGGTGTGGAGAAGGGCAAAAGCAGAACCAGCA
TCAATTCGTGGGACTCTCGGGGAGGGATATCATGGGTGGGTTTTTGGGGTCAAGTGACAG
TTTTAAAAACGACAACAACAAAAATAAAAAAAACACGAATCAGACTGTCATTCCAGTTCA
TGCAACGTAAAGATTATGAACAAAACACAAAGGAAAACATTAAGATACAACTGAAGAAGG
AAAATGATGGCGATGATTAAAACTTAAGTACACACAGTTCATGTTTAANGGACAGGGTTT
CGTTCTTTCCAGGTTCCATTTGACTGACTGCAGAGAAAGAAACAGTCAGCAAAACCTTCT
AGTTTCCCAACCACTGAATCCTGACAGATAATGGTTCCAACCTACATTTTTTTTTTTTTT
TGCCAAACTTCTAGTTAAGTTTTGTAAGTGTGTATANTTGAGTAGGTGTAGTAATGAACT
AATTCATTCGATTANAGGAGCTGTATAAAAACACTCTGGGGGAACACGGTTAAATATTTT
CTTTGNTTT
>AI001596
TTTTTTTTTTCCTGAGCAAAAAATCTTTTTTTTTTATTTCTCGTTGAAAGGAACTTGGTA
GAAGACAGCAGAACACACATGACTGAAACAGCTGCCATTTCACGTAACACAGTACAGGAA
GAAGGATGTAGTTCAATCGCATGTGTAATATCATATATAGTATACTCATATCAATAGAAA
G
>AI001502
AGAGGANNCCCGTGGAAGAGTAAAGTTTGGAATCTGGCTTGAGTTCAAGCGTTTTAGTTT
TTTGTGGTAACTGGACACCAGTGTAGTAGGTTTCCTCTTGTTCTTCCACAGTGGTGATGG
ATTCCTCTTTGACTTCCAGCTCAGTCTGGTTTCAGCCTGCTCTCTCTCACGTGAGTCACG
TCTAATGTAAGAGTGCAGAGCAGATACTGTCCCTCCATGTTTGTGGCCATGCAGGTATAC
TCGCCGTCATCCTCTGGATAAACCCTGGAGATCTCCAGCTGACAGCTGTCATCAAACTGA
GATATCCTGAAGAATTCGGACTGTTTGACTTCCYTTTTCTTGTGGRACCMGCTTATCTTC
ACATCATCTCCACG
>EE723834
CTGCTGCAGAGATGATCGCCTCGATCGCCCAGGCGCCGCCGCTGGTTCCTGAGAAAAGCT
CCTGTCCTGCAGACTCGGTCCAGCAGGAGGCGCTCCCACCCGTCCAGTTCGACTGGAGCA
GCAGTGGCCTTACCAACCCGCTTGATGGCGTCGACCCCGAGCTATTTGAACTGACCACCA
CCAAGCTGGACTCCGGCAGCTCCGGGAGCCGCATGGCCGACGCCTTCGCCCGCCTGATGT
CCACCGTGGAGAAGACCAGCACCTCCACCAGGAAGCCGAGGAAAGACGAGAATCTGAGCG
AGGAGGCGGCCAAAGTGATCGCGGTGCTGCCCGACCTGTCCTTCATGCAGGCCAAGGTGC
TGATGTTTCCCGCCACGCTGACGCCGCTCGGGTCACACGCCACACCGGACTGAAGCCCCG
GCCACGCCTCCAGACATCACCTGCTCACTATGCTGGCCCCGCCCATTTTATTAAGCTCTT
GTTTTTTTTTAATTAAGTTTGCTTTTTGTTGATTTTCAGTTCTTTCTCTGAATAAAGTGA
AGCTTTTCTGATTGTTTGGTGGGGCGCGGCGTGGAGGAAGGGCAGCGCACGGTAAAGCTG
ACAGGAAGTGGGATTCGTGTGTTCAGGCTGTGTCCGGGNNNNNNNNNNNNNNNNNNNN
>AB182646
GAAAAGCTATCTTTTAAACTTTAGACACTATATTTGTTTTTCATCCGTGAGCGTACTGTA
GTTGACGTCCGGAAGTTAATAATCATACGATAATCTGACAGTCTTGTTTTGTAATTTAAC
CTGTTTTTTGTTTTGTTTTTTTGTTTGCTTTGAAAGAGCAGTGTACGGTTAGCAAAGAGT
TAGCTTGATTTTAGACTGGCTAAAGATCTTAGCTGAGTAATCAAAATACCTTTCATCTTT
AATTCTGACCTCATTCTGCATTAAAAATGAAAGTTGCAGAGGATCAAGTTGTTGAAGATG
ACTCTAGTTTCCAGGATGATGAGGAGTCTTTCTTCCAAGACATTGATCTCCTGCAGAAAC
ACGGGATAAACATGGCAGACATCAAAAAGCTGAAGTCAGTGGGCATCTGCACTGTTAAGG
GGATCCAGATGACTACCCGCAAAGCTCTGTGTAACATCAAGGGCCTGTCGGAAGCAAAAG
TGGAAAAAATCAAGGAAGCTGCTGGAAAAATGCTGAATGTCGGTTTCCAGACGGCCTTCG
AATACAGCGCAAGGAGGAAGCAGGTGTTCCACGTCACAACTGGGAGCCAAGAGTTTGATA
AATTGCTGGGTGGAGGTGTAGAGAGTATGGCGATCACAGAGGCCTTTGGAGAGTTTCGCA
CAGGAAAAACCCAGCTATCTCACACGCTCTGTGTCACTGCTCAGCTGCCGGGCGAGGACG
GATACTCGGGCGGAAAAGTAATCTTCATTGACACGGAGAACACCTTTCGCCCGGACAGAC
TTAGAGACATCGCTGACAGGTTTAACGTGGACCATGATGCCGTGCTGGACAACGTGCTTT
ACGCCCGAGCCTACACTAGTGAACACCAGATGGAGCTGTTGGACTTTGTAGCAGCCAAAT
TTCATGAAGAAGGAGGCGTGTTCAAGCTGCTGATTATCGACTCCATCATGGCTCTGTTCA
GAGTGGACTTCTCTGGCAGAGGGGAGCTCGCTGAGCGGCAGCAGAAACTGGCCCAGATGC
TTTCAAGGCTGCAGAAGATCTCTGAAGAGTACAACGTAGCTGTGTTTATTACCAACCAAA
TGACAGCTGATCCTGGAGCCGGAATGACGTTTCAAGCTGATCCCAAGAAGCCAATTGGTG
GGCACATCCTGGCCCACGCTTCCACCACACGCATCAGCTTGAGGAAGGGGCGTGGGGAGA
TGAGAATTGCCAAGATATTTGACAGTCCTGATATGCCTGAGAATGAGGCTACGTTTGCCA
TCTCTGCTGGAGGAGTTACTGATGCCAAAGATTGAAGTATAATTGAAGTATAATAAAAGG
AAAAGATGAGACTTGCATGTTAACACTGTTCCTTGCTAACCCGTCAACTTGTTAGNNNNN
NNNNNNNNNNNNNNNNNNNNNNNNNNNNNGAGTTTCATTAACCGTATGTAATTTGTTAAA
GATTAAAGTGTGACATATACTATTGTACTATTTGGTGGTGGTGTTGTTTCTGTGTTTGAG
AGATTGTTATGAAATTAATAAAGAAAAAAATCCCNNNNNNNNNNNNNNNNNNNNNN
>EST_75611691
GGAAAAAATGGGAGTTAACATGGTGAAGAGGAAGCTGGCTGCTCACGACAACCTCAAGAT
TACCATCACGCAGGAGGGAGACAAGTTTAACGTCAAGGAGAGCAGCACTTTCCGAAGCAT
CGAAATTGACTTTACTCTCGGAGTTACCTTTGAGTACGCCCTTGCAGACGGAACAGAACT
ATCAGGTGCGTGGACCTTGGAGGGAGACACGTTGAAGGGAATTTTCAAGAGAAAGGACAA
CGGAAAAGAGCTGACGACAACCAGAATAGTTCAAGGAGATGAACTCATACAGAGTTACAG
CTACGAAGGTGTGGATGCAAAGAGGATTTTCAAGAGGAGTTAGACCAAATCCATCTAAAG
AACCGAAGTGAAATATTTTCAGGGTTGCATACAGTTTTGTGTCAAGTCATCAACAACATG
TAATTCATCATATTTTGATAGCTGCATTAATAAAGTCACAACTGCCTATTAAAAAAAAAA
AAAAA
>EST_75611823
GCGGCCGCGAATTCACTAGTGATTAAGCAGTGGTATCAACGCAGAGTACGCGGGGGAGCA
GTTTGGAGAGAAGTTTCAGGCCGACGGGACGTACACGCTCATCATCCGCCTGAGACACAA
CGTCATCAAGACCGGTGTGCGTATGATCAGCCTCTCGTACTCTCGGATCTCCCTCGCCGA
CATCGCTCAGAAGCTGCAGCTCGACAGTCCCGAGGACGCCGAATTCATCGTTGCCAAGGC
GATCCGTGACGGCGTGATCGAGGCCAGCATCAACCACGAGAAAGGCTTCGTCCAGTCCAA
GGAGACCATGGACATCTACGGGACCCGAGAGCCTCAGCTGGCGTTCCACCAGAGGATCTC
CTTCTGCCTCGACATCCACAACATGTCTGTCAAGGCCATGAGGTTTCCTCCCAAAGCGTA
CAACAAGGACCTGGAGTCTGCAGAGGAGCGTCGGGAACGCGAGCAGCAGGATCTGGAGTT
TGCAAAAGAAATGGCTGAAGATGACGATGACAGCTTCCCATGAGCCTCTCTGTTCACTTC
CTGTGTGTGTGTGTGCTGATGTTACCTCGTCAGTTGTTACCCAGAATCCCCCTCTGCTCT
TGTTTTCTCACCTGGCAGCGTTGCTGCTGTTTGTTTCTCTCCGATAAATAAACATTTTTT
TGTT
>RBEST_C936
AGGCGGCCGACANGTTNTTTTTTNTTTTTTNTTTNTTGTTTTTNGGTGTTAAATAAAACT
TTATTGATCAGCTGAACAATAAAGTTTTGTGGTTCATGCTGCTGAAAGCATGCCGTCCTC
CTTTCTTTAAAAGATGCCAGACCACCTGCAGCAGCTGCTCTGAAACACCTGAGCTGCAGG
TTCAGTCAACCCGTTAGTTCTGTGGGCGGGACCACCTGATCAGTCATTGATGATCAGTTT
CGATTTACTGATGATGATGAAGCTGCTTCCTCAGCGAGCTGCAAGATTGGACGCAGTTGC
TCGTCCAACAAGGGGGCGTCGGCCTCATTAATTACATTCCAATCAAATTCAACTCCGCTG
TCCAGACCGCACTCCGACTCCGCATCGTCGACACCTGCAGTGAAGCTCCACCCCCTCTGT
GACCTGGTGTTTTCTGAACTTTGAACTCTGACACTTTGAGTCTGTTGAGGAAACTCTGCC
TGGAACCACTGCAGGTCCGAGAGCCGCCGCGCATCGCTCACCACCCACACTGGTTGGTGA
GCTCCTCTGCTCGCCAGACGACAGAAGAGGCCAGGGTCCTGGCGGCGGCGAGATTCTCCC
CAGCGAATCATGTCAGCCCGATACTGCTCCTTATAAGGTCCAGGACCCATCAGCTGGTCC
AGGTCCAGACCATGTTCCTGAGCATACTGCTCCTTTAGGGGTCCAGACAGGCGCAGGATG
CAGCAGACGTCAGAGCCCAACCTCTTCTGGATCAGCTCCGTCACGTGATGATCAGTTTCG
ATTTACTGATGATGATGAAGCTGCTTCCTCAGCGAGCTGCAAGATTGGACGCAGTTGCTC
GTCCAACAAGGGGGCGTCGGCCTCATTAATTACATTCCAATCAAATTCAACTCCGCTGTC
CAGACCGCACTCCGACTCCGCATCGTCGACACCTGCAGTGAAGCTCCACCCCCTCTGTGA
CCTGGTGTTTTCTGAACTTTGAACTCTGACACTTTGAGTCTGTTGAGGAAACTCTGCCTG
GAACCACTGCAGGTCCGAGAGCCGCCGCGCATCGCTCACCACCCACACTGGTTGGTGAGC
TCCTCTGCTCGCCAGACGACAGAAGAGGCCAGGGTCCTGGCGGCGGCGAGATTCTCCCCA
GCGAATCATGTCAGCCCGATACTGCTCCTTATAAGGTCCAGGACCCATCAGCTGGTCCAG
GTCCAGACCATGTTCCTGAGCATACTGCTCCTTTAGGGGTCCAGACAGGCGCAGGATGCA
GCAGACGTCAGAGCCCAACCTCTTCTGGATCAGCTCCGTCACG
>EST_75640845
AATAAAAGAAGTGTAATAAAAACGCTGAAAGTATGCATCACTTTGTGGTCTTTGTATATC
TTCCAAAGAGGAGGTTTAAAACCACAATTTCCATGAAAAAAGGTTTAAACTACCTCATGC
CTGTACCTCGGCCGCGACCACGC
>AY241114
TTGAGGCTGAAGGGGAAGGGCAGAGCATGGAGACGCCTAAGGCTGAGGCTGTGGGGGCGA
AGCAAGCCGTGGAGCTGGGTGGCATGTGGAGTTCTGTGGATTGCGTTCCTGGTGGGTGTG
ATTCCCATGATTGCTGGAGCAGAGGATAAGGAACACAGCGATAAGTGCTTCCAGTACAAA
ACGCGACAAAAAGCCAACTGGAAAGCCTACATCAACGCAGGGCTGGTGGCAATGTTCTGG
TTCATCTTCATCATCCTCGTGGTTTCCTATGCCAAGATTGCCTCCCGGCTGCAGCAGGTG
TCACGGGACAAGCCGGACCTACCTAACGCACAGAGATACAGGCGAACCGCACAGAAGTCC
TTCTTTGTCCTCTTTCTCTTCACCATCTGCTTCGGGCCCTACCACGCCTTTCGCCCTTTC
TACATCTCCTCCCAATTGAGCTCAAGCCTACCCTGTAACTATATGCAAATCATGGACTGG
ACCAATGAGGTGATGTTGTTATTCTCAGCCTTTAACAGTTGCTTG
>EE723828
CGGACGCGTGGGCTGGTGTGATGAACCTCCCGCCCTCCATTGCTAACAACCCTAACATCC
CACCTGAAGTCATCCATGCGCTGGAGGCTGGGCGACTTGGCAACACTGTGTTTGTAGCTA
ATCTGGATTTTAAGGTGGGGTGGAAGAAGTTAAAAGAGGTGTTTAGCATGGCCGGTGTGG
TGAAGCGAGCAGATGTAAAGGAAGATAAAGATGGCAAGAGCCGTGGGATGGGAACAGTTA
CTTTTGAGCAGCCACTGGAAGCTGTGCAGGCCATTTCCATGTTCAATGGACAGATGCTCT
TCGACAGGCAGATGCATGTTAAAATGGATGAGAAGTCTCTACCCGCTGAAGACTTCCGGC
AAGTAGAAAAAGCGCCTCAGTTACCACGTGGTCTAGGTGGTATTGGAATGGGTTTGGGGC
CAGGANGTCAACCCATCAATGCCAACCGCTTGAGTGGTGGAAGCGGCATGAGCTCTATGG
GACCTGGAGGTATGGATATATCAGGTTATGGTGGAATGAACAGACTTGGGGGGAGGAATG
>C437
TGATCCGGAGACCCCACCGCCCAACATGAAGCCTCTCCTCCTAGTGACGTCTCTTGGTGA
TCCGGAGACCCCACCGCCCAACATGAAGCCTCTCCTCCTAGTGGCGCTGCTTGGACTGCT
CGGTAAAAGCTTTTCAGCCCCGCACTACGAAGTAGGCAAAGAGTTCGCTGCACCCGGCTC
TCAGAAGGTGAAATGGTGCGTCAAGTCAGACCAAGAATTGCGTAAATGTTCAGATCTCGC
CGCTGCGATTCCTTGCGTCATCTGTGTGAAAAAAGAAAACACCCTAGAGTGCATTGTTGC
CATTAAGGTGAGCGCTTTTTACGTCCAGAGCACCAAATTAACCACAAATGCTCAATAACA
GACTTTGACCTGGGCAATTGTTATAAACGTAACANTTCTGATAANCGTATAANTGTAACT
GAAGTGCTTCACAGGTGCTCTGCTTATTCTGAAATGTTACTTAAGTAAAAATAAGTGAAT
GTAATGACTTCATTTTATTGTTTTTTTTCTTCACTTTCTTCGAGTAGGTTCATACTCGAA
CTACTACTAAAACGTATCTAAAGTAAAGATAAATTAACTGTATCTGCTGTGGAGTGTTCT
AGAAAAATTGAGTAGAGNNNNNNNNNNNNNNNNNNNNNNNNNCCGAACCAAATGCTTTTT
TAACTATTTCAATTGCATCTAAATATTCAATTTAATTTGGTTACATAAATACAATTTAAA
TGTTACATTTAATGGAAGCTTGTCAAATAAAATGTATTTGATTGGCATGGATTCAGTTTA
TACCAAGCACATTTTCCTTGATTATTATTTAGCTCATTAAAGAAACATTTGATTTTATAT
ATTTCAGCTTTACTCACTTTACTCAGAATNATTACATCATGTTTGNTGAGGATGAATAAT
TTTTTTTAAACCCTTTTAAGNATTTAATGTGGGGAAAAAACTACCAATGCCTTCAACTCA
TTCAGTGAAATTCTCTGTAAAAATGACTTGACCTCAGTCATACAACAAATACTCTCGGGC
AGGCTGGTGAAGCAGATGCCATTACTGTGGACGGTGGGGACATTTACACTGCTGGCTTGA
ACAACTACGACCTCCATCCCATCATTGCTGAGGACTACGGCACCGGTATGTCCACTCATC
AGCTGTCATTAGTAGCCTAATGAAATAAGCTCAAGCAAGAACATGTTTACCGTTTTATGT
GAATGTGATTTAGCTGTTTCAATAATATGTATCCATTTTCATCATTCATTCAGCTTCGGA
CACCTGCTACTACGCTGTTGCTGTGGCAAAGAAGAATACTGGATTTGGCTTCAGAGATCT
CAGGGGGAAGAAATCATGCCACACTGGTTTGGGGAAATCTGCAGGCTGGAACATTCCCAT
AGGATCTCTGGTGTCCATGAATGTTATTGAGTGGGGTGGCATTGAAGACAAACCTTTGGA
GGAAGGTGAGGGACTTTTTTTTCTGGTGAGCTCATAACATTTGACAGCTTTAGTGCATGT
ATGGTCGAAGGACGATAAGATCAGACCTTTTTATGAGNAACTGGACGCCTGAGAAACAAT
TAAACACACTTATTTGCTTTACTGACGAGAATTTATTGATGGGATCAAAACTACAGGAAA
AGTAGAAACAGACAGGGAAGGGGCTACCTAGCTTCTTTTTTATTAGTCATTTATTTAACC
AGGTAAAAAAATCCTCATTGAGATTAAAAATCTCTTTCCAAGAGAGACCTTGCTTCTGCC
CAGGGATTATAAAATCCTGTGCCTGTCAGCACTTCTTATCACTTATAACACTTCCTTTTG
TTAAATATAATTAACTGAAGTTCAAAAACTAGGGCGTTTTAGACTAGTTAGGCCCTGTTA
GACAGATTGAACAAATCAATATCCATCCATCTTCTTCTAACCAACCACCGGACACGACAG
GGGCTGGAGGCTTGCCTCTCAGTGCTGAGAGGGGGGAAAGGTCGCCAGCCATGTACTCAC
ATTCGTACATATGGTCAGTTTAGAACTGACAATTAACCTAACATGAAAGAAACTGGTGTA
TCCAGTATCCCATGGATGCAAACTCTGCACACACAGGATAATATGAAACTTCTAAATGTT
AAAAATGCATATGGGAACTTTAATATTTGTCTTTAAAGGCAGACAGTGGTGACACTCTGG
CTCTTCTGTCAGTGTTTTGGTTTTCTTTTCTAAATTATGACTGTGGCCTTGTTTGATTTT
GTTATGCAGCGGTGAGCACCTTCTTCCATGCCAGCTGTGCCCCTGGGGCAGCAAGAGGCA
GCAAGCTGTGTGAACTGTGCAAGGGAGACTGCTCCAGGTCCCAGAGGGAGCCTTACTATG
ACTACAATGGAGCCTTTCAGTCAGTGTCCACTTTTTAATGCTTCTCATTAGTGAACATAA
ACTTCTACACATTTAGCCGAACCTTTTATCTGTAATAATATGACTTTTGTAACAGGTGTT
TGGCCGAGGGAGCTGGAGATGTGGCTTTTGTGAAGCATCTCACTGTGCCAGGTCAGTATC
ACAACAACCTTTATCCATTCGAACATATAAAGAAGCACTGCATCATAGCATTGTCAGGTT
TTATTCATCAAAAACGAGCCTCACCGAGATTAAAAATTTCATTTTGAAAAGCGACTGGGA
CAAGAAGGGACCTGATGAACATGCATGACATACAAATACAACTGTTGCACACTGCACAAG
TCAAGGACAAGTCAAGCAGAATTTCAAAGCAAATTTCAGAGCAATCACATTGACCAAGAG
TGTCATTTTCTCAAATGATTAAATGGTCTTAAACACCCTGAAACTTCTACAAATATGGGA
AAGAATAACTGTGAAAAACACTGATGTAAAACCTGTGTCATGTCACACTTCCAGAATCGG
ATAAGCCAATGTACGAGCTACTGTGCAAGGACAACACCAGAGCACCTATTGACAACTATA
AAACCTGCTCCCTGGCCAGAGTGCCAGCTCACGCTGTTGTTACTCGCAAGGATCCACAGC
TGGCCGACTTGATCTGGCAGACCCTTGACCGAGTTCAGACTGACCACGTAGGAAGTCCAC
TGAATAACATCTCATTTCAACGTATTCTGATTCCTTGTGTTTCAGCAGCCTCATTGCTTT
CCTAATGAATCATCTCACTTGCTGCCTTTTCAGAGCTTTAACCTCTTCTCATCTGAAGCC
TACGCACCCGCCAAGAACCTGATGTTCAAAGATTCAACAGTGAAGCTCGTGAGGGTGCCC
CCAAACACAGACTCCTTCCTGTATCTGGGTGCTAACTACATGAGCATCGTCCATTCCCTT
AAAAAAGGTAAAGAACACAAGCAAGACAGACAGAAACAATTGTTAGTCAGGTGTCGGTCT
GGCTTATGTCTAAGTCTTTTTCCCGTCTCCAGAGCAGGCATCAGACGATGCATCCCCTGC
CATTAGGTGGTGTGCTGTGGGCCATGCTGAGACCGCCAAGTGTGACACGTGGAGCATCAA
CAGTGTGTCTGAGGACGGGGCACCACCTCCATTGAATGCCAGAGCGCCCCTACAGTTGAA
GAGTGCCTGAAGAAGATTATGGTAAACTCAGGAGGAAATATCGAAATCTGTTACTTTATT
ATTTTTTGACTCCACTCTGTGACGTTCATCTCTGCTTTGAATCGCCCCGCAGCGTAAAGA
GGCTGACGCAGTCGCCGTGGATGGAGGTCAGGTGTTTACGGCTGGAAAGTGTGGCCTGGT
TCCTGTCATGGTGGAGCAGTATGACCAAGGTAGATAACAAGAAGAAGAAATAACACACAC
ACAATCCTGTGTCGTATTTCACCTTTTCTATATGAGTAATATTTGTTCATTTTGTCTTCT
CTCGCAGAGATGTGCGGCAACTCTAATGGTAGTAAACTTTCATCTTTTTCCTCCTCTTTT
TATGATCTGGACAAATTTTTTAAAAAGCCTCTTGAAGTGCATCATTTTAATTGTAACACA
GCTTCGATGACCTGTTGTGCTGATGACAAGATTTGTATTTTATATTTGTATCCTTGGACT
CTACCACTCTACTACTACAACTACAACTATAATTTATATGAACAACCAGTTCAAGGAATC
CTTATTTATTCATTAGTAACCCCTTAGTTCATCCTCTGAAACAAACCTCTGCGGAAGCTT
TGAACAACAGGTGGATGGAGCTTGTCTTCATTATATATTAAGGATATAGTCTCTTTATGG
CTTTACAAACAACCAAGATTTTTAAAAACTACAAAAAAATTCCAAATTGAGCATTTACAT
AAATCTGGAGACCTAGCATTTAGCTCATTGGCATTGCTTGTACATTGTCTAAATTTTTAG
TGGCTCCGGTTTTGTAAGTATCCACGATTTTAATGATAGATTACCTTTAAAAAGTGGATT
AATTTTAAGCAGCCGTAAACAGAGTAGATTTATATGAACGTCTCTCTCCAGTTGAATCAT
CTGAAATGTCTACTTCCCGTATCCACTCTCAGCCCCAGCCTCCTCATACTATGCTGTTGC
TGTGGTAAAGAAGGGTTCAGGGGTGACCTGGGAGAATCTGAAGGGCAAGAAGTCTTGCCA
CACAGGCATCGGCAGAACTGCTGGCTGGAACATCCCCATGGGTCTAATCTACAACAGAGA
ACATGACTGTGACTTCAGTGAGTGACTGCGAGCTTCTTCCTTCTTTTACCAACAGAAAGA
AATTTAAAGCCACCCACAGAAATCATACAACTCCCCTTTTTCTAAAAAAAAAGTTTGTTT
AGATGACTCATGTGATTAATCTATATTTAAACAAAAGCCACAATCTTCCATTAACCTTGA
CAAAAGAGAGGTTTGCTGATTGTTGAGCTCTTTCTGCATCTCTTCCTCTCCTCAGCTAAG
TTCTTCAGTAGCGGCTGTGCCCCCGGAGCAGAGCCCACCTCTCCGTTCTGTTCTCTGTGT
GTCGGCAGCGGTAAAGCTGTGGGAGACGAGGCCAAATGCAAAGCCAGCGCTGATGAGAAG
TACTACGGTTATGCTGGAGCCTTTAGGTACAGCAAGANACAGAATGGCATCGCATACAAG
TTTGTGTATAAGGAGAAAGTTAGCAAAGAGACAGGAAGCACTGGAAAACAACAGAACCAG
CTCTTCTNAATNTTGGCAGCTACTGTTATGTTTTTTTTCTTATATATTTCATTTGTAAAC
AGCCAAGAATGTGTCAAGAGCTGAAGCATGTTTTCCTCCTAAAACCAGGACTTTTTAATC
TTTTTTTAAATTGTTGTGAACTTTAGCAATGATGAGGTGTAATTTTTAATTGGTTAGCCA
TTTACCCCCAACTTCACTCTTTGTCTCCAAAGTCATGATGTATGGCATATCATTACAGGT
GTCTGGTTGAGGGTGGTGGTGATGTTGCCTTCGTTAAACACACAACTGTGACAGAAAACA
GCGATGGTAAGAGGACTGCACTGATCTGCACTACCTGCTCCGATGACATTACAACAGCTT
CTAAAGTTTACTCCACCTCTCTTTACCGAAGGTAACGGTCCAGACTGGGCTCGTAATCTG
AGATCGTCTGATTACCAGCTCATCTGCCCTGGGAAGGGACCAGTGGAGATCAGTGATTAT
GCCACTTGTAACTTGGCTCAGGCGCCTGCACACGCTGTGGTGACTCGCCCAGAAAGCCAC
AGTAAGGTGGTCCGCATCCTTCAGGAACAGCAGGTTTGTGATAAAGTCTAAGAGAGCNAC
TTGAAATGAAATAAGAGNTTAAAATAAAATTGTTGTTGTTTCAAAGCACTGAATTCCTAG
TGCAAAAATCTNACATCNNGGTTCAACTTTTCTAGCTGACACAGATGCTGAGTCTGAAAT
AGAGAAGCATCCTGTCATTACAGAAGCTGCATACAGTTTGTTTGGCATTCTGCTTTGAGC
ACAACAATGAATTTTTAACAGATTTTCCAAATAGTTGCCAATTAACTCTGACAACTTTAA
CATTGTCCCTTTGTAGGGGCTACATCTAAGACTCTACAGGCCTCAGTTAACATGTTAAAT
GTTAAAGCTTATGACAGCAGAATTAGAAAAAGACTGAGCAAATGTAGCTTGTTTGGAAAG
AAAAAGCCGCTTCTCTCTACAGAGAACATGGCAGCACAGCTTTTGTTTGCAGAGTTGCAT
CTGAACAAACCAAGAGACTTCTGGAACAATGTTCGTCTGGCCTTAATGTACAGGACCACG
TTTGTTGAAAATCAAACATAGCATATTCGCACAAACACCTCATAGAAACTGGTGGTGGAG
GGGTGTTGATTTGGGCTTCTTTTACAGCAACGTGGCACAAACATTTCAAGTTACTGCTCC
CAAAGTTGATTCTACTTGCTACTGAATCATGGAGTGTACTTAGTTTGTCACAACTGCATA
GAGTCCTGTGAAAACTTTCTTTTTGATATGACTGTACTTGCACTTGATCTCAAGTGGGGG
GACCTTGGCAATTCAAAAACCAATAGTGACTTCTGTTTTTCTACATTCTGCCGGTTTCAA
TGAGTAAAGTAACCAGTGTAATAGAAATCTAAAAATTAAATAACTGCTTCAAACCTAAAT
TTTGTTCATAGGCCAGATTTGGAAACGCTGGGACTGATCCTTCATTCAGAATGTTCCAGT
CAGAGAATGGAAAGAACCTTCTCTTCCAAGACTCCACTAAGTGTCTCCAGGAGGTACCAG
AGGAAAGAACCTATGAGCAGTTTTTGGGAGAAGCTTACATGGATGCCATGAAGGCACTGA
GACATTGCAGCGATACTGCTTCAGGTTTGTACTACTGCAGAAATTACTTAGCATTTAAAT
GATAATTTTATACCATCTTGTACCAGATAAAATAACATTCATGCTCGATATTCTCCAATT
GTTTTTGTTTGCCTCTCTTCCCAACAGATCTGGAAAAGTCTTGCACATTCCATGCCTGCC
AGCAAGGCTAATGGAGATGTAGACAACACAGTGATTCAGCCATCTTACCCACTTACTTCC
TGCACTTACCCAAACATAGTGTTTCTCCTCTTCTGATCTTACTATAGACTATAGA
>C271
AGGCGGCCGACANGNNNNNNNNNNNNNNNNNNNNNNNNNNNNNNGCAGATAAGTATTTTT
ATTGGTATTCATATGTTTTACAGACTTAAGACTTAAATAACTTGCAGTTTTGTACATCAT
CACAGACACACAAAGTGCGGCTTTAATCACGCATCACTTATCTTGGAGTCACAACACGAA
GCACGACAGTCAAATCAAGGAACATCGAAGATCATTTGGGGTGCATGTAGAAGCGGAAAT
CGCACCGTTTGATTTTTCAAGTCATTACACAAAAACGAAGAGCTGATCATCACGATTGCC
AATCTGCGTACAGTTCACACTCGTCCACAAAATGAGACACAAACACACATGCACATTCAG
TGTTCAGCTTCGAGCAGCCACCGCTGGAGCCTGCTGCTGATCAGTGGACTGCAGTTGTCT
TCCAAGATACTCCCAGTTGTGGACCATCAGCTTCTGCACAGCCAACAGGGCGTTGTACCG
GACTAGCTGGTCCTCATGGTGCATATGATTCATCACAAGCTGTTTTCCACCGAGCTGCTC
AATTACCCTTTTACCACGTGGATAATGTCGCACATACTCTCCAATGTCATGAGCTGCCAC
TGCTATAACCTGAGGATCATCAGACACTTCCAACAGCCTCGTCAAAATCTTG
>C247
GAAAAAGAACGCTGCCAGTGGGCTCGCCTTGCAGTTCCTCCGTGTCCGTGTTCGTCTCCC
CGCAGTCCGTGATCGTCTCTGTCGCCGGCTCCGCTGTCTCTGCCTCCGTCTGTCCTCAGC
TGAACTTCTATCGACGCCAAAATGTTTCTGGTGAAAGGAGTGATCGGGAGCATCATCAAA
TCTGTGACCGACGTCGACCCGTCTCAGTTCATGCCGTCAGACCCTCCTCCTCCCCGCAGA
CCTCTGCAATTCGCTGAGGCCAATGAGAACGAAGAGGAGAAACAGTTTCGGAGGGTTTTC
CAACAGCTGGCTGGAGATGACATGGAGGTGAGCCCCAATGAACTGATGAACATCTTGAAT
AAAGTGGTCTGCAAACATGGGAAGCTGAAGACCGACGGCTTCAGCAGTGAGTCCTGCAGG
AGTATGGTTGCTGTGATGGATAGTGACAGCACAGGAAAACTGGGCTTCCATGAGTTCAAG
TACCTCTGGAAATAACATCAAGAGATGGCAGGGCATCTACGTTAACTATGACGCCGATCA
CTCAGGTGCGATCAACGCTAAGGAGCTGCCTGGNGCTTTAAGGCTGCAGGCTTCCCGCTG
GANTTACANATGATAAGCCGAAAAAGAACGCTGCCAGTGGGCTCGCCTTGCAGTTCCTCC
GTGTCCGTGTTCGTCTCCCCGCAGTCCGTGATCGTCTCTGTCGCCGGCTCCGCTGTCTCT
GCCTCCGTCTGTCCTCAGCTGAACTTCTATCGACGCCAAAATGTTTCTGGTGAAAGGAGT
GATCGGGAGCATCATCAAATCTGTGACCGACGTCGACCCGTCTCAGTTCATGCCGTCAGA
CCCTCCTCCTCCCCGCAGACCTCTGCAATTCGCTGAGGCCAATGAGAACGAAGAGGAGAA
ACAGTTTCGGAGGGTTTTCCAACAGCTGGCTGGAGATGACATGGAGGTGAGCCCCAATGA
ACTGATGAACATCTTGAATAAAGTGGTCTGCAAACATGGGAAGCTGAAGACCGACGGCTT
CAGCAGTGAGTCCTGCAGGAGTATGGTTGCTGTGATGGATAGTGACAGCACAGGAAAACT
GGGCTTCCATGAGTTCAAGTACCTCTGGAAATAACATCAAGAGATGGCAGGGCATCTACG
TTAACTATGACGCCGATCACTCAGGTGCGATCAACGCTAAGGAGCTGCCTGGTGCCTTTA
AGGCTGCAGGCTTCCCGCTGAATGACCAGCTCTACAATATGATTATCCGTCGCTATAGTG
ATGAGAACGGCGATATGGACTTTGACAATTTCATTGGCTGCCTGGTGCGACTGGACGCCA
TGTGCAGAGCGTTCAAGACGCTGGATAAGGACAACAGCGGCACCATCGATTTGGACATCA
AGGAGTGGCTTCAGCTGACGATGTATTCGTGAGGCGATGGAGGGAAGCCTCTCCACAGCT
TCTGTTCTCACCTCTCACACCTCGCACCTTCTCCTTCCTCTCACTCAACCCGCGATGCGC
AGTTATCGTCTTCATCTCTGTAACGGGACCAAAACGCTGGCACTGAGCAGACACGAAGGG
AAAGCTCGTGCTGCCGTTGCACTCTCCGGTGCTGGCAGGAGTATGGTTGCTGTGATGGAT
AGTGACAGCACAGGAAAACTGGGCTTCCATGAGTTCAAGTACCTCTGGAATAACATCAAG
AGATGGCAGGGCATCTACGTTAACTATGACGCCGATCACTCAGGTGCGATCAACGCTAAG
GAGCTGCCTGGTGCCTTTAAGGCTGCAGGCTTCCCGCTGAATGACCAGCTCTACAATATG
ATTATCCGTCGCTATAGTGATGAGAACGGCGATATGGACTTTGACAATTTCATTGGCTGC
CTGGTGCGACTGGACGCCATGTGCAGAGCGTTCAAGACGCTGGATAAGGACAACAGCGGC
ACCATCGATTTGGACATCAAGGAGTGGCTTCAGCTGACGATGTATTCGTGAGGCGATGGA
GGGAAGCCTCTCCACAGCTTCTGTTCTCACCTCTCACACCTCGCACCTTCTCCTTCCTCT
CACTCAACCCGCGATGCGCAGTTATCGTCTTCATCTCTGTAACGGGACCAAAACGCTGGC
ACTGAGCAGACACGAAGGGAAAGCTCGTGCTGCCGTTGCACTCTCCGGTGCTG
>EE723883
CTGCTTGCTGCATGGAAAGGCGGGTTGGACTGGTGCAACGCTGGATGGTTAAGTGACGGT
ACAGTGCAGTATCCTATCACCAAACCCAGACATCCTTGTGGTGGCTCCAACAATGGGCCT
GGCCTCAGAACCTATGGACGCCAAGAGAAGATTAGGCAATTTGATGTGTTCTGCTATACT
ACTGCACTCAAAGGACATTTCTATTGGCTGGTCCAGCCAGAAAGGCTGACCTTCGATGAG
GCTGTGGAGGCATGCAGAGATGACGGTGCAGAGATTGCCAAGGTGGGCCACATGTTTGCT
GCCTGGAAGCTTGAAGGCTATGATCGCTGTGATGCTGGCTGGCTAGCTGATGGAAGTGTC
CGGTACCCCATCTCCAGGCCGCGCAAGAACTGCAGCCCCACAGAAGTAGCAGTGCGCTTT
GTTGGGTTTCCTGACAAGACAGTGAAGTCCTATGGCGTGTATTGCTACAAGCCTGATCAG
TGATGGGTTAGATAGGTCTAAAGAACCATGACCACCAAAGAGCAGCAAAAGCCACAACCA
GTAAAATCAACAATGAAGCAGATAAGCTTTTGATCTAATCTAGCATGAACCCAATACCTT
TCTAAAGCTGTGATAACCCTAAAAATACATATATATTTCATACATGCATAAATCTTATAC
CCTCCTAAGAATTAAGAAAATGACTTGTAGCTGTTATGTTTTGCATTTTCCCTATAAGGG
GGCTTTCATTGGTTTTACACCGAGTATTTAAGTAAAGGGTATTTTTGTCAAAG
>AF247128
AAGAACAGAATGGCAGAAGAGTGGGGAAAACAGAGTTTTGCTGCAAGGCGGTATCATGAA
GATACAACCAGGGGATCAGCCTTCACTTACACAAACAGCAATAACACCAGAGGTATGGTA
TCATAGCATTATTCTCTCATGAATTGATCGGGGTGGGAGCAAGTAACAAAAGAACAAAAG
AAATGATTGCTGTCGACTTGCTAGAGCCGGATTCAAAATCAGTCTTTTAATCGTGAAACA
ATTATGTCTACTAATGATGCTACATACAGATGAGTGTGCATTTTTAAGAGTAACTTAAAA
CTGTTTTCGGCCAGTGTATGTTGCCATTCTTATGATAGTATTGTTACATCTTATTGACAA
CCATCCTTTGTATCCATTCGGCTTGGTAACAAAGATGTGGGCTGTTTTTTTCAAACAATA
AACACCCAGAGGCTCTTTTCATATAAACATACATTTTTTAACTGTAATGTGATTCAAATC
TAATCAAGTAGTTTGGACTGTTGTATATCAAAATGGTGAATGATTACGGCACATAAGTAG
TGCTGTTAGTGATTCTCCAAAGCACTTTACATGGTGCTTTGCCTTCACAAGTACACGTAC
AAGTACACTTATCCACCAATAGTAGTGGAGCTAGTATGCAGGGTCTGCCATCAGCAGCAA
CTCTGAATTCAGGCGCTTGCCCAAGGACAATCTGGCACACAAAGGGGGTCAAACCACAAA
AAGACATGTAAACTGTTAGGACCACAGTTAGTGTAACAGAAAATGGTTGTGGAGAAACAT
GAGATTCTACAGTGTTGTTTCCTTTTTTTAGATCCCTTTGAGGGTCCCAATTACCACATC
GCACCTCGATGGGTTTACAATCTTGCAACAGTCTGGATGTTTTTTGTGGTGATCGCGTCA
GTCTTCACCAACGGTCTCGTCTTAGTGGCCACATGGAAGTTCAAGAAACTCCGTCACCCT
CTAAACTGGATCTTGGTCAATCTAGCCATTGCTGATCTGGGAGAGACTGTTTTTGCCAGC
ACCATCAGTGTATGCAACCAGTTTTTTGGCTACTTCATTCTGGGACACCCAATGTGTGTC
TTTGAAGGCTTTACTGTCTCAACTTGTGGTAAGTGGCCACAAGTTTTTCTTTCTTTTTTT
TTTAATATTAAATGTAAATGTATTTGAAGACAGGATGATGTCAAATGTGAGGCTGCAGGA
TAAATAAACTTACTGCTTCTTTACACAGGTATTGCTGCTCTTTGGTCCCTGACAATCATC
TCCTGGGAAAGATGGATAGTTGTGTGCAAACCTTTTGGAAATGTCAAATTTGATGCCAAA
TGGGCCACAGGTGGAATTGTCTTCTCCTGGGTCTGGTCTGCATTTTGGTGTGCTCCTCCC
ATATTTGGATGGAGCAGGTAAACTATTCTGCTGCTTCTTTTAAAAAGTCACAGATGCATG
CAAAGACTGAGTGTTTAAACATAACCCACAGACTAAACATTTTCTTGCATTAGGTTCTGG
CCTCATGGACTGAAGACTTCCTGTGGGCCTGATGTGTTCAGTGGAAGTGAAGACCCTGGA
GTACAGTCCTACATGATTGTTCTCATGATTACTTGCTGTATCATCCCCCTGGGTATCATC
ATCCTGTGCTACCTTGCTGTGTGGCTGGCCATCCGTGCTGTAAGCTACTTTAATTTGATT
TTTTTATTTAGTAGTTCAGAGATGTGAGATTAGAAGATTTGATCTCACACTCTTGATTTT
TCGACCACAGGTTGCCATGCAGCAAAAGGAGTCAGAGTCAACCCAGAAGGCTGAGAAGGA
AGTCTCCAGGATGGTCGTTGTCATGATCGTGGCTTATTGTGTCTGCTGGGGACCTTACAC
CTTCTTTGCCTGCTTTGCTGCAGCCAACCCTGGATATGCCTTCCACCCTCTGGCTGCTGC
TATGCCTGCATACTTTGCCAAGAGCGCTACTATCTACAACCCAATCATCTATGTCTTCAT
GAACAGACAGGTGGGCACAATATTAACACAAAGGTAAATTTACCCTGTGACATTTGTTTC
AGTTTTTAACATGCTTTTATTTTATTCCTTCCCAATCAGTTCCGCACATGCATCATGCAG
CTCTTTGGCAAACAAGTGGATGATGGCTCTGAAGTCTCCACATCAAAGACAGAGGTCTCC
TCTGTGGCTCCTGCATAAATA
>WG0AAA29YA15HM1_FSHB
GCTTATTTGTGGTTCATAGAGTTTCTACAAGTAGAATGGGAGGCAGATCTTACAGGCCCT
CAGGCTCCCAGTTTTCTCTCCACTTTTAAGATTAGACCGAAACCTACGCTTTGTTGTAAA
ACTTACAATTAAGGCTGTGATTCTTAAATGTCCCTTAGTTATGCTGCTAAAAGCTCAGAC
TGCTGTGTGAATTCTTGTGATGCACTGAGTACTTTTTCTCCACAAACCTTTTTTGACTCC
CCACATGTTTATATACCACTGAAGTATATTATCAAATTTTTGTCATCATTATTACTTAGT
CAGCGTTTTGTCCTGTCTTCCTCCCATTACCCCAACCAGTCACAGCACATAGCTGCCCAT
TCCTTAGCACGGCTCCTCTGGAGGTTTCTAATGTTCAAAGGGAGTTTTTCCTTCCCACTG
TCGACAACTGCTTGCTCACGGAGGGTGGGGTCATTTCATTGTTGGGGTTTTCTCTTAAAG
AGTATAGGGTTTTTATCTTACAGTATAGACTACCTTCAGGTGACTGTGATTTTAATCTTC
TTCCTATTCTTCCTTATTCTCTATACCTCTGTGGGGTGGAGAGTCTTTTTTTGTGACTAA
TATGTGAGCATGGTCAATTTGTAATTATGATTTAGGTTAATAGGTAAAAGATTTGGGAGT
TGTTTTGAGCACTTTTATTTAA
>C521
GGGGGACGAGACACTTTCTTAAGCAGAGATGTTCCGCAACCAGTACGACAACGATGTGAC
CGTATGGAGCCCACAGGGGCGTATTCATCAAATCGAGTATGCCATGGAGGCTGTGAAACA
AGGGTCTGCAACTGTAGGGCTGAAATCCAGAACGCATGCAGTCCTGGTGGCACTAAAGAG
AGCCCAGTCTGAACTGGCGGCCCACCAGAAGAAGATCCTCCATGTTGACAACCACATTGG
TATCTCCATTGCTGGACTGACTGCTGATGCCAGGCTGCTCTGTAACTTCATGCGTCAGGA
GTGCTTGGACTCCAGATTTGTCTTCGACAGGCCCCTCCCAACGTCACGTCTTGTCACTCT
TGTTGGCAGCAAAACCCAAATCCCATCACAGAGATATGGAAGAAGGCCCTACGGTGTTGG
ACTCCTTATTGCTGGTTATGATGACATGGGACCTCACATCTTCCAGACCTGCCCGTCAGC
AAACTACTTTGACTGTAAAGCCATGTCCATCGGAGCGCGTTCCCAGTCTGCACGCACCTA
CCTGGAGAGATGCATGGATAAATTCTCTGACTGTAACCTGAATGAACTGGTCAGCATGGC
CTCGTGCTCTCAGAGAAACCCTCCCTGCTGAAGCAGACCTCACTACCAAGAATGTTCATC
GGCATTCCGGGAAAGACAGGAGTTCACCATTTATGACGATGACGATGTTGCCCCAATCCT
GGAAGGGCTAGAGGAGAGGCCACAAAGAAAGGTTGCCCAGCCTGCAGATGAACCTGCTCC
TGCAGAGGCCTCTGATGAGCCAATGGAGCACTGAGGCAGCACGCCAAACAGTGGTCTGCT
TCCTGTAGATCCCAGACAACCACATGATACTTAATTCAAGTCAACAGAGAAATATTTAGA
GGGGGAAGATGTTGTGATGTGCCACTTGCTAAACTGTTAATCCAAAATATTCTCTGCTAA
CATCAAACAATGTGATGTTGCTTTTGTATGGTTAAATTGTACCATGATACAAGTAATAAA
CTCCTTTTTGTTTTTGAATGCTGCTTCTGCTGCTCTCCATATTATAAGCTGACTCATGGC
AAGTGTCGATACTTCGATTAACATTGCAGGCATCACAGAAGAGTCTGACTCAGTGCCATA
AAGTAGATACTATAAAACTAAACGGCATAGTTTGACGACCAGATTATACAGGAAAGTGTG
TGTGAAACATCTTCACAGCATGTTAATCACTGATGTGAATTCTCAGGTGCTTTTACTCAC
AGTAGGTTTGTTTAGAAGACACTTCTTCATATTAAACACTGAGGAGAAGAGGACTCGGCT
AACTCCTGTCTAATTAAAAACCCGAATTTTGTTCATT
>RBEST_C699
CTNCCAAATATTTTTAATTTTTNGNCCCTGANGGAANGTTAAANNNTTAAAAAAGGGNTT
TTTTTAANGANAAAAGNTNNTNTGGAGTTTTTAAAANGNNACAGGCAGAGTTTTGCTTAC
TTAGTCTCAGCCTTTTATTTNNGNTCNGGCAAAATATNTATTCATCATAAAAANGGCAAC
TTNGAGGAGNCAAAAGGNAAGNAGCAAACATCCTTTGACTTTATACACAATCCTTTTNTG
AAAGCCNTTGTATGTCNGACTTATATTTAAATACAGCATGTTCATTGTGCAAGATTATAA
TCAGTCTCAGAGGAAACGTTGCATACCTAACATCCAACATTTAGAATTGGGTCTGCAGGA
AAATAAGAGCAAATAGAACCAGTAGCGTAGGTGTGACAGCCAGTAGATGGTCTACGCATC
AGAGCCTTTCTGCCTGCGTTTGGAGGGTGGGATCAGACGGGTGGGAAGCTCAGGGGGAAG
ACCATGACCCTCCAGCTTGACCTCAATTAGGTGGCTGGCCAGGGCAAATTCTACATCATC
CAACATGCCATCACGATCGACATCTGAGAGCTTCCAGATGCGACCCAGAACAGAGTTGGG
CAGGCGGCAGCCAAACATCCAGAACTTTGCCTCCCTGACGCAAAGTTAAACCTCAAAAAA
AGCAAGGTTGTAAAAGATAAAAGCATATTTGGAGCTTGTAAAAGGTCACAACCAAAGTCT
TCCTTACCTACTCACAACCCTCTACATTTGCCCCAGCAAAAGAGTCACTCATCAGAAAAA
GGGCAACCACGAGGACCCAAAAAGGAACCACCAAACACACCTGGAAGATATACACAATCC
TTTTTGGAAAGCCCTTGTATGTCNGACTTATATTTAAATACAGCATGTTCATTGTGCAAG
ATTATAATCAGTCTCAGAGGAAACGTTGCATACCTAACATCCAACATTTAGAATTGGGTC
TGCAGGAAAATAAGAGCAAATAGAACCAGTAGCGTAGGTGTGACAGCCAGTAGATGGTCT
ACGCATCAGAGCCTTTCTGCCTGCGTTTGGAGGGTGGGATCAGACGGGTGGGAAGCTCAG
GGGGAAGACCATGACCCTCCAGCTTGACCTCAATTAGGTGGCTGGCCAGGGCAAATTCTA
CATCATCCAACATGCCATCACGATCGACATCTGAGAGCTTCCAGATGCGACCCAGAACAG
AGTTGGGCAGGCGGGAGCTCACCATCCAGTCCTTTGCCTTGGTGCCGCTTAGTTTCCCCT
CATTGGGAGCAAGGTTGTAGAAGATTTCATCATATTTGGGCTTGTCTTTGGTCACCACCC
AATCTTCCTCCTCCTCACAACCCTCTCCATTTTCCTCAGCAAAGGGGTCACCTTCTGAGA
AAGGTCCAGCACGGGTCCCCAAGAAGGCACCACCCTGCACACCTGGTAGATCACCTGCTT
C
>C1015
GGCTTTCGAGCGGCCCCCCGGGCAGGTCGGACACCGGAAGTGTTCAGAAACACCGTGGAC
AAGCAAAGCGCCCAGCTCTCCAGTAAACATGGGACGCCACTTTGGAAACTTGGCCAAGGT
CAGGCATATAATCACATACAGTCTGTCCCCCTTTGAGCAGAGGGCTTTCCCCAACTACTT
CTCCAAGGGAATCCCAAATGTGTGGAGGAGGGTCACGTCGTCTTTCTTCAAAGTTGCACC
TCCAATGGTCCTAATGTATCTGACCTACAGCTGGGGCAACAGCGTCCATCAGCAGGGCAA
GAGGAAGAATCCATCCGACTACGAGAACGATCAATGAACACGCACCGCCTTTCTAAACTG
CCCTCTGTTTATAATTCCAAGTCTGTACGTCTAACCAGTNNNNNNNNNNNNNNNNNNNNN
NNNNNNNNCNTGTCGGCCGCCT
>C473
ACGCGGGGGTTGAAAATGTCTGTGTAATGTAGATAAATGTGAGGGATTTTCTCTCTAAAT
CCGTCTCCTGTTCGCTAAATCTCACTTCTCCAAAACGAGCCTGCGCAATGGAACAAAGTC
GGAATATTGAGATGTGACATTGCCCGCATCTCATCCTCTTTCTCCCTGTTTTTAATGACT
TTAAACAAGTTCATTTTCGTCGGGCTTTGTCTTGTGGAGACCCGTGGGGATGTCTAGCGC
TTTTTCCTTTCAGTGGCATTTATGTGATGTCTTCAAGAGTGCGATGTGCTGTATCTCCTG
TAGCCACACCCTCTCACTACTGCTGTGCGTCCTCACCCTGACTCCGACGGCAACAGGGGC
GGGCCCTGAGACCCTGTGCGGGGCGGAGCTGGTCGACACGCTGCAGTTTGTCTGTGGAGA
GCGAGGCTTTTATTTCAATAAACCAACAGGCTATGGCCCCAGTGCAAGGCGGTCACGTGG
CATCGTGGACGAGTGCTGCTTCCAAAGCTGTGAGCTGCAGCGCCTTGAGATGTACTGTGC
ACCTGTCAAGACTCCCAAGATTTCTCGCTCTGTGCGTTCACAGCGGCACACAGACATGCC
AAGAGCACCCAAGGTTAGTAGCAGAGCGAACAAGGGGACAGAGCGTAGGACAGCGCCTCA
GCCAGACAAGACAAAAAACAAGAAGAGACCTTCACCTGGACATAGTTCATCCTTCAAGGA
AGTCCACCAGAAAAACTCAAGTCGAGGAAGTTCGGGGGGCAGAAACTACAGAATGTAGGG
AAGGAGCAAATGGACAAATGCCCAGCAACTTGGGAGGAGAGAAGGGAGTGGCCTTACCTG
GTACCCCTGTGGAATGGTTCACTGTAAAACAAAAGAAAGAAGATGCTAATAATGACCTGA
AAAGCTCTTCAAAATGATTGAAAACAGAGAGCTAGGTGGTGTGTAAGGGTCTGATGTGGA
AAATTGTGATTATTTTATACACTGCACCATTCCATACTGGGAGGAATTCTTTGTTAATGC
AATGTAACAGACTAGTTTAGCTGCTAAGACACGAACAAGAGCTTATTATACCTCCATGTT
GGAGCTGCAGCCTCCCCAGGCTCCAGGAAAGATGGGAACGTATCTGGGCCTCAGCCAATC
AGAGAGCAGCATGGCTGTGGCTCGGTCACATTTAACAGTTAGTACCCCAGTTCAAAGCTG
ATATATTACCTTCAGAGTTTGTTTTTATGCACCATCCATTACTGTGGNNNNNNNNNNNNN
NNNNNNNNNNNNNNNNNGGTTTGCTTTAAGGACAAAAAAAAAAAA
>EE723998
CCCACGCGTCCGCTGCTCATTTACTTGGCAACATGTGGGCACAGACGTGGTCTGGCATAA
TGGATTTGGTCATGCCCTATCCAGACGCCACACAGGTTGACGCCACCCCAGCCATGGTGC
AGCAGGGATGGGATGCCATCAGAATGTTTCAGGAATCTGACAAATTTTTCACCTCTCTGG
GTTTGGAGCCAATGCCGCCGGAATTCTGGAGCAAATCTATGCTGGAGAAGCCGTCTGATG
GACGCCAGGTGGTGTGCCACGCCTCTGCGTGGGACTTCTATAACCGAAAAGACTTCAGGA
TCAAGCAGTGCACTGTTGTCACTATGGATGACCTGATCACCGTGCACCACGAGATGGGCC
ACATTCAGTATTTCCTGCAGTACAAGGACCAGCCCGTGTCCTTCCGTGACGGAGCCAACC
CCGGCTTTCACGAGGCCATCGGAGATGTGCTTGCCTTGTCTGTGTCAACACCCAAACATC
TGCAGAGCATCGGCCTCCTGGACAAGGTTGAGAACAACTATGAGAGTGACATCAACTTCC
TGATGAGCATGGCACTTGACAAGATTGCCTTCCTACCTTTCGGCTACCTAATGGAACCAG
TGGAAG
>RBEST_ONI01JC.39_D12_08
ACTTTCGTCAGGAGGTGCGCGAGCACGAGAGCGACCATGACACAGAGGACAATTTATGGC
GACCTTACTACTCCTATAAGCCTAAGAGAAAGGCCCAAGCACATCTACAGGGGGTAAAGA
GCTGGCAGAGGAAGCTAAAGTACAAGCGCTCCATCCGGCTGAAGAGGAGGGCAGAGAGGC
TTAAGAACCTTTCAAATAAAGAAACAGAGAAATCATNNNNNNNNNNNNNNNNNNNNNNNN
NNNNNCWTGTCGGCCGC
>C445
CCGGTCTTTCACCAGGAGATGCTTAACTACCGCCTCAGCCCTTCTTTTGAGTACCAGCCC
GATCCATGGAATACCCACGTGTGGAAAGGGGTCAATGGGACACCCACAAAGAAAAGAGCC
ATTGGATTTAAGAAGCTTGCCAAGGCTGTGAAGTTTTCAGCGAAACTCATGGGCCAAGCT
ATGGCCAAGAGGGTTAAAGCCACTATACTGTTTGCTACAGAGACGGGCAAGTCGCAAGAT
TATGCCAAAACGCTCTGTGAAATCTTCAAGCACGCCTTTGACGCAAAGGTTATGTCTATG
GATGATTATGATGTTGTGGACCTGGAGCATGAAACACTGGTTTTAGTGGTGACCAGCACA
TTTGGGAATGGTGACCCACCTGAGAATGGAGAGAAATTTGGAGCTGCCTTAATGGAAATG
TGCCACCCAACAACAAACACAGAAGATAGGAAGAGCTACAAGGTCCGTTTTAACAGTGTT
TCCTCTTACTCTGACACTCGGAAGTCATCCAGCGATGAACCAGAAACCAAAATTAACTTT
GAGAGCACCGGACCGCTTGCTAATGTCAGGTTCTCGGTGTTTGGCCTTGGCTCCAGGGCC
TACCCACAGTTCTGCGCCTT
>RBEST_C864
AGGCGGCCGACATGNNNNNNNNNNNNNNNNNNNNNNNNNNNNNNGAAACCAATAAACTTT
ATTTTCCAGTAGTGTTTACATTAGTTATCGTAGACATTACATGTAACCAATCAATTGTCT
TTTTTCTGAACAGGCTGTGGAGGGAAGAAAATCTCCCCCAGGTTTCGGAGGACCCCCCTG
CTGTAGTAGTATCTTTTAGAGTGATCTGGGACGGGGCTACAGAGAATATCAGCCGCTGTA
GATGGGTGGCAGTGCTGGCAAACGTAGCCTCGACTTTTGTACCACTCATTGGAGGTCTGG
TTCACAACAGCCAGAAAGGAACGGAACATGGTGTAACCCGCCAGGAGGAAGAATACGAAA
AGTAAGAAGCCCAGCATGAAGATGATTCGGGGAAAAGTAAGGAAGAGATGCTGCACCACA
AACAGAAATCCCGCTGGCTGCCGTTGGCCGTTCTCATCTAAGTAACTGGCCCCCAGGAGC
CCTGTGCGCAGCACAACATGAAGCAGCATGTCCACCGTTAACAGGGCGATGTCGAACGCC
ATGGCACAGACGCTGAAGAGGTAGAGCAGGAAGTAACGTGTGTTCTGAGCACCGATGCAG
TTGTCCCCGGCCNTAAGGCGGCCGACATGNNNNNNNNNNNNNNNNNNNNNNNNNNNNNNG
TAGTATTCTTCACAGATACTCAGAAATAGCTTCTTTTTTCTTTTCCCCATCCCCATTCAA
AATCTCCCTCTCAGTTCTTAAAATGAAGATTTCCACTGCCTCCGAATCCAGCTCATCCAG
GCCTCTGAAGGGGTTTAATAGCAACTTCTTAGGCGCTGCCTTGTCACTGTTGAGCTTAGT
TGTAGTGGCTGCCTCTTTGGTTNTAGTGTCTTAGTGTTGCTCTTTGTGGGGCTGATGGAG
GGAGTGGAGGACGCAGGTCGGAGGGTTGCCCCCGCTGCATTCAGGAGGTTTGCAGGTGGA
CTTTGCTCGTCCTTTCGACCCTGGTCCTGGTGCAGCCGCTGGTTGAGGATTTTGATCACG
GCATCTTTTTCCAAAATCTGAGCATAGAGGGCACGGATCCTGTTCTCCATCTCCT
>C1273
ACTGACCAGACTTCAGGTTGTGCACCATGTGACCCACAATTCTTGCACCAGACATCCCAA
TGGGGTGTCCCAGTGACACAGCTCCCCCATTAATGTTGACTTTTGCTGGGTCGATGTTCA
GCATCTTGATGTTAGCCAGCACAACCACGCTAAAGGCCTCATTGATCTCCCACATGGCAA
TATCATCGTTCTTCAGCCCCGCTGCATCCAGCACCTTTGGTACAGCAAATGCAGGAGCAA
TACCTCGGCCGCGACCACGC
>WG0AAA33YA15HM1_TEX14
NGCTTGGCTAACATACTCATATATTCAAGCATTTTTTCTGCTTCTCCATTTCTGTTTACG
TTCATGCATTTGGATTTCCCTTCAGTTATAAATATGAAAACCCAGAAATCAAGGTCATAT
ACTTGTTTACCAGGTGTTCAGCCTCCACAAAGTTTAGGTCTGTATAGCATGCTCCTTGTT
GTATTGGAAAGTATATATATTTTGGGAGCTTGCGAATTGTGTGGTTTACAGGGTTTCATA
AACACCTTGGTTTATTTTTCAAGCGTATCTTTTTGCACAGCTTTCCAGGGACATTTTCAT
CTTTCTCCTTTGCGTCAGTGCTTCTTAGCACATTCTCTGCCTGATGGTGAAGTGTTCCAG
TAACCCTCCATCTGTTTTTTCAGTGGGTGGTGAGAAAGAAAGAACTGTTTGGTATGTCAC
ATTACTCTCAACATTCCCCTTTGTGAACACCCCAAACATTGTAATGCTTTTTCTGTCATC
TTGTGTATACTTGATGCAAGTGTCCACTAGGGATGGGAACTGATAAGGATTTAGCAATTC
CAATTCCACCATCGATATCGCTTATCACTTCGATTCCTGGCAAATTCTCTTATTGATTCT
TATTGGCTCTGTTTTGAGAGTCACCA
>RBEST_ONI03CD.39_C10_06
GATTTTTAATCATGTTTATGAACTTGCATAATCAAAATGCCTTTGTACACCGTTTTACTG
ATCCTTCATTGTGTCCACGGTGATTTGTATATACGAATATATAATATTAACCTGTTATGT
ATTTTGGCCCAGCAGTTGAGGGGCTTTTCACAGTCGGGGCCAGTCTTCTACCCCTCATTC
TGCGTTTNNNNNNNNNNNNNNNNNNNNNNNNNNNNNTATCAACCCGGGGGGCATTTCCCC
AACACCACTGAAACCAGATGCAGTCCTTCACTCACTGAAGCCACAAAGCACCTTGCAAAG
GGGGGAGACGAAATGGCAGTCACCCTGGAAATGTATCATGTGGACACGGGAGAGTCCGCT
CCCCCTCCACACAGCCTCACGGTCTGACTAAGCAATATTGAAGCCACTGATCAAGAACAG
TCCTTGTCATAGCACTTCCCAATAGATTTGAATGAAAGGACGTGGAAGCATATTATTTTG
GCTCTGTATGTGATAGTATGGGAACTCTGTTGGGGAGGGTTATTTTTTAAAGAAAATAAA
ATTGTTTTTTACCNNNNNNNNNNNNNNNNNNNNNNNNNNNNCATGTCGGCCGCCTGATTT
TTAATCATGTTTATGAACTTGCATAATCAAAATGCCTTTGTACACCGTTTTACTGATCCT
TCATTGTGTCCACGGTGATTTGTATATACGAATATATAATATTAACCTGTTATGTATTTT
GGCCCAGCAGTTGAGGGGCTTTTCACAGTCGGGGCCAGTCTTCTACCCCTCATTCTGCGT
TTNNNNNNNNNNNNNNNNNNNNNNNNNNNNNTATCAACCCGGGGGGCATTTCCCCAACAC
CACTGAAACCAGATGCAGTCCTTCACTCACTGAAGCCACAAAGCACCTTGCAAAGGGGGG
AGACGAAATGGCAGTCACCCTGGAAATGTATCATGTGGACACGGGAGAGTCCGCTCCCCC
TCCACACAGCCTCACGGTCTGACTAAGCAATATTGAAGCCACTGATCAAGAACAGTCCTT
GTCATAGCACTTCCCAATAGATTTGAATGAAAGGACGTGGAAGCATATTATTTTGGCTCT
GTATGTGATAGTATGGGAACTCTGTTGGGGAGGGTTATTTTTTAAAGAAAATAAAATTGT
TTTTTACCNNNNNNNNNNNNNNNNNNNNNNNNNNNNCATGTCGGCCGCCT
>AY737060
GGGGAAACAAAGAGAGAGCAAACAATTCGTCGCTGTCGGAAGCGAAATAACTGGAATAGT
TGGCTTTTTTAAAACCTCTGGGAAAGTTTGTTAATTAGAAAAAACGAAACAAAAGGGTAC
CACCATGTCTCACAAACAGATCTACTACTCTGACAAATATGACGACGACAAATACGAGTA
CAGGCATGTAATGCTACCCAAAGAGCTTGCCAAGCGTGTTCCCAAAACCCATCTTATGTC
GGAGACCGAGTGGAGAAACCTTGGTGTCCAACAGAGTCAAGGATGGGTGCATTACATGAT
TCACCAACCAGAGCCGCACATCTTGCTGTTCCGACGCCCTCTGCCCAACCCAAAATCATA
AAGGAGATTCTCTGGGTCCTTCAGGACATCAGTCTACCATGTCGCAGATCAACTCATCAC
CATGCTCTAACTGCCATGTGGGCTGATTTTGCTGGACCTGGAGAAGGACTGCTGCATTTA
TGAACAGTGATTATGGAATGGATTGTGTGAAGGAAAAAACTATGACCCTCCTATTTGGGG
AAAAGACTTCTGCATGTGTTAAGAGCAACACGACGTTTGCCAGAAACCTTCAATTCAGCT
TAAACTGTCCTTTTTGACTTAACCTGTCCATCTTGTGAACATGCTTGGA
>EST_75611822
CCCGACGTCGCATGCTCCCGGCCGCCATGGCGGCCGCGGGAATTCGATTAAGCAGTGGTA
TCAACGCAGAGTACGCGGGGGAGGCAAGATGACAAAGAATGTGCCAAGCTGTTCGCTCAT
GCTCTTCTATAGCAAAAAACAGAAAAAAAATCCATTGCTTTGCAAAGTTTCTAAGTTTCT
ATCTAGCAAAAGGAGCTACAGCATAAGTGAAAATGCCCGGGAGGTTTTCATGGAAGCTGT
TAAAAATGTCAAGCAGTGTTTGTAACTTAAACCCACACACTTTGGTACTCGTGCAACAAG
AGATACTAAGAGCCTCACTGTTAACATTCAGTCTGAATTATGAATTTTTACTTGCAAAGT
TCCTCATGCAGTGATGCAAATGGAAAACGGAAACAGCTCAGGTCAGAGAAAATGTTCTAA
TGATTTAATCATACGCATTGCTTTCATGCTTTTTGTATCAGCCTGATGAAAGTAAAGTAA
TGCTTTGTTCTGCGTAATGTGTACCTGCACGGTTCTGTGATGGAAATGAAACTGGGTTAC
ATTATGTGATGATGCAGTTTCCTGGGTCTCAAATTGTTTCCTCACACTTGCAAGTCCCCC
AGGCAGGGAACAGACCCCCGACTCCTCCATGACCTAATGAAGCAGGAAATATCGTTAGCT
GCCTCCACTTCTACATGACCTGAAATCAAACGGCTGCTTAATAGGGTTATTCTGTCTGGC
ATGCATGCAGCACAGACTGCCATCAAACATGGTGTAGCTAATGCGGTTTGCTTTTTGTGG
CTGCAGACACACGCAAAGGCAGGCACAAACTTGTGTTCTGTTTATGT
>EE724129
TCGAATTCAAGACAGTCGAGAAGGCGAGCGAATAAAAGAAAAAGGAATTATTGGGACAAG
CTATCTCCAACAAATTGCCAGACTTGATTAAAGGAGACTTTCTAAAGGTCCAGTGTGAAC
TGTGTGGCCGAGTATCTGTGCGTTGCGACTGATTGGCGAGATGACTGCCGAGTGGCTACA
CCTGCCCCCGCCATACCCCCCTGGCGTGGGGCCGTTGTATGGTGCAGAGTTGGAGGCGTG
GTATGAGGACCTGCAGGATATTCTGGGCTCTGACACAGGAGGGGCAAAACTGGCACGAGC
CCCTACATGCACCGAGAAGGAGCCAGAGTTCATGGATGTCCTGGAAAGTTGCTCTCTGAC
GTGGCTGACTGATGGCAGCCAGACATGGGGTGACGGTGTCCAGAGGACAACAGAGGAGAT
CCACAGCACCCAGACCCTGCATCACAACTCGTCGTCATCCTCCTCTTCCTCCTCCTCCTG
CATGAGTCCAGCTGTTACAGAAGAACGGCAGGTGGAGGCTGAGGGTGGGAGAAGTGGAGA
TGGCTCGGCAGGAGTGGCAGTGACTTTGCTGCCTCCCGAGTTCTTCNAGTTGCTGANTGG
ATGGGAAGGAATGGGAATGGTGGGATGCCAATGGAACCAT
>C388
NNNNNNNNNNNNNNNNNNNNNNNNNNNNNNNNNNNNNNNNNNNNNNNATTACTTTGTTAC
AAACAAGAGCAAAAGGTGGTCCTTTACTTGCCGGGGAGGATGATGCCATCGTATTTCTGC
TGGAACCAGCGCATGGACTCCTCTTTGCGGATGCGGTGCTTGAAACCGATGCGGCCCCTT
TTCCGCTTCTTGTCGGCGATGCTGAAGCCGGGTCTGCCCAGAACCACATAGAAGTCCAGA
CCGTAGATGCCGATGCTGGGGTCGTACTTGATGCCCAGATCGATGTGCTCCTGGATGCCG
AAGCCAAAGTTTCCGGTATCCGAGAAGTTGTTCTTTCGCAACAGGTACTCACGCACCTTG
AGTCCCTTCTCCAGGATCTCCTCTGCTTTGGCTCCACGGACGGTGCAGTGGACAGCAATC
TTTTCATTTCTGCGAATTCCGAAGGATCTCACAGTGTAGCGGGCCTTGGAGAAGACGGGA
GTCTGCCCTGTGAGCTGCTCCAGCACCTTGGCAGCTCTGGTCAGTCTGTCTCCGCTCTCT
CCCACGCAGATGTTCAAGCAGAGCTTGCGAATGCGGACCTCTCGCATGGGGTTCTCCTTC
TTCTCACCCTGGNNNNNNNNNNNNNNNNNNNNNNNNNNNNATTACTTTGTTACAAACAAG
AGCAAAAGGTGGTCCTTTACTTGCCGGGGAGGATGATGCCATCGTATTTCTGCTGGAACC
AGCGCATGGACTCCTCTTTGCGGATGCGGTGCTTGAAACCGATGCGGCCCCTTTTCCGCT
TCTTGTCGGCGATGCTGAAGCCGGGTCTGCCCAGAACCACATAGAAGTCCAGACCGTAGA
TGCCGATGCTGGGGTCGTACTTGATGCCCAGATCGATGTGCTCCTGGATGCCGAAGCCAA
AGTTTCCGGTATCCGAGAAGTTGTTCTTTCTCAACACGTACTCACGCACCTTGAGTCCCT
TCTCCAGGATCTCCTCTGCTTTGGCTCCACGGACGGTGCAGTGGACAGCAATCTTTTCAT
TTCTGCGAATTCCGAAGAACCTCACAGTGTAGCGGGCCTTGGAGAAGACGGGAGTCTGCC
CTGTGAGCTGCTCCAGCACCTTGGCAGCTCTGGTCAGTCTGTCTCCGCTCTCTCCCACGC
AGATGTTCAAGCAGAGCTTGCGAATGCGGACCTCTCGCATGGGGTTCTCCTTCTTCTCAC
ACCTGCCCGGGCGGCCGCTCGAAAGCC
>EST_75611638
ACAACCCGTATAATGGTGGTTACTATCCAGTCCAGCTCAGTTTCCAACAGGCCAACCAGC
TCATGTCTACTGACCCTGACCGTTTCCGCAACGTGGTCCAAGAAAGCCTCCGAAGACAAA
TAATGGCTATCAACAAGCTAGCTGATGCAGGCATGCACTTCTGGGACTACGGTAATGCTT
TCCTCCTGGAGGCCCAAAGAGCTGGTGCAGAAGTTCAAAAAGTTGGTGGAGGAGCAACAG
AGTTCCGTTACCCTTCTTATGTGCAGCACATCATGGGGGATATTTTCTCATTGGGCTTTG
GGCCATTTCGCTGGGTGTGCACATCTGGCAACGCCCGAGATCTCGCTGTAACTGACAACA
TTGCCGCTACTGTCCTGGAGGAAATGAGTGCCAATGTACCTGAACGAGTGAAACAGCAGT
ACAATGACAACATTCGCTGGATTAGAGAGGCTGGAAAACATAAAATGGTTGTAGGATCAC
AAGCCAGAATCCTTTACTCTGACCAGAAAGGAAGAGTCTCCATTGCTTTGGCGATCAACC
AGGCTGTTGCTGATGGAAACGTTTCAGCGCCAGTGGTTATTAGCAGAGGCCATCATGACG
TTAGCGGCACAGACAGTCCCTTCAGAGAGACTTCTAATGTGTATGACGGTTCTGTCTTCT
GCGCAGACATGGCAGTTCAGAACTTTGTTGGTGATGCATTCAGAGGTGCCACA
>WG0AAA37YF19RM1_RAI2
AGCTTTTGTCAAGAAAACTGTCCAGCAGCTCAGGTTCAGTTAAGTGCGGAAAATATTGTT
ATCAAAACACAATTAAACAAAAGTTTCTCCAATCTGCAGAACTCCAACAAGATTTACGGT
AATTTGAATGAGTCTGTGTTCCAGCAACTCAAAGAGACGTTTTCTTTTGCTTCATCTTTT
GATCACTTTGCTCAAAACGTGGACCAATGGAGTGAAATCTTCTGTGTAGAGAGCACAAAT
GGTTACAGTAGCTTCCCCACTTCTATCCTGATGGCTTTCCTGGTTGAAATTCCACCTTTT
GCATGTATACTTTTTTTCTTTTTATTATATCATTATATAATAAATAAGTACATTTACTAA
ATTAAAAATGAAATAAGCATAAGTACATAAAATGGCTGGCTAATGTTGTACAGATCCTCT
GTTGTGTTGGCAAAGCAGCTCTGACCGATGAGCATGGGGACTTGACTTTTGGGAGTGTCT
TGCTGGATCAGGATTTTCCAGGAGCAGCACCACAAGATGATGAAAGTTGGGGAATTTGGA
GATTGGAGAATTAATGTAGCTGATCTGTTCTTGCACTGCAGTGGAGAGAGGCATTGCCAT
AGGGGTCTGCA
>EE724029
CAGTGATCAATGCTCCAGATGTGTTTTAAACCAGCCGAGTTTATCGTGTTGTCATGTTCA
CGACATCTGCATGTGTCCGCCTTCCTGATCCCGCCTTGTTTCTGCGTGTTTAAATGAACA
CGCGTGTTCTGCAGGAGATCTTCGGGCCCGTCCTCGCCGTTTACGTTTATCCTGAGAAGG
ACTACAGAGAGGTTCTGCGGCTGATCGACGCCACGTCGCCGTATGCGCTGACCGGAGCTG
TGTTCGCCAAGGACGAGAAGGTGATCGACGAAGCCTCCAGAGTGCTGAGGAACGCAGCGG
GAAACTACTACATCAACGACAAATCCACCGGCTCCATCGTGGCTCAGCAGCCGTTTGGGG
GCGCCAGAGCTTCAGGTTAGCGTCGCCGCTGCTCTGACCTCAGCTGGAACATAACAGAGT
ACATTTACACGAGTACTTTCTGTTTTGCCGCTGTCTGACAGTTTCTTATGTCTGATCAGA
ATATTGCAGATATATCTGAGATATTTGACAAGCTGCTGTTTAAAGGTTTCTTACTGAGTC
GATCTGTAATGAGATCGGACCGAGGTTATTTCTAAAGCACCTCTCGCTGACCTGAACACA
AGTTACGCCATCTGATCACCTTGGTTTGGTTTCTTTAAACGTGGAAGTTGCCGGAAGTGC
CGTCGATCGGCACCAGAGCCCGATATGGGGTCGATATCACCGACACAGGGAGCTGATGCA
TTCCGTATCCACAGAACAGGTTTAAATTTTACAGCTGGATTAAAGGTTTAAAAAGTAAAG
GGGTGGAAAAACACAGGTATGAGTGGACTGGCTTCTATATTGTTACCCCGGGTTACCTA
>EST_75611513
CGCGGGATGAGGGCATGCCTTACACCAGGCAGGCCAAGTTCAAGGCAGCGCATAGCTTCA
AGGGTCCCTTTGACTTTGACCAGATTAAGGTTGTGCAGGACCTCAGTGGAGAGCACATGG
GCGCTGTTTGGACAATGAAGTTTTCTCACTGCGGGAGGCTGCTGGCAACTGCAGGCCAAG
ATAATGTGGTTCGCATTTGGGTCCTGAAAACAGCATTTGATTACTTCAATAATATGAGAT
TAAAGTACAATACTGAAGGTCGAGTGTCACCTTCTCCTTCTCAGGAAAGTTTATGTTCTT
CTAAATCTGACACTGAGACTGGGGCAAGTTGTATTCCAGAGGACCCAGACACGGAAGATA
GAAATGCCCCTTTCCGTCAAGTCCCTTTCTGCAAGTACAAGGGTCACACGGCTGATCTGT
TGGACTTATCCTGGTCAAAGAACTTTTTCCTGCTCTCTTCTTCCATGGATAAAACAGTCA
GGTTATGGCACATATCCAGGCGAGAGTGTCCCTGCTGCTTTCAGCACATTGATTTTGTCA
CAGCCATTGCTTTCCATCCCAGGGATGACAGGTACTTTTTAAGCGGCTCTCTAGATGGAA
AACTACGGCTCTGGAACATTCCAGATAAGAAGGTGGCTTTGTGGAATGAGGTGGATGGCC
AAACCCGGCTCATCACTGCTGCCAACTTCTGCCAAAATGGGAAATATGCAGTGATTGGCA
CCTATGATGGTCGATGTATCTTCTATGACACAGAGCGTCTGAAATACCACACGCAAATTC
ATGTGC
>EE724000
ATCCCTCCTCAGTGACCGTCAAATCCCTCCGGCCCCGCCACCGCCTCCACCTCTCATGCC
ATCAGCAGGACAGGTGGTGTTTCCAAACAGCTCCATCCACAGTGCTGCTATGGCAACACC
ATTGCACCCTGCAGCTGTGCCTGGTAACCAAGGTGGCACCGCTGCCCAGGCCCACCCTTA
TAGCCCCTCCCCTCCACCACCACCCCCGGGTAACTACATCTCCTCCCCCTCCCATCCTAG
CAGCCAAGCTCCCTCCTCTGCTGCTGCGCCCCCGGTGCCCCCGGCGGCAGATAGCAGGAA
GCCAGCCGCTGGACTGAACGTGCCAATGAATGACGCCCGCAGTGACCTCCTCGCCGCTAT
CCGCAGAGGGATCCAGCTGAGGAAGGTACAGGAGCAGCGTGAGCAGGAAGAGGCCAAGAA
ACGAGAGCCGGCAGGAAACGACGTTGCCACCATCTTGTCGCGACGTATCGCGGTGGAATA
CAGCGAATCAGAGGAGGAATCTGAGCCTGAGGACCAAGAGTGGTCCGACTAAGGAGGA
>EST_75611616
ATGTTGGGGGAAACTGTTGTCTATATGGTAGAAGTCATCAACATGGTTCAGGCAATCAGC
CTCAACTATGGCACCATCACAAGAGATTCTCCTGTCAGGCTGCTGGTGGAGTGCAGGTAC
ATGCCAGGAACCGTTCTGACTGTGAGCTACATAGTTAAAACTCCCACCCTCGGTCCTGAA
ATTCAGTCCTACGGGGCATTTGGAGTTCAGCTAAGGATTGCTGAAGATGACCAGTACAAA
AGCTACTACCCACGGTATCACCAGCCCTTGAAGATGATGCTGGGGAAGCCTCTCAATCTG
GAAGTGCGGCTCCTCAGCTCTCCGGATCCCACTTTAGTTCTGCTGGTACACTTCTGCGTG
GCCTACCCCCGCTCTGGAAAAGCAGTGTGGGTGCTGCTGTACAATGGATGTCCCAACCCT
TTGGACCCAGCCCCGCCACGGGCTGTTCCATCTCATCCACAGCCACTTTCTCCTGATGCT
CAGACCCGGCGCTTCACCATCACAACCTTCCAGTTCCTTCCTGATGGTGAGTTTAAGGAT
CTGGATGAAGAGATCTACTTCATGTGTTCGACTGANATCTGCTCGCCACGTGACGGTCCT
TGTGTTGAAGGATGCTTTGGCCAGTGACGGCCTCAGCCATCACTCTTAACTACC
>EST_75641633
AGGCTCTGTTGTGGTCCAGTCGGGTCAGGCAGGAGAAGTTCTCTTTAGGGATGCATGGCG
CGGATTTGGAGGCGATCAGACAGTTGGTGTTTGCAGGGTTTCCAACCACCAAAACCTTGA
CGGTCTTCTTGGCATACTTGTCCAGGGCAGCTCCTTGCGTTTTGAAGATAGCCACGTTGG
CCTTGAGCAGGTCCTTCCTCTCCATGCCCTCCTTTCTGGGCATTGAACCCACCAAGATGG
CGGCGTCAATGTCCTTGAAAGCCACTTCTACCTTGTCAGTGGGGATGACCTCCTTCAGCA
GGGGAAGGGCGCAGTCCACCTGCCCGGTCGGCCGCTCGA
>EST_75611583
GGACGGGTTAAGGAAGGGAGCCTCGGAGAGGATAGCCATGAAGTGGATACGGTTCTCGCT
CCTGGTTTTGGGGGTGTTTTCCCTCTGCTGTGCCACGGCTGGTGACAGCAGCGGCATAAA
GAAAATGAAGATGCAGTTTGCCACGGGACCTCTTCTCAAGTTTCAAATCTGCATTTCCTG
AGGATACAAGCGGGTGTTTGAGGAGTACACGCAGGCCTTGTACCAGCGGTACCCAGACAT
CCGCATTGAAGGGGAGAACTATCTTCCTATTCCCATCTATCGACACATTGCTTCCTTCCT
GTCTGTGTTCAAACTGCTGGTGATTGGGCTGATTATCATCGGCAGGGACCCGTTCGCTCT
CTTTGGTATGCAAGCCCCCGGAATGTGGGAATGGGGCCAAGGAAATAAGATTTATGCCTG
CATGATGGTGTTCTTCCTCAGCAACATGATTGAAAACCAGTTAATGTCAACAGGAGCGTT
TGAAATCACATTAAATGATGTACCAGTGTGGTCCAAATTGGAGTCAGGTCACCTGCCCTC
CATGCAGCAGCTTGTGCAAATCCTGGATAATGAAATGAAAATGAACGTTCACATGAACAC
AAGGCACCACCATTCATAACCTTACTGTTCAATTCCTAGCTGGAGCTAAAAGCCCCTCCA
TGTTTGAGGTGGGTTTCTCACTGGGCTGTGAGGTGATGTTTATGAACGTCTGCGCTGAAG
GCAGGAACACTGCTAGCACAGACTG
>AB158490
ATGGTGGCTTGGATCATGAGCGCCTTGCTCTCAACCCACAGATGTTCATTTTCCATAATG
TGACCATCACCTATCCAGCAAACTTCACTCAGTGCACCACCAGGGGAAGCTTCGTTACTC
ACTGGCAAGAAACCGCTTACAACATGTTTACCTTCTGTTGTCTCTTCCTGCTGCCGCTGG
TTATTATGATTATTTGCTACACCAGGATCTTTATTCAGATCTCCAAACAGATGACAAAAA
AGAACATGCCCTCCAATGAGCCACATCTCCGCTGCTCAAAGAACAACATCCCAAAAGCAA
GAATGAGAACTCTGAAAATGAGCATTGTTATTGTGATCTGCTTCATTGTGTGCTGGACTC
CGTACTACCTGTTGGGTCTATGGTACTGGTTCTTCCCAGATGACCTGGAAGGAAAGGTCT
CTCACTCTCTGACCCACATCCTATTCATCTTTGGTCTGTTTAATGCCTGCCTGGACCCCA
TCATATATGGCCTGTTCACCATACGCTTCCAGAAGGGGCTGAGAAACTGCTATCACAAAG
CCGCAGTAATGTCCAGCTTGGAGACTAATGCAGTGATAATGGAGTCCTTGAAATGTACTG
GATCTGTCTTACCCTCTAAAAGAGGCATGACCAGTGGTGAAAAGGACATCAGCTCTGAAC
AGGCTGAGGCAAAATCCACTGACAACATCGTCTGACTATGTTTAGTCGCAGGGAGAGGGG
CAACATTGGCATTTCGCTGTTTATTTACTGAACTTATTGGTTTTACAATTACAACATGCA
TGTGAAGAATAAGTCTAAAGACACATCTATCTATCCCTTTTAGACAAATTATGTCCATGT
ATCTGTGTAGCCTGTGTGATGCTTGAGGTTGTCCATATTAACTTAAGGTTACATAACCCA
TTACCCAGCAAAACACATTTACCGCTACATGATATGTTTAACTGGTTTTGAGTCTGCTAT
GTGAGCTGTACATTCACCAAGAAGTGGAAAAGGTTACAACATTGAATAAATGATAGAAGT
TGGAAAAAAAAAAAAA
>RBEST_C673
AGGCGGCCGACATGNNNNNNNNNNNNNNNNNNNNNNNNNNNNNGTGGCAAACAAGATTTT
TAATTTTGTCAAATAACAGATAATACTTAAAATGGCCAGATTGTGGCTGGTATCAGTGAG
TACAAAGCATTCATAAATCACAGTAAAAAAAAATTGGGGCTCAGACTAAAGTATATATCC
ACATAGTAATCCCTAATAAACAAGAGAGGAGACAGTAAGAAAGCACTGGAGCAGAAAGGC
ACTAAACTTGATTCATTGTCTAATCTTTAAATGCCAGGTCTGAATAAAGAGTAAGAATAA
TTCCATTTAATGGATTACGGACATCGAAAGGCTTTATTTTCCAATAATCACGTTTCTGTA
GCCCTTGACGTGACACAGCTTGTTACTGTCAAAGTCAACCACCAGCTTTCTCAGTCCAGA
ATGGGTGGGTGTGAAGTAGATTTTCACCTTGGCATCTTCCCCAGGTCCCACTGGGGATCC
CAGCCTCTCAGNAATG
>RBEST_C965
TCNGCGGTCNCNCATCTCCCCTNNGGTCCTGANACGCTCTCACGTNAACATCCANCANAN
CCAACTACNCTGCCCANCAACCCCCCGANAAACNGGTGANNGCGGANAGCTGCANCGCGG
CACCGANGCNNAGCGGCGGGCGCCGGTGCTGGAGCCCGAAATCGGAGGGCGAGGACAACG
ACAAGCGCAGGACTCACAACGTGCTGGAGAGGCAGCGGCGAAACGAGCTGAAGATGAGCT
TCATGGTTCTGAGGGACGAGGTCCCAGCGGTGGCCAACAATGAAAAAGCAGCGAAGGTGG
TGATCCTGAAGAAGGCGACGGAGTTCATCATGGAGGTCAGAGAGCAGGAGAGGAAGCTGT
TGGCAAAGAAAGATGAACTGAGGAAGAGGAGCAGAGAGCTGAAGCAGAGGCTGCAGCAGC
TCAGGACTTCACATTAACGTCTGCTCACTCCTGCTAGTTTCTTCACTTCAGGTTTTAAAG
CTAAGAATAATGACTGACGTCACCTGAATGCAGCACGGTGCCCGTAGGGCTCGCTGCTCC
TCCGGAATCACATCTCCCCTTTGGTACTGATACGCGCTCACATTAACAGCCATAATATAC
AACTACTCTGCCCAACAACCCACCGAAAAACGCGAAAATGCGAATAAATATGCGGCAGAA
CGGCACCGAGGCAGAGCGGCGGGCGCCGGTGCTGGAGCCCGAAATCGGAGGGCGAGGACA
ACGACAAGCGCAGGACTCACAACGTGCTGGAGAGGCAGCGGCGAAACGAGCTGAAGATGA
GCTTCATGGTTCTGAGGGACGAGGTCCCAGCGGTGGCCAACAATGAAAAAGCAGCGAAGG
TGGTGATCCTGAAGAAGGCGACGGAGTTCATCATGGAGGTCAGAGAGCAGGAGAGGAAGC
TGTTGGCAAAGAAAGATGAACTGAGGAAGAGGAGCAGAGAGCTGAAGCAGAGGCTGCAGC
AGCTCAGGACTTCACATTAACGTCTGCTCACTCCTGCTAGTTTCTTCACTTCAGGTTTTA
AAGCTAAGAATAATGACTGACGTCACCTGAATGCAGCACGGTGCCCGTAGGGCTCGCTGC
TCGTCTGTAATCAGGTTTTCCGTTTGTATTTATTTTTGTTTTTATTGACAGTTTTAATTT
AAAGTCGTTTTTCNAACATTCCAGTTTATGAGGCGAAAATGTGAATAAATATGTGTCAGA
ACT
>C1230
GCGTGGTCGCGGCCGAGGTACTCCTGGATCTTCAGCAGCAGGCTGAGCTCAGACAGACCC
TGGGAGGTGAAGGCTTTCAGCAGAGGGCTGTATTGCTTCAAGTGTTTGATGGCTTGTTCG
GTCACGAGCTCTTCCTTCTTGTTCCACTCCACAGAGCTCATCACACTGGTCCAGATAATG
CTGATCATGGCCTGCTCAGAGAGGTTGGCCTTTTTCATCTCCTCCCTGGTGAAGGCGATA
ATCTCCTTCAGAGGGTCACCTCGGGACATCTGCTCCTGGAGCTCCTTCTGCAGCTCCTTG
CGAGCGACGATGGATTGCTGGTTGCGGGCGAAGTCGGACAGCTCCTTCAGCCCAGCGTCG
GTGAAGTACCCGCCCGGCCGGCCGCTCGAAAGCC
>MS_UNH129
ACCTCTCCTGTGTCTGTGGTGAGGCTAACTCCAATACAACAAACGATCCATATTCGTATA
TAACAAGAAAAAAAGACCCACCCATAAAGAATAAGCATATCTTTTTAATCAGGGGATAAA
TAAGCATTTTCTAAAAATTTGGAAGAAGTCGTGCATCTCTCTNNNNNNNNNNNNNNNNNN
NNNNNNNNNNNNNNNNNGCTTCCTCACCTGGAGTTGAGGTCGGCCTGTGCTGCCCCTCCT
ACTCCGCCTCCGCTTCCCCCCCGGCTCTTCTCCAGGCCCAGTTTTGTAAAGATGCCCACC
AGCACCATGATGGCCACCACCCACAGATGATGTACACGATAAGTTGCGTGCGGTCCCGGT
CCAGGTCTCCCTGTCCCTCAGTAATGGTGGCAACTGGTTTGCCAGTGTTCGCCCAGATGG
GAGTGTCATAGTTGGAGCAGATGCTCTGGTCCAAGCGCTGCTGACGGAATTGGCAGCAGA
AACGGTAGAAGCAGGTACCGCAGCAG
>C1160
GTGAAAAGCTGGACTGCACAGAGCACGAGTGGTGTGGTGAGAAGGACGGTGTCTATGGTC
TGCTTCTGTGATGAGCACCACCATCGGCCAAACAATGAGAGCTACGACTCGTCCATCACT
TGTGTCAGTAGTTCTGGCACCATATCTCTGTCCCGCTGTCAGCTGTTTGGGGCCGGCTTC
CACTCTGATGCCCTCCATCTTCGAGATGAAACCTGCAACGGGACTCTTGAGGATGGTCGA
CTGCTTTTCCACTTCAACAATGATGACCAGCTTTGTGGGACAATGCTGAGGAGCAACGGG
ACCCATTTCAGTTATGAGAACACCATCAGCGGGGATGTGGACTCTCATGATGGTCTCATA
AGTCGTGAGAAGAGCATCCACCTGCACTTCTCCTGTGACTATCCTCTGACCCAGGCACTG
TCTATGGATGTTGGTTATATCACACTGTGGTTGCTACTTTTCCAAAGGTACATAGCTCGC
TGAACTTTATAGAAATCTCAGTGTTTGATTGTCTTCGTGACCAAATGACCATGTGAATCA
CCATCATTTTACCCTGTCTTTGTTTAATAAAAACATTGTTCTAATGTGCTCAGTTTTTGT
ACACCCACTCTGTCACCTCAATTTGTTTTGATCATTTCCAATTACTTTCTGCAATATGTT
CTAATTGGTGGTTGAACGCTTTTATATGTAATTTGTTCTAGGCTGTATGACCCTATCTTT
GTATTGCTGTTTATAATAAATTTA
>EE723929
TCCTCCAGCAGGTCTGTGCAGCTACTGTCGGCATGTCGAACTCGGACAGGGTTGTGTTAG
CTCTAGGAGGAGCGGGAAAAGTGGGCTCCGGGATCGTTAAAGGACTGCTGGATAAAGGTT
TTAAAGTTGCAGTGATCTCCAGGGACAGCAGCCGCCTGGAGAAACTCCGATCGTTTGTCT
CTCCCAACACAAAGGATAACCTAACCACTATAGTGGGAAATGTGGGCTCAGAGGAGGAAG
CCGAGCAGGTGAAGGAGGCCCTGCTGAAGGAGGTGGGGAAAGTCACCGACATAGTTTCCT
CTCTGGGCTTCAGCTGGTGGCAGGGAGGACCCCCACACACCCAGTCCCTCAAAGATCTAC
ACTGGGTAATTGAGACGTTGCTTTTCAGCACATTTGTGTCATGGAAGGCCTTCTACCCCT
TGGTGAGGGACGACTCCAACTGTACCTATACGTTCATCACAGGAGGAGCAGGAGAGAAGC
TGCTGATGCCTGGGACAGGCTTCCTCACAGTGGGCGCTGCCAGCACCCTGGCTTTCTGCC
AGGTACTCCGCGA
>C252
GGCCGACANGNNNNNNNNNNNNNNNNNNNNNNNNNNNNNNACGGTAAAGGTTTTATTTTC
ACAATAAAACAACATTTTTACAAATTAACAAACTGCAAAGACTGCGCCACAAAACAAATG
ACCAAATGCAAATTGACTGCAAAGATTTCTCAAAGTTGTACTAACTCAAGGTGAGAAGAA
AATAGCAATACAGGTTGTCACAAACTGCTGTGAAAGCAGGAAGATAAGTACTAGCAATAG
CAAAAAGCTCTAAAGAAAGAGTTTTATGTAAAGTAATAAGGTTTCTTCACATTCACGCCA
TATTCTGCGAGTGCAGGAGTCAGGTCCTCCATAGTCAATGTGTACTTCTTATCCTTTGTC
TTACTTCTTGAGCTTCCTGAGGCAGTGCCTTTCATTTTGCAGTACTGCAGCGCATCATTG
GCAATGTCTGAGATAAACTTCTGAGATGCGAGGGAGATCAGACGAATTATCCTTGGATCA
GAAGCCTCAAAACCAGCCCGGTTGAGGTAGTAACCTGTGACTGCATCAGGAATCGTGGGA
GTGTACTCTTCCAGCTGCATG
>EST_75611738
GGAAAAGGCAACTCCATGGCATACCGGCTCTTTGAAGGGAAGGATCATGCCTCCATCTAC
CAAAAGTATCGCTTTACACCTCCAGCAGGGCTCAAGGATATTATTATTCAGTACTTAGAT
AAAAAGAAGGGACAGCCACATGAGCTGGCGGTGGATCTGGGATGTGGAACGGGACAGAAT
TCACGTTTACTGGCACCGCATTTCAAGGAAGTAGTGGGTCTTGACATCAGTGAGTGTCAA
GTGGAGGAGGCCAGAACTGTGCCAGGGTACTCCAACATCACCTACAGAAAGGGGACAGCA
GAGGAGCTTCCGTTTCCAGATGGATCCGTAGACCTGCTGACGGCAGCTTCAGCAGCACAC
TGGTTTGATCAGTCGAGGTTTCTGGCAGAGGCAACTCGGGTCTTGAAACCCAGAGGCTGC
ATGGCTCTGCTAGGCTTCAGCGATTCTAACACCAAACCCAACTACCAGAACTGTGGAGAC
AGGCTCAAAAACATCTATGAAGAGGTGAAGCAGGCGCTGAAGCCGTACATGAGCAACCCA
GTAGCTGTAGCTGAGGGTAAGCTGGACCCGCTGTACTCTGCCATTCCCTTTCCAGACAAA
GAGAGGATTGATTGTTTTCAAGCAAAGTCCTTGATCTCAGTGAGGCATCTGGTGGGTTTC
ATGCAAAGCTGGTCCATGTTCCAAGCCTACACTTTGAAAGACCCCAAAGGTGCCGAAGAG
CTGCTGTCCAACACGGAGAAGAGGTTCCTTCAAGAGATGGGAGTCACATCTCCTGACACT
GAAGTGGAGCTTGGACTGGATTATTACTGCATCCT
>AY522597
GGGGAGCGACAAACATGGCTGCCTGTTGGCTACTACCGGTTCCCTCTCTTCCAACTTGTC
TACAGGATTGCCTTTACTCGCTCGTGCAGCGTCGCTTTCTCCATTGCAGCTGGCATCTAA
GCCTTATTTTGGGAGAACGCTAGCCTCTTCTAGCCGGCTGTCAGCAGCGCTTAAATTCAC
AGACAAACACGAATGGATTCGTGTGGAAGACGGAATCGGGACGGTCGGGATCAGCAACTA
TGCACAAGATGCATTGGGAGATGTAGTTTATTGTGGACTGCGCAGAGTGGGGACACAGCT
GGCTCAGCAAGATGAGTTTGGAGCTCTGGAAAGTGTAAAGGCAGCCAGTGAGCTTTATTC
TCCTTTAACTGGAGAAGTTGTAGAGGTCAACACACTACTGGCAGACAACCATGGTCTGGT
CAATAAAGCTTGCTACAAAGATGGTTGGCTCATGAAGATGAGCATTTCCAAACCTGCCGA
GCTTGACAGTGTAATGGATGAAGCTGCATATGAGAGATACATCCGTGCTATAGAAGACTG
ACATAACATCTCTCTGTATGTGCTGTGCACCTTACCTTTTGTCTCACATCACTGGCAGAA
AGAAGTGCACAATAAGGGCCTGTCCGTTAAAACGCAATACATAACAATCTGCAATGGAGC
GCTTTAGCTCCAGTATACTGGATTGGAAAGGCTGGGGGAGGTGGGAAACTTTATAAATTG
GTTACTGATTTATTTGAAGGGGACATTTCAAGAGGGGAGGGGTCTTTAATTTCAAGGTGG
ATTTTTTGAAAAATAAAA
>C1034
GCAAGATCGGAATTGATGAGTTTGCTGCCCTTGTAAAGGCATAAATTTCCATTGACCAAG
ATCCACTTCTTTTCATGGAACTGTGAACTCCTTGCAAGATTCACTAATCATCAGCTGAAA
GAATATTTTTTATACCTTATTTATGAGTTGCCTGCGGACTGTTTCTCAACATGGAGCACA
TATTTTACTGTTACTGTTATTGCGTGGTCGCGGCCGAGGTGTCAAGAAGTGGCAGACCAT
GATTGAGGCCCATGTGGATGTGAAGACCACCGATGGCTACCTTCTGCGTCTTTTCTGCGT
GGGATTCACAAAGAAGCGTGCTAATCAGATCAGAAAGACCTCCTACGCCCAGCACCAACA
GGTCCGTCAAATCCGCAAGAAGATGATGGAGATCATGACCCGTGAGGTTCAGACCAATGA
CCTGAAGGAAGTGGTCAACAAGCTGATCCCTGACAGTGTTGGCAAGGACATCGAGAAGGC
CTGCCAGTCCATTTACCCTCTGCACGATGTGTACCTGCCCGGGCGGCCGCTCGAAAGCC
>DQ011067
GTACGACATGGTGGAGAGGATCATCTATGTGATGAAGACTCATGGTGAGGCTTGCCAAGA
GAACCAGGACCTACAGCCCTACCTGCCCATCCCACATGTCAGAGATTCGCTGGTTCAGCC
GCAGGATCGGAGCAAAATGAAGAAGATTTGGGAGCGAGCCGTGAGTTTTCTTTCAGCGAA
TGAATCAAGGATTCGAACAGAGACTCAGAGGATTGGTGGAGCGGACTTCCTGGTTTGGAG
GTGGATCCAGCCTTCTCTTAATTGTGACAAGGGCTCCTCCAAAGTCTGGCAAGGAAAAGC
ATTTCCTTTGGACCGGAGGAATTCACCTCCCAACAGCCTGACCCCATGTCTGAAAATCAG
AAACATGTTTGATCCAGTCATGGAGGTTGGGGAGAACTGGGACCTAGCCATTCGTGAGGC
CATCTTGGAGAAATGCAGCGATAATGATGGCATTGTCCATATAGCTGTGGACAAGACCTC
ACGAGAGGGCTGCGTCTATGTCAAGTGTCTCTCTGCAGAGTAC
>EE723867
CGCTCTCGGTCAGTCCCGCAGTTCAGAGGACGTTTCAGTCAGTCACCCAAAGGCTCGATT
CAAGAAGGGCTTCTCCCTGAGGAACATGAGCCTGTGTGTGGTGGATGGGGTGAAGGAGAT
GTGGCATAGACGGGCCTCCCCTGAACCCGATGCTCCCTCTGGGACCAGGAAGGCTAATGG
GGGAGGGGAGGCTGCGGGCGGGGAGAAGTGGTCCCAAAAGCTTCGGCTTCCACGGGGTTC
CCAGGGCCACAAGGCCGAGCTCCTGGAAATCCAAAGAGAGGGAGCACTGAGATACATGGT
GGCCGATGACACAAACTGTATGGGTGCTGCACAGTGGCAGAAGTGCCGTCTGCTGCTGAG
GAAGGCAAAGAGGGAGGAAGGGGAGAGGTTCCTGCTGGAGTTCTACGTACCACCCAAGTC
CTCAAAGCCCAAAGTTAGCATCCCTTTATCAGCCATTGTGGAGGTGCGGACCACCATGCC
ACTGGAGATGCCTGACAAAGGACAACACGTTTTGTTCTTTAAGGTGGGAAAACGGGGGGA
GAATACAT
>AY522592
GGGAAGGCATTTTTGTCAGAAAACTTTTTATTCTTATTTACAAAATAGAGAAGTGCTCGG
TTTAAATGATTTTAAAAGACGTATTTGAGGGGGGCTGCTGTGAAGCGTGGTCCCTTCCTT
TCTTTGTGATACTGGATGCTGTATTGTGTGCCCTGAAATGTATTTTTGTACTAAGACAAT
TTATTATGGCACATCAGTACTATTTTTCTTTTGATATGACAACACTGCTTCAACCCGACA
CTAGTTTTTTTTTTTCCCGTGTGGCTGACATTCTTTTTATTTATTTTGATTTTACTTTCA
TTTGTTTTCCTTTGCAACACATTTCTAAGTATACCACTGTATTACTAAATAAATTCATTT
ATAAAGTC
>EST_75611654
GAATATGTGACCTTGCCGCAGGTTCATACTGTAGCTCTGTCCTTATCTTCGAGATAGGGT
TTCCTGTCGAGTCAAACATATTCTCGATTTTTATTTTTATTTTTTACAATGGGGGAAAAA
AAACGTTGAAAGCATACAGAAAATGTTCATTGCCATGCATATCAGATCATCTGCAGTGCT
CTTTTTTTGTGTCACAAGTCAATACAGTAAAATATATACGGTGAATGATTTTCAATAGCT
ACCCACTCCTTGTAGTGCAGTGTAATACCCTAGAGACAATGCAATAGATTCTCCTTTCTG
CTTTTCTGTTTGTGTAACTTGGGAAATTGTTTTGGGTTTTTTTTACAACTCAAAAGAAAG
GCACTCCTCTCCTTTTGACATTTGGACCNNNNNNNNNNNNNNNNNNNNNNN
>RBEST_C310
TTACTTACGTAAACCTAAGATGGCTAAACATCATCCAGATTTGATCTTCTGTCGAAAACA
AGCTGGTGTTGCTATCGGGAGACTCTGTGAGAAATGTGATGGAAAGTGTGTCATCTGTGA
TTCCTACGTGAGACCGTGCACACTGGTGCGTATTTGCGATGAGTGTAACTACGGCTCCTA
TCAGGGGCGCTGCGTCATATGTGGAGGGCCTGGTGTGTCTGACGCCTACTACTGCAAAGA
ATGCACCATCCAGGAGAAAGATCGAGATGGATGTCCTAAGATTGTAAACCTGGGCAGCTC
CAAAACAGATCTGTTCTATGAACGAAAGAAGTACGGCTTCAAGAAGAGGTGAACACGACC
ACGACGACCCAGTGCAACGTTTAGTCTTTCAGATTTTCTTTAAAACTCACAAAAAAACCT
TTGTTTGATTTGTCAATAAAACTCAATTTTATNNNNNNNNNNNNNNNNNNNNNNNNNNNN
NNCATGTCGGCCG
>EST_75611568
GGGTGGGCCAACTTCCAAAGTTCGCACCTATAAGACCAGCATTCCTACTCTGTCCCCTGT
GGTGCTAATGGACTTCACCCAGATCCTGTGGAAGATTGACAGACTGTGCGCAACAGTACG
CGTCCAGGATCCCTCAAAGACTCCAAATGCTGAAGAACTGGACAGCATGACGCTGCACAC
GTACATTGAGAAACACGCCTGGACTGCAGAACTAAAAGAGGAAATCGGGCTGTGTAGCAG
GTCTGTCTTTGGAATTGAGCCATCCCAGATGTCTTTCCTATTCTTCCTGATGTATGCTAC
AGCTGCTGGAGGGCTACTAAAGCTGCTGGAGAGCACTCCAGGTTGTGCTCAAGAGTTCAA
GATAAAGGGAGGCACCCAACAGCTTTCAGAGTGTCTGGCAGACCGTGTTGGATGGAAGAA
TGTCCGGCTGGGTTGTGCTGTGACAGCCATATGGCAGGATGCTGAGTGGGCCAGGGTGGT
GACTGCTACAGACACCTTCTTGTGCAGAGCTGTGATTGTCACCTGCCCCCCTCATTTGGC
AGCAAAGATCAACTACCAACCAGCCCTGCCCAGCCAGAGAGAATTCCTTACTCAGAACAT
GCCTGTGGGTCATATGATAAAATTCATTATTACCTACAAAACGGCTTTTTGGAGGGAGAA
GGGCTTTTCTGGGGAAATAGTGGCAGGGTCCTCCACCGAGTGTCCATTCTGTG
>RBEST_C956
GAGAGATAAGACATATGTGTAATAAAACAAAAAAAGCCAAACACCTTTATGACGTCAGAC
ACAATCTGCATACAAGCTTGAAAAATACACGTCGCCAGAAAAAAACCCAAGGGTGGTTAT
TTTCAGGAAAAGTCCAAATTTGCGGTCACACGGCGTGGTTTGCACTATTGTATCATGTTG
ACATTCATGCACGTTCTCATTACTGACTCGACAGATTCCAGCTGACTGAACATGACTTGG
CACCTAGTTCTGCAATCAGTTACAGTGATGCGCAAAAGTCGAGGACAATGTGTGTTGTAT
TTCTTTCCTTTTTTCTTTTCTTTTTTTCCCCAGCCAAGCTTCTCCATGAATCACATAAGG
CATTGTGTGCATAAAGAGAGACAGAAAAAAAAGGCTCTTCCGTCCTGCAGCTTGAAACAG
TAGCCTGCTCANNNNNNNNNNNNNNNNNNNNNNNGCAGCGTAAATCAAGTCTCCTGAGCC
GTCACAACAACAAGCCTGCATGTCAGAGCCGAGAGCGCTATCTTGTCATCTGTCCAGAGA
GATAAGACATATGTGTAATAAAACAAAAAAAGCCAAACACCTTTATGACGTCAGACACAA
TCTGCATACAAGCTTGAAAAATACACGTCGCCAGAAAAAAACCCAAGGGTGGTTATTTTC
AGGAAAAGTCCAAATTTGCGGTCACACGGCGTGGTTTGCACTATTGTATCATGTTGACAT
TCATGCACGTTCTCATTACTGACTCGACAGATTCCAGCTGACTGAACATGACTTGGCACC
TAGTTCTGCAATCAGTTACAGTGATGCGCAAAAGTCGAGGACAATGTGTGTTGTATTTCT
TTCCTTTTTTCTTTTCTTTTTTTCCCCAGCCAAGCTTCTCCATGAATCACATAAGGCATT
GTGTGCATAAAGAGAGACAGAAAAAAAAGGCTCTTCCGTCCTGCAGCTTGAAACAGTAGC
CTGCTCANNNNNNNNNNNNNNNNNNNNNNNGCAGCGTAAATCAAGTCTCCTGAGCCGTCA
CAACAACAAGCCTGCATGTCAGAGCCGAGAGCGCTATCTTGTCATCTGTCCACGGCCCCA
TGTGTCACTTATTCACTCAAAATGAAGCAAGCTCAGACAATATGTTCATACAAGATCAGA
AATTGTATTTGGCAATTTTTAAACAAGTGCTTACAAGTACAGCTAAAAGCATTTTTAGTC
TTGCCAAGTGCTCGTAGAGTAGCATTAGTCGCATTCTACGTTAAACAGGAACTGCCACCA
GACCTAGAAGTACATCAAGAATTTTTTGTTAAACATCAACAAAGAGGAACGTAGTTCATT
ATAATGAGTACATACCTTTATCTTCAAAAATATAGAAACACAATGTATTCAAAAATCAAA
AATTATACAACCATGTTTTACGAAGTATACTCTTCCCTTGGGTCCAATATGTACAAGTCC
GTTAGTTTGTTTGAATGGTANNNNNNNNNNNNNNNNNNNNNNNNNGCCCAGCCAAGCTTC
TCCATGAATCACATAAGGCATTGTGTGCATAAAGAGAGACAGAAAAAAAAGGCTCTTCCG
TCCTGCAGCTTGAAACAGTAGCCTGCTCATGCTGTGTTGTGTTGTGTGCAGCGTAAATCA
AGTCTCCTGAGCCGTCACAACAACAAGCCTGCATGTCAGAGCCGAGAGCGCTATCTTGTC
ATCTGTCCACGGCCCCATGTGTCACTTATTCACTCAAAATGAAGCAAGCTCAGACAATAT
GTTCATACAAGATCAGAAATTGTATTTGGCAATTTTTAAACAAGTGCATACAAGTACAGC
TAAAAGCATTTTTAGTTTTGCCAAGTGCTCGTAGAGTAGCATTAGTCACATTCTACGTTA
AACAGGAACTGCCACCAGACCTAGAAGTACATCAAGAATTTTTTGTTAAACATCAACAAA
GAGGAACGTAGTTCATTATAATGAGTACATACCTTTATCTTCAAAAATATAGAAACACAA
TGTATTCAAAAATCAAAAATTATACAACCATGTTTTACGAAGTATACTCTTCCCTTGGGT
CCAATATGTACAAGTCCGTTAGTTTGTTTGAATGGTATGTATGTGATATTTATATATTTA
TACTCATATTTTTTTTGCTTCCCCTCCCCAAAGAAGTGTTCAGACAAAAAAAAAGAAAAA
AATCAAGGGTCCCTCTCCTTTTTTACTTTGACATCTCCTGCAAGGATGGTGGCGATTTCT
CCTTGCATGAAAGCCCATGGTAC
>EST_75611727
GTACCTCATGGACACATAACATCCCTGGCAGTAAAGCGGTCCCACCGACGTCTTGGACTG
GCTCAAAAGCTGATGGATCAAGCCAGTCGGGCCATGATAGAAAACTTCAATGCTAAATAT
GTCTCACTTCATGTTCGCAAGAGCAATCGAGCTGCCCTGCACCTGTACTCAAACACACTT
AAATTCCAGATTAGTGAAGTAGAGCCTAAATACTACGCAGATGGGGAGGATGCCTACGCA
ATGAAAAGAGACCTGGCCCACATGGCTGATGAGCTGAGGAAACCCGGAGCACGCGTGTCG
GGTCAAGAGGCACAATCTGGCCAGAGTCCGTCGGGGTCCGGCGACCGGGAGAGAGAAAGT
GAGAGAGACAGCGGAGGAGAGAGCAAAGAGCTGAGTGAAGTCAGCGAGGCAACAGAAAGC
ACAGATGTTAAAGATTCCTCTTCTGATTCACAGTGACACTGCAGCTCTAGACATTTTTAA
AATCATCCCTCGCAGCATCCAGTTTTTATCTATTTGCCATTTCCCCTGACCTTACAGACT
CTGATCTCAGCACCAAAAATGTTCCAACATTTACGTCACTCTTTCTTTCTTTGTTTTTCT
GCAGTCATGAGCAGAGACTTTATTAATAGCATCAATTTACTCAGTTATCNNNNNNNNNNN
NNNNNNNNNNNCTGGTCTGCTCATTTTTATTGGATTACTGTTATTGTAAAAGCTGTGTGA
GATTTCAGACCGCCTGTGCTTTTCAATTGGTCTTTATTTAACAGAATAAATCTGTCAAAT
AATACTTTTTGTTTTTCATTTATGTCGATCTGATTAAACATTAAAGACCCCA
>C667
AAAGTCTAATTCCCAAACCCCTTGTTATGCCATCCAGTTGCTCCAAAGGGGCTTTAAAAA
CAATCCAGATCATGAGCGTGGTTTTACAATCAGAACCCCTGTGGAGGCCACTTCACCCCA
GTAGGCCTAAGGACAAGTTAATTGTGTTTCTTGCATTTTGAGGAAAATAAAAATATATTC
TTTCAGGATAAAAGGTGAGGGCTAAAAGTGTTTGCCAGTCTTAACTCAATGTTTCTGTCT
CCACTGGAAGGTACGCTCTGGCAGTTCAATAGTCTTTGTGACGGGGAAAGGCTGTTTGGC
TTGCAAATGTCCCTGCTTATAGTCTGCTTTATATGCAGGAACGGTCACGCTGGATTTTGG
GATAAAAAAAAGGGTTTGGTTTGGAGGCTTTTATTCATCTTCATCCTTGCCTCTGCTCCC
TGGACTTGGAAAGCAAAAAGAGGCTTTCTCTTATCCCTTTCAAATGTCCCCATTACGACG
GGCAGTCCTGACTCCCCCGTCGTCGTTTAATGCTCACTTCACCATTGAAGCTGGTCCACG
TACTGTCATCCCGCCTTCTCTTTGTCTTCCCAGTCTTGGCGTCCCGTTCTGCAAATTTCT
GGAACATGTTAGCATAGGTCTTTTTGTCTTTTTCGTGATGTTCCTTAATCTTGCTTTGAC
AAATGGAAATCTGAGCACGAGCTGCTCGATTTGCTGAGTTGACTTGCAGCACTTGCTGAA
AGTCTGCCAAGGCCAGACTGAACTCATTGCGGCAGAGCCGGGCTTCCCCACGACGATACA
AAGCCTTCTCATTGTTTTCATCAAGCTCAATGACCTTGTTGCAGTTGTCCACTGC
>EST_75611584
ACGCGGGTATTCATATCATCCCTGACCACATTATGGACATTTACTTTTCCGTGGTCATCC
TCACCTACGTCAACTCCTGTGCCAACCCGTTTCTTTATGCTTTCCTCTCCAAAAACTTCA
AAGAGAGCTTCCAGAAGGTGCTCTGCTTTCAGAAATCAAATGTTGCCAGAGCTGCACAAG
TGCTGCAGGGTAGACAGAATGATACCAAGTCCGTCCAGCTGAAGGATCTCAGGACCGCTG
ACAGTGAGCCTCTCAATACAAAAAATGTGGTGAACGGCCAATGACTGCTGAGTCTCAAGC
TGATCCACTATGTACTGTTTTGATACCACATGGAACCTGGATGCTTTCTCCCTTGTCATT
TAATAACCTGATCATCCCTTCCTGAGTGGAACATTCAAAGGAGTAAAAAGAAGTCATTGC
AGCATATTTTTTATGGACTTTTTATTAGATTGACTGTGTTATACAAGGCATAAGTTTATG
TCATGATGACGTAGAAAACGTCATCGGATTACAGAATGCTGAACATTTTCAATTTGCATT
ATTATACCCCATGCTTTCTCACCTCTATTAGCTTGTCATGGTGCTGTTAGCTGTTAATTC
AGTCAAATGTGCATTTCACTGCATTAAGAGACATTTGTGCAGAAAGTACTGACTTTACCT
TACTGAGCGCATTTGGGACTAAACAACTATCATACTCTTTTCTGTGTTGAAGTAACTGTG
>C375
GTAAAATGTNNNNNNNNNNNNNNNNNNNNNNNNNNNNNCTTGTCGGCCGCCTTTCCGCCG
GCCATAGAGGAGCAAAGGCAGGCATCATGAAGCTCAATCCCTTTGTAACATCCTCCCGTC
GCAAGAACCGCAAGAGGCACTTCAATGCCCCCTCACACATCAGGAGGAAGATCATGTCTT
CCCCCCTGTCTAAGGAGCTCCGCCAGAAATACAACGTGAGGTCCATGCCCATCCGCAAAG
ATGACGAAGTCCAGGTTGTCCGTGGACACTACAAAGGCCAGCAGATTGGCAAAGTAGTCC
AGGTCTACAGGAAGAAGTATGTCATCTACATCGAGCGTGTGCAGAGAGAGAAGGCCAACG
GAACCACAGTCCATGTCGGCATCCACCCCAGCAAGGTGGTCATCACCAGGCTAAAGCTGG
ACAAAGACCGTAAGAAGATCCTGGAGCGCAAGGCCAAGTCTCGCGCTGATGGAAAGGAGA
AGGGCAAATACAAGGAGGAGACCATTGAGAAGATGCAGGAGTGAAAATGATCTTTTGCTA
TCAATAAACTCTGTAAATGCAAAAACACTACTAGAACAAGGCAAACATGTCGGCCCATAG
AGGAGCCATGGCCATCATGAAGCTCAATCCCTTTGTAACATCCTCCCGTCGCAAGAACCG
CAAGAGGCACTTCAATGCCCCCTCACACATCAGGAGGAAGATCATGTCTTCCCCCCTGTC
TAAGGAGCTCCGCCAGAAATACAACGTGAGGTCCATGCCCATCCGCAAAGATGACGAAGT
CCAGGTTGTCCGTGGACACTACAAAGGCCAGCAGATTGGCAAAGTAGTCCAGGTCTACAG
GAAGAAGTATGTCATCTACATCGAGCGTGTGCAGAGAGAGAAGGCCAACGGAACCACAGT
CCATGTCGGCATCCACCCCAGCAAGGTGGTCATCACCAGGCTAAAGCTGGACAAAGACCG
TAAGAAGATCCTGGAGCGCAAGGCCAAGTCTCGCGCTGATGGAAAGGAGAAGGGCAAATA
CAAGGAGGAGACCATTGAGAAGATGCAGGAGTGAAAATGATCTTTTGCTATCAATAAACT
CTGTAAATGCGGAANNNNNNNNNNNNNNNNNNNANNNAAAAACATGTCGGCCGCCT
>RBEST_C946
CCAGGCGAACACAAACGGAGTCCAGAGCACTCTCTTACTGAATAATGAAGGCTCACTCCT
GGCGTACTCTGGGTACGGGGACACCGACGCTCGAGTGACAGCTGCTATCGCCAGCAACAT
CTGGGCAGCTTATGACAAGAACGGCCATCAAGCCTTTAATGAAGACAAACTCAAACTCAT
TCTCATGGATTGTATGGAGGGAAGAGTGGCCATTACTCGTGTCGCCAACCTGCTGCTGTG
CATGTACGCCAAAGAAACGGTGGGCTTCGGGATGCTTAAAGCCAAGGCAGAAGCACTGGT
CCAGTATCTGGAGGAACCTTTAACTCAAGTGGCTGCGTCGTAGTCGAGATGTGACTCACG
CTCTGGATGCTTATGTCATGTGATCCATGTGATCCATTCATGGACTACTGTGCCACTCTG
CTTGTTCACTAAATGCATAATGCATATATGTCAATGAATGGGCAAGCTTTNNNNNNNNNN
NNNNNNNNNNNNNNNNNNNNNNNNNNNNNNNCCTAAAAAATTACTAACTTGTATGGTGTG
TAACTCTTTCGCTCGCTTGTGAATAGATTCCCTTCNAAATTTGGCTAAATTTGTCAGCTG
AAATGATTCCATTATCAAACGTTCCCACAGTCGAGTCGTTCATTTGCAGCTTTCGCTCAG
GCATGCTGGTACGGGGACACCGACGCTCGAGTGACAGCTGCTATCGCCAGCAACATCTGG
GCAGCTTATGACAAGAACGGCCATCAAGCCTTTAATGAAGACAAACTCAAACTCATTCTC
ATGGATTGTATGGAGGGAAGAGTGGCCATTACTCGTGTCGCCAACCTGCTGCTGTGCATG
TACGCCAAAGAAACGGTGGGCTTCGGGATGCTTAAAGCCAAGGCAGAAGCACTGGTCCAG
TATCTGGAGGAACCTTTAACTCAAGTGGCTGCGTCGTAGTCGAGATGTGACTCACGCTCT
GGATGCTTATGTCATGTGATCCATGTGATCCATTCATGGACTACTGTGCCACTCTGCTTG
TTCACTAAATGCATAATGCATATATGTCAATGAATGGGCAAGCTTTNNNNNNNNNNNNNN
NNNNNNNNNNNNNNNNNNNNNNNNNNNCCTAAAAAATTACTAACTTGTATGGTGTGTAAC
TCTTTCGCTCGCTTGTGAATAGATTCCCTTCNAAATTTGGCTAAATTTGTCAGCTGAAAT
GATTCCATTATCAAACGTTCCCACAGTCGAGTCGTTCATTTGCAGCTTTCGCTCAGGCAT
GCT
>C656
AAGAGCTCTGTACCGGCTGCTTGTCAGAACATACACAGAGTGTGAGAGGGAGTGTGTGCA
GCAGAGAGGGAGAGCAACAAATAGACACACACCCAGACTGAGTTACTATCTGACAGAGGG
GACAGCACGCTCTCGTTTCTTTAAACTTTAAACTTGCAGCTGCAGGAAAGAAGGACAGAC
AGGTAGAACAGGTGAAAAAGCCACTCATACTCTCCTTCAGTGATGGAAGACTACACTCTT
CCCTTCTGGATTTACCTGGCCATTGTGACCGTGTTCATCGGCGGAGCCATGAAGAAGATC
TTGGCGTCCCACCTGAACGCCACCTCCACCGTGGTGGCCTGGCTGGGGGCCACCGTGCTG
GTGGAGAGGCTGTGGGCGTTCTGCCTACCGGCCATGCTGCTCCTGGTGCTATTTGGCATC
ACCTTCTGCATCTACTATGCAACCAAGACCAGCCAGCCACGAGCCATGCTGCCTGCCCAC
GGCAAAGCCGTAATCATCACAGGCTGCGACTCTGGCTTTGGGAATGCAACGGCTAAACAT
CTGGACTCCCTGGGCTTTGAAGTGTTCGCCACAGTGTTGGATCTGAATGGAGACGGAGCC
AAGGAGCTGCAGAGGACCTGCTCTCACCGCCTCACCCTCCTCCAGGTGGACATCACCCAG
CCACAACAGGTGCAACAGGCCTTACTGGACACCAAAGCCAAACTGGGGCTCAAAGGTCTG
TGGGCTTTGGTGAATAACGCCGGCGTGTGCGTGAACTTCGGAGACGTCGAGCTGTCGCTG
ATGTCCAACTACCGTGGGTGCATGGAGGTCAACTTCTTCGGCACGCTGAGCATCACCAAG
GCCTTCTTGCCGCTGCTGCGTCAGGCCAAGGGACGCATTGTGACCATCTCCAGTCCCGCC
GGTGACCAGCCATTTCCCTGCCTGGCAGCGTATGGAGCATCTAAAGCAGCTCTGAACCTC
GTCACTGAGACTCTGAGACACGAGCTGGAGCCCTGGGGAGTTCAAGTGTCCACCATCCTG
CCATCATCATACAGGACAGCTCAGTCCAGTAACTCCGCCTACTGGGAGAAGCAGCACAAG
CATCTGCTGCAGAATCTGTCCCCGGCGCTGCTTGAGGACTACGGTGAGGAGTACGTGACC
GAGACCAAGGATCTGTTCCAGAGCTTTGCCAAACACACCACCACCAACCTCCAGCCTGTT
GTTGACACCATTGTGCAGGCGCTGCTGGCACCGCAGCCTCAGCCGCGTTACTTTGCAGGC
TCTGGCTTGAGCCTCATGTACTTCATCCACAGCTACTTTCCTTACAGCATCAGCAACCGC
TTTCTAAAGAAAAGGTTTTTGAAGAAGAATGTGATCCCGCGCGCTCTGAGGAAGCAGTCA
GCCTTCGATGTGAACCTCAGCCTTCATAACAACAACAATGAGGAGAAGCTACAGCAGATG
TGAGACAGTCAACACAGATGGTATTATCCTGCAGCTAGAGGACCACTTCTGTAACACACT
CATAGAGCTGTACCCTGTCGTTTTATGTTTTTTTAAACTGTTGAAGGGAACATAGTGATG
CACCAAAATGGTTTCTGTTTGTCTCTGTAAAGTCTGGCCTGCACAGGGAGGTCAGAGGGG
GGGGTTTGGCAGATGCAGCCACAGGCCGATCACGGGACACCTTCACCTCTGTCAGCTGTA
CTGTATAAACACCGGAAGGTTCACACTGATGTCATGTGCCTTTATCACATAGAAAGCAGC
TTTGCAGGTGGAAGCAAACACTGCAGCAGCTCATTAAACCAGCACCAGCACAGCCATACA
AAAATATCATTTGCAGAAAGATACCAGTTTATATCACCTAGATCATATTAAATTATTTAG
CTTCATAATCATAATAAAAAGTTAATTTTTTATCAGAGGACTGCAATCAACCCATCAGCA
GTCAATGTCATTCTTGACATAAAATCTACTGACTCAGCTTGACTGGTCCCATTTTGAATC
AAATTATATGCCTGATTCAAAGACTGCAGATTATTATAAGTTCTCAAAACCCCGGCAACA
ACAGTTTTCTTGCTGTCTAAAGGAGCTTTTACTGACTATCGCTCTGGAGCTTAACAAATC
AAACACTGGTCTGGTCCATCTCCAGATGTCAGGTCTGGCCCCACACTGATTCGACTGATG
CTGCTACCTGAACCTGACGTTCAGCCAAAATTAACGCACAAAACAAAGAGCCAAATCTGA
CATTTGTGTCCGGGCCAGAGCAACATCACAGCTAAGTCGAGGCACCTGTGAGCATCTTAA
AGCAGCAAGTTACAAAGTTAAAGTTAAAAATCTAAGGGGAAACCTCAGGTCTGTAACTCA
AATCACGTCCAGCCAGCTCAACGTTTATATTCAGTACAGAAAATAGTGGAATGAGAACGC
ACCTGCTGAATACTGGGGGCTTTGCTCACAGAGTCACTGGACACCAGTCAGAGGCCTCAT
TAGAAGCAGATTTGATTATTTGCAGGCCTTATTTATACTTCCTGGAGGTTCATCGCTTCA
AAGTCATAAACACGTTTTTAGTGAGGCACCAAAGAACTGGCGTCACAGTAAATTCATTAC
ATACATGAATCGTTAGTCATGGCACAGTCAGGAATCATTTGGGATTTTTGCATTAAATAA
CAGTTTGTAGAAATACTGAATGAAACTTTTGTCTAATTTTAGCTAAAATGTTTGGCCTTC
TGTGAAAAAACAAAAGAAAAAAGGAGTAAAAAGGGAACAAACAGTGAAATGAGCTGCTGC
AGTGCTACGTCCATCCACCTGCGACAGAGATAGAAACATATTCTTCTTCAGGTATCTAAA
GACTTTACTTACACTTGTGATCTCTGGGGTCCGTGTATTTTCTGCAGGAAGCAAATTGAG
CCAGAATAATTTCAAAACAAAAGCACGCTTTCAGTTTGATGCATTCTGGTTTTATTTTAT
ATGCAAAACCAAAACACAGTGACTTTAATATCTGATTTTGGCTTGAGGAGTTTGCTCATC
AGCACCAAACGTGGTTATCAGACTTCGCCTTCAAAATAAAAGCACAACTAACTCTGGTGA
TGAATGTAGATATTTCAGCTTAAACTTAATTTTGATCTTTTTGGCCTCTGAAATCCAGAT
GATCCAGCTACATTTTGGTTCTTGACAGTGAGCCACAGACACGTTTCTGTTATTCTCATG
GAAACTAGAAACAAATGTGCTGTTTTCTCGCAGGATAGCCTGCTGGTTTCTCTCACTAAA
CACTGACTTCATCTTCAGGATCTTTGTTTCTTCAACCTGTGTCATCATTGTCTCTTTGAT
TAAATGTATAAACATGGATCAATAAATCATGTAGCAGTTTTTTTGTTGGTGTTGTGAATG
CAACAACTGAAACCTCAAAACTTTTTACAACACATGTACAGAGCAGATATGGTATTATAT
GCTGGGGTGTTGCTATGAGTCATGCGGACACTACGTAGTTAAAAAACAAACTTTTGTGCA
CATGTTCAGTGTGTTGTGTTTCTGTGGTCTTTGGAAACAGCCTGTCTCTCATCAGACTCA
CCTCCAAAAACATCCCCATGTTTNNNNNNNNNNNNNNNNNNNNNNNNNNNNNNNNNNNNN
NNNNNNNNNNNNNNNNNNNNTCTCAGCCCATTTTGAATCAAACTATTTATGGCATCTTTT
CTTTTATCACCACTCAAATTGTGACTTTGTTTNNNNNNNNNNNNNNNNNNNNNGAAAACA
ACAAAAAAACACGATGTAAAATGTTCACTTGGTTGATTCTGTAATAGAAATAAAGTTGGC
TTTTCAGAAAAAAAAAAAAAAAAAA
>EST_75641145
ACCACTCTCAACAGTTGCAACACACACCTGCTCCAGCGTCTGGGCGAACTTTATGAGGTC
AGGGTTGCCATCAAGTTTCCCTCTGTGCTCCAGGCCTCGGGTCCAGGCAAAGATGCTGGC
AATGGGGTTAGTGCTGGTTGGCCTACCCTTTTGGTGCTCACGATAGTGCCTGGTCACAGT
GCCGTGGGCTGCCTCAGCCTCAATAGTCTTGCCATCAGGACAGACAAGAACTGATGTCAT
GAGTCCCAGAGAGCCAAAGCCCTGCGCAAGGATGTCGGACTGAACGTCTCCGTCATAGTT
CTTGCAAGCCCACACAAAGGCTCCGGAAGACTTCAGCACTTGGGCGACCATATCGTCAAT
AAGCCTGTGCTCATACCAGATCTTCAGTTTGTCAAACTCTGGCTTGTAATTCTTTTCAAA
GATATCCTGGAAGATGTCTTTAAATCTGCCATCATAGGCTTTAAGAATGGTGTTCTTTGT
GCTCATGTACCTGTCGAGCGGCCGCCCGGGCAGGTACCATAAATATAATGGGAAAGCACA
AATACTGAACTAGTTTTGAATGTAAAATGTTAACATTTATAGTAATTACAAGTATTAGCA
TGCAGTGTTGAAATGTGCTTTGAGTAAAGNGTAAAAAGTTTAAAATTTATAGGCAAATAG
ACAAAGTAGAATTATAATGCTGCTTCAAACCACTTGTATTCTACTTACTTTGGGTTTAAT
TTAGAGTCAAAGAGCATTTATATTTTCCAGTTAAGTTTCTGGGAACTCATTTTGATCACA
TAGCGAGTACCTC
>EE723861
CAGGACTTAATAGAAGCAAGACATCCGACACAAGCAAACCCTCTCGCTCAACACTTACAA
AAATGAAAGCAATAAGCCCCGTGCGATCCTTCCGGAAAAACAGCGTGAATTTATCAGAGC
ACTCCTTGGGAATCTCTCGGAGCAAGACCCCGGTGGATGACCCGCTCAGCCTGCTGTACA
ACATGAACGACTGCTACTCCAAGCTGAAGGAGCTGGTGCCCAGCATCCCCCAGAACAAGA
ACGTCAGCAAGATGGAAATCCTGCAGCATGTCATCGACTACATCCTGGACCTGCAGATTG
CGCTGGACTCCAGTGTCGCACTAACCAGCCTGCATCACCCTTCCCGGCCGGGGCAGACTC
CGTCCAGGACTCCTTTGACCACCCTCAACACAGATATCAGCATCTTGTCATTACAGTCCC
CGGAGTTGCCATCAGAGCTGATGACAGATGACAGCCGGACTCTGCATCGTTAAAGCGGTG
TTTGGTCAAGACGTAAAAACACACACAGGACCTGGGGAGCAGGACTTCTCTCCCCCCCAC
CCCCCTCTCTCTCCCTTCCCTCACCTCCAACCTCTGTCCTCCAGGCCTGGATTTTTTTCT
TGGTTTTTTTTCTCCTCTTCTGGACGCTGAAATCAAGAGACTTTTGCTTTATTATGGGGA
CAATCTTTATGGNGATGNGGTTTCTGTTTGGGACACTTCATTNTTATTTAACTTAAGACT
TTTTTAATTAATTAAT
>C1334
GGCTTTCGAGCGGCCCGCCGGCAGGTACGGGTCGTCCTCTATACCCACACATGGCGTTGG
CAATGAGCCACAGCATTGCACTGTTGTGCTGTCTCCATGTTCTTGCACCAGAATGAAGGT
CCCCAGCTGCACTGCTCTGTTCCCAGCAGTCTATGTGCAGCACCAGGACAGGCTCCCAAT
TTCATGCACACAAAGTCTGGGTCAAGCATCTCGAGCAGCAGCTGAACAAGAATTGGCTCA
TACTGTTGAACCAACTGGTCACACTCAGTCTTGTAAGAGTCAGGCAGAAAGGTGCATACT
TTTCTCACAGCTTCCTCAATCTCAGCCTCTGTTGCATTCTTCTCCAGGATGCCGTCAATG
TAACTGACTGCAGCTTTACACACCTCACAGTAGCCTCCGACCTTAAAGCGGGGCTTGTCA
AGTGCAACAACATATGCACGTCCTTGACCATTGCAAAGTCCCAGCACTGTGCAGACAGTT
TTGGGATCAGCCTCCTGCACAAGCAGATCAATGATAGCCTGACCATAAGTCTCAATCAGA
TCCTTGCACTGGGAACTCAAAGAGGAGGGCAGGATTGAGCACACTTGCTCCACAGCGTGA
ATAATCTCCTCCTCTGTAGAATGTTGCTCGAGCATGCTCTCCAACTGTTTCATCACATAC
TCGCAGATGGTACAGGTTGGGGAATCACGGACACGGACCATGGGCTTGCACAGACTTTTC
TGCAGCAGAGTCTACCTTGGTGGCAGGGAAAAGCTTGGCAGCAGGGAAAAGCTTGGCAGC
GGGCACAGTCTTAGCAGCCTGAAGAGTCTCCAAAGCAGGAAAGTGATACAGTGTGCCAGG
ACTGCATCAAACTGCTGACTGATGCTCAGGCAGAGGCCAAAGCCAATTCTTCATTTATTG
ACTCTCTCATTGAGAATATTGAGAAGGAGTGTGATATGCTGGGGCCAGGCTTGGCTGACC
AGTGTAAGCAATATGTTAGCCAGTATGGAACCCTGGTTGTGCAGCAGCTCATGTCCATGC
AACCCAGAGAAATCTGCGCCTTTGTTGGCTTTTGTACCTGCCCGGGCGGCCGCTCGA
>C380
TTCTTGTTTCTGCTCCGTAAAGAGACGTACACAGCAGAAGATGGCTCCTCGTAAAGGGAA
GGAGAAGAAGGAGGAGCAGGTGATCAGCCTGGGTCCTCAGGTGGCCGAGGGCGAGAACGT
CTTCGGCGTCTGCCACATCTTTGCCTCCTTCAACGACACCTTCGTCCACGTCACCGACCT
CTCCGGAAAGGAAACGATCTGCCGTGTGACCGGTGGGATGAAGGTGAAGGCGGACAGAGA
CGAGTCTTCTCCGTACGCCGCCATGTTGGCGGCTCAGGACGTCGCTCAGCGCTGCAAAGA
GCTCGGCATCACGGCGCTGCACATCAAGTTGAGGGCCACCGGGGGCAACAGGACGAAGAC
TCCTGGTCCTGGAGCCCAGTCTGCTCTCAGAGCTCTGGCTCGTTCCGGCATGAAGATCGG
GCGCATCGAGGACGTCACGCCGATCCCGTCAGACTCGACCAGGAGGAAGGGTGGTCGCCG
CGGTCGCCGTCTGTAAACTGTAAACAGCGACATTTTCACCACAATAAAAGATTAGTCACC
CNNNNNNNNNNNNNNNNNNNNNNNNNNCATGTCGGCCGCATAAACTCGTAAAGGGAAGGA
GAAGAAGGAGGAGCAGGTGATCAGCCTGGGTCCTCAGGTGGCCGAGGGCGAGAACGTCTT
CGGCGTCTGCCACATCTTTGCCTCCTTCAACGACACCTTCGTCCACGTCACCGACCTCTC
CGGAAAGGAAACGATCTGCCGTGTGACCGGTGGGATGAAGGTGAAGGCGGACAGAGACGA
GTCTTCTCCGTACGCCGCCATGTTGGCGGCTCAGGACGTCGCTCAGCGCTGCAAAGAGCT
CGGCATCACGGCGCTGCACATCAAGTTGAGGGCCACCGGGGGCAACAGGACGAAGACTCC
TGGTCCTGGAGCCCAGTCTGCTCTCAGAGCTCTGGCTCGTTCCGGCATGAAGATCGGGCG
CATCGAGGACGTCACGCCGATCCCGTCAGACTCGACCAGGAGGAAGGGTGGTCGCCGCGG
TCGCCGTCTGTAAACGGCGCCATTTTCACCACAATAAAAGATTAGTCACCTTCTGTCTCC
GTGTCTTGTCAATGACCTGATCACCGATCCATCAGTTTGAACTTCCTCACATGATTATAT
GAACATTAATTAGCAGTGGGTGGAGCTTTGAGGAGAAACCTTCATGTTTACTGTCAAACA
TTAAAATCTGATTAAAACATCACAGAGTGCAAATGGGATCCGTCCACGCTAGAGACTGTT
GGTGCTGGAGTAACTGAGTACCTCGGCCGCGACACGCTAAGCC
>RBEST_C714
GGCCGGGGTTGGCCTCGCTGCTCGTCCACAAAGACAGGGTTTGACGGGTACAGATCGACG
GTTGGAACCTCCAGAAGAGGAAGTGTCACCTGCAACCGCGTTGTGTTAAGCACCAAACTT
TACCATGGGCAAAAAGTCTCGCGGAGAAGAGTCTTCATCCTCTGATGAGGAAGAATATGT
TGTGGAAAAAGTGCTGGACAGGAGGGTGGTGAAAGGAAGGGTTGAATTCTTCCTAAAGTG
GAAGGGATACTCGGACAAGCACAACACATGGGAACCAGAGAAAAACTTGGATTGCCCTGA
GCTTATTGCAGAATTCACGAAGACCTACAAGAAAAGCAGTGGTGGGACCTCCACACCAAG
CAGTGGGGCCAGCAAATCAAACACGGCGTCCTCTGGACGCGCCAAAGATTCCAGCAGCTC
AAAGAAGAGGAGCTCTGACGATGACGAGGAAGGTGGAAGTAAGCCCAAGAAGAAAAAAGA
GGATGACATTCTTGTCNCACGCGGNTTTGAAANAGGACTTGAGCCGGANAAAATCATTGA
AGCACNAAACTCATGNGGNNACCTCATGNTTCTTNTGAAGNGNAANANTCTGATGAGGNT
GANNNCGTTCNCGGCCGGGGTTGGCCTCGCTGCTCGTCCACAAAGACAGGGTTTGACGGG
TACAGATCGACGGTTGGAACCTCCAGAAGAGGAAGTGTCACCTGCAACCGCGTTGTGTTA
AGCACCAAACTTTACCATGGGCAAAAAGTCTCGCGGAGAAGAGTCTTCATCCTCTGATGA
GGAAGAATATGTTGTGGAAAAAGTGCTGGACAGGAGGGTGGTGAAAGGAAGGGTTGAATT
CTTCCTAAAGTGGAAGGGATACTCGGACAAGCACAACACATGGGAACCAGAGAAAAACTT
GGATTGCCCTGAGCTTATTGCAGAATTCATGAAGACCTACAAGAAAAGCAGTGGTGGGAC
CTCCACACCAAGCAGTGGGGCCAGCAAATCAAACACGGCGTCCTCTGGACGCGCCAAAGA
TTCCAGCAGCTCAAAGAAGAGGAGCTCTGACGATGACGAGGAAGGTGGAAGTAAGCCCAA
GAAGAAAAAAGAGGATGACATTCTTGTCNCACGCGGNTTTGAAANAGGACTTGAGCCGGA
NAAAATCATTGAAGCACNAAACTCATGNGGNNACCTCATGNTTCTTNTGAAGNGNAANAN
TCTGATGAGGNTGANNNCGTTCNC
>EST_75611577
GATTTCCAGCGCCACACTGGGAAACATAGGTCACACCACCAGCACAGTTGTAGAAGCTGG
TTTGGTCATCTGGGTTTGGGTAAAGGCCATCTGGTTTCCCATTGCAGAATCCAGGTCCTG
GGGCATGNNNNNNNNNNNNNNNNNNNNNNNNNNNNNNNNNNNNNNNNCTGTTAGGGTCAG
GTTTGGGAGTAGTGGTTGGGGGGGGGGTGGGAATGTCAATTTCAAGAAGGCTGCGAAGAT
GAGAGAGCAGGGGATGGGCACCCTCCCCACAGAATTTTCCCGCAAAGTCATCCAAATCAA
GGGCCCACACAAAGGCACCGCCAAACTTCTGATCTTTCAGGTAACGTACCTTGGTTTCAT
AGCTCTCCTTGTTGTCAAATCCTACCCACTCATTGTTTTTGAAAGCATAGGGGACTTTCT
GGTCTTCAATCCAGTTAATGGTGGTGCCTTTCAGGAAGGTACAGATCTCATAATAAGACC
AGAATCCAGCTTCACGGGTGTATGGACCAGCTGATGCTGGGCCACTAGCTGGGGCACCAA
CACCAGTGTTCGATGATGTCAGACGGAAGGTACGACCATAAGATGCAAATCCCATCCTCA
GCTTCTCC
>C1032
GGCTTAGCGTGGTCGNGGCCGAGGTCCGCCTTCTCGACACCCGAGCTCCACACCGCGGGG
AGGGGCCCTTGCAGGACAGTGCCGGTCATTAAGGTGCCTCCTCACAGTCAGGTGAACGGG
ACGGGCAGCAGTCTCATCTTTCTCTGTGAAGTGTTTGCGTTTCCGATGGCGTTGGTCGAG
TGGACGAAGGAGGGACGAGACGTCGTCCTGCCCGGAGACGATCCCCACATCTCCGTCCAG
TCTCGCGGCGGTCCTCTGAAGTTCGAGCTCTCCAGCTGGCTGCAGATTGAGGGGGC
>C228
AGGCGGCCGACATGTTTTTNNTTCNNCANTTNTTNNATGAGTTGTTACAGAGATGTGGAT
TTATTTCAAGATTCAAGTTACAAAAAACATACACACAAAAACAAAACCCTTCTCATTTAA
TACAACAGGGAGGGGACAAACCAGGAAATTCTGCAAATGGCAGAAGTGAGTCAATAGACA
TGTTTTTTGTTTTAGTTCTGAACTGTAGGGAAGTGTTCCAGGTATAACAGCTGCTCTTGA
AGTAGGAACGTTGATCAGACCATGTCACTATAAAATATTTAGCAGCTAAAAGCTGAACAT
TAGACTTTGAGTGAGTGTTACTGTTAAAAATAAACAGTTTGACAGTCCACTTGTTTCAGC
ATCTTTATGTTAATGTTTCCTCATTTCTTATGAACTCGCCCACATCAGCCTGGTGGAACA
CAACAATAGACATGGGGTCCACTCGCCGACACTCCTGCGTAGACTTGGCCGCCACACCAA
AACCCAGAGGCACATCTGCCATGGAGTAAACCACAACTCCCTGATACTGCATAGTGTTCT
CAGTAATTCTGCCAAGACCAGATTTTAGGCGGCCGACATGTTTTTNNTTCNNCANTTNTT
NNATGAGTTGTTACAGAGATGTGGATTTATTTCAAGATTCAAGTTACAAAAAACATACAC
ACAAAAACAAAACCCTTCTCATTTAATACAACAGGGAGGGGACAAACCAGGAAATTCTGC
AAATGGCAGAAGTGAGTCAATAGACATGTTTTTTGTTTTAGTTNTGAACTGTAGGGAAGT
GTTCCAGGTATAACAGCTGCTCTTGAAGTAGGAACGTTGATCAGATCATGTCACTATAAA
ATATTTAGCAGCTAAAAGCTGAACATTAGACTTTGAGTGAGTGTTACTGTTAAAAATAAA
CAGTTNGACAGTCCACTTGTTTCAGCATCTTTATGTTAATGTTTCCTCATTTCTTATGAA
CTCGCCCACATCAGCCTGGTGGAACACAACAATAGACATGGGGTCCACTCGCCGACACTC
CTGCGTAGACTTGGCCGCCACACCAAAACCCAGAGGCACATCTGCCATGGAGTAAACCAC
AACTCCCTGATACTGCATAGTGTTCTCAGTAATTCTGCCAAGACCAGATTTT
>C1108
GACTACTACCCAGTAAAACAGGTTGTGGAGAAAAATGAATGCCATCCAGGTGATTTCCCT
CACTTTGCTGTCCATTGTGGCTGCCGGTGCTCAGTCTATAAAACCAGGAAGATGCCCCGT
GCCTGCCGTTCAGGAGAAATTTGATGCTGCAAGGTATCTTGGTAAATGGCACGAAATCCA
GAGACTGTCAAACAGCTTCCAGAAGGGCCAGTGCAGCACTGCCACCTACAGCCTGCAAAG
CCCAGGAGTCGTTGGTGTCCTCAACAAGGAGCTGCTTCCTGACGGCACCATTGACAGCAT
CAACGGCACTGCCAAGGCCGCAAGTTCATCTGAGCCTGCCAAGCTGCTGGTCACCTTCTT
TGAGGACACTCCCCCTTCCCCGTACTGGGTTCTGTCCACCGACTACGACAACTTCGCCCT
GGTCTACAGCTGTACTGAAATCGAATCGTTACATGGGGAGTTCATCTGGATCCTGAGCAG
AAATCCCACCCTTCCTAAGGAGACCCTGGAGGAGCTGCAGAGCATCCTGTCCTCTTTCGG
AGCCAGTGTGGAGAAGCTGCTTGACACCAATCAGGACAGAGATTACTGCAGAGTCATGCA
CGAGTAAACATGTGCTGTGGTTGTCACTGACCCCATGAGAGGTCAATGCNNNNNNNNNNN
NNNNNNNNNNNNNNNNNNNNTACTGTCAGATATAATACAAGATTAATTAATATGCTAAAT
TAATGTCTGCTTTAACTCTTCGGGCAATATTTATATTGTTGCACTCATAAAAGTGGACCA
TCCTCACTGCAAAAAAAAAAAAAAAA
>EST_75611685
ATGCAACCAAGGAAAGACCGAGACAACCAAAAACGTGCTGCAAATTCACATTTCCAGCAT
GTCATTTCTGAACAGTGGGAACCTTGAGATGTTTCATAATGAACTCAAAGCCTAAGATGA
AAGACTCTGGAATTCAGTGAGGCTGATGAGAAAGGGCCCAGGCCAAAACTGAAACCATGG
AAGTCTTTCAAAGCTTGTGCAATGTGTTACGTTTTTTTTGACTTAATGTGAAGATGTTAG
GCTTTTGAAAACAAACCGCCAAATTTGCAGGAGTATGTTGAATATTTCGGGGGAAGAGGG
GAAATAACAAAAGATGAACCCTGACTTAAAAAATGAAATCAAAATAACAGAACGTATACA
GTACAACAAATTGGAAAAAATAAAAACAACCCAAATTCAGAAAAATACTTTTTTTGTGTG
AGGGCCAAGTGCTATCACTTTCAAACTGTTACTTCTAACTGAAACAATAATTGGTTTAAA
GCCACTGTGTATGTAGATATGTTGACTTTGTATTAAAGAAATGTTGTCCG
>RBEST_C359
TTTTCTCGTCCCTGAGCGAGGCCGGCGTCAAGATGAACGACACTGTAACAGTCAGGACCC
GCAAGTTCATGACGAACCGACTGCTTCAGAGGAAGCAAATGGTCGTCGATGTCCTCCATC
CCGGCAAGGCCACAGTCCCAAAGACTGAAATCAGGGAGAAGCTCGCCAAGATGTACAAGA
CCACCCCTGATGTCGTCTTCGTCTTTGGCTTCAGGACTCAGTTCGGTGGTGGCAAGACAA
CAGGCTTTGCCATGGTGTACGACTCCCTAGATTATGCCAAGAAGAATGAGCCCAAGCACA
GACTGGCCAGGCACGGTCTCTATGAGAAGAAGAAGACCTCCAGGAAACAGCGCAAAGAAC
GCAAGAACAGAATGAAGAAAGTACGAGGCGTCAAGAAGGCCAGTGTTGGCGCTGCTGGCA
AAAAGTGATCCCAGACAGCCAGGGAGGGTCTCCGTGCTCAAGATGTTCTTGTATATTGTC
ATCAAATAAAGTTTGGAAAAAATTGGAAAAAAAAAAACGGAAAAAAAANANANNNNANAN
NNNNNANNACCTTGTCGGCCGCCTTTTTCTCGTCCCTGAGCGAGGCCGGCGTCAAGATGA
ACGACACTGTAACAGTCAGGACCCGCAAGTTCATGACGAACCGACTGCTTCAGAGGAAGC
AAACGGTCGTCGATGTCCTCCATCCCGGCAAGGCCACAGTCCCAAAGACTGAAATCAGGG
AGAAGCTCGCCAAGATGTACAAGACCACCCCTGATGTCGTCTTCGTCTTTGGCTTCAGGA
CTCAGTTCGGTGGTGGCAAGACAACAGGCTATGCCATGGTGTACGACTCCCTAGATTATG
CCAAGAAGAATGAGCCCAAGCACAGACTGGCCAGGCACGGTCTCTATGAGAAGAAGAAGA
CCTCCAGGAAACAGCGCAAAGAACGCAAGAACAGAATGAAGAAAGTACGAGGCGTCAAGA
AGGCCAGTGTTGGCGCTGCTGGCAAAAAGTGATCCCAGACAGCCAGGGAGGGTCTCCGTG
CTCAAGATGTTCTTGTATATTGTCATCAAATAAAGTTTGGAAAAAATTGGAAAAAAAAAA
ACGGAAAAAAAANANANNNNANANNNNNNANNACCTTGTCGGCCGCCT
>C363
GTGCTTTTTTTCATAGCAAAGATGGCAGAGGGAGACAAAGCTACCAAGAAGAAGAAGCAC
GGGAGCCGGAACCCGGTTCTGGCCCGGGGCATCGGTCGCTACTCCCGGTCCGCTATGTAT
GCTCGCAGGGCCATGTACAAGAGGAAGACCAAGACCACTGAGACCAAGGTGGAAAAGAAG
ATTAAGACTAGACCCAAGGCCACTGTCGTCAAAACCGTTGGAGGAGACAAGAATGGAGGC
ACTCGTGTTGTCAAACTGCGCAAGATGCCCCGCTACTACCCCACAGAGGACGTGGCCCGT
AAGCTGAAGAGCCATGGGATCAAGCCTTTCTCCCAGCACAAGAGGAACCTGCGTGCCTCC
ATCACACCAGGAACTGTCCTCATTCTGCTCACTGGGCGCCACCGTGGAAAGCGTGTGGTC
TTCCTGAAGCAGCTCTCCAGTGGTCTCCTGCTCGTCACCGGCCCTCTTGCCCTGAACAGA
GTCCCCCTGCGCAGGGCCCACCAGAAGTTTGTGATTGCCACAAACACCAAAATTGACATC
TCTGGTATGAAGATCCCCAAAACCGTCAACAATGCCTACTTCAAGAAGAAGAAGCTGAGG
AGGCCCCGACACCAGGAGGGAGAAATCTTTGATACAGAAAAAGAGAAATTCCAGCTGACA
GAGCAGAGGAAGGAGGACCAGAAAGCCGTTGATTCTCAGCTGTTGCCCCCGGTCCGCTAT
GTATGCTCGCAGGGCCATGTACAAGAGGAAGACCAAGACCACTGAGACTAAGGTGGAAAA
GAAGATTAAGACTAGACCCAAGGCCACTGTCGTCAAAACCGTTGGAGGAGACAAGAATGG
AGGCACTCGTGTTGTCAAACTGCGCAAGATGCCCCGCTACTACCCCACAGAGGACGTGCC
CCGTAAACTGAAGAGCCATGGGATCAAGCCTTTCTCCCAGCACAAGAGGAACCTGCGTGC
CTCCATCACACCAGGAACTGTCCTCATTCTGCTCACTGGGCGCCACCGTGGAAAGCGTGT
GGTCTTCCTGAAGCAGCTCTCCAGTGGTCTCCTGCTCGTCACCGGCCCTCTTGCCCTGAA
CAGAGTCCCCCTGCGCAGGGCCCACCAGAAGTTTGTGATTGCCACAAACACCAAAATTGA
CATCTCTGGTATGAAGATCCCCAAAACCGTCAACGATGCCTACTTCAAGAAGAAGAAGCT
GAGGAGGCCCCGTCACCAGGAGGGAGAAATCTTTGATACAGAAAAAGAGAAATTCCAGCT
GACAGAGCAGAGGAAGGAGGACCAGAAAGCCGTTGATTCTCAGCTGTTGCCCCTCATCAA
GAAAGTACCTGCCCGGGAGGCCGCTCGACGCTCTTCCTTCTTCCTGTCTAATGGCGTCTA
CCCACACAAGCTGGTTTTCTAAATGTGTGTTGAAATAAACAGTGACCGCCTCAAAAAAAA
>EST_75611701
GGGAAGCATCGATGACTTTTTTTAGGAGACGTGTGCCATGTTTTAGTCTGCATCCATCGA
CAAACACAGAGGAACAGAGAGCGAGATAGAGAGAGCTCCACATGGATTCTAAAACACCTC
AGGTTATTTCACTTCAGCCAGGAGACATTCAAAGTAATTCCTCCTATGGGCGCATCGTTC
ATATCTATTCATAAATATATTTAAAGTTGGAAATATCTTGTTTATGCTGGTTGTCCGGGT
ANNNNNNNNNNNNNNNNNNNNNNNNNNNNNNNNNNNNNNNNNNNNNNNNNNNGATGGCCC
CACAATTCCAAAAAAAAAAGGTTGGGCGAAAGGTGGANNNNNNNNNNNNNNNNNNNNNNN
NNNNNNNNNNNCCCCCCCCTACCAACTGGCACCACTTTGGGAGCCTTTTTAAGGAAGTCA
TCTAAGCTAAGGTTTCACACAAATAAGGGCCGGCTTGAAAACACACCCGCGTACGCGCGG
GGCAGGAGCGCCCCCGGCCGGCCACATATCGAACAGGAGGAAAAAGGGGGGTTTACTAAT
TTTGATAAAAAAATTGGTCGGGGCCGAGTTTGC
>C307
ACTGTTTTGGAATATGGAAGTCACTGTTTGAGAAGGTAGTGAGGTTGGGGGTTGTGTAAA
TATAGGCGCCGAGTACACAGAAAACTGACTGCTTGGCGCCTCGTACAACCTCTTGTCAGA
ATGTTGCATAAAAAGGTAGAGCTACTAGTGCTTTTTAAAGTTCCGTTGCCTGTAGAACTG
CCACAGTAGGCCACTGCCTGACCATTGCACTTCTCTTTCATTCTCTTTAGCTTTCTTAGG
CTTTAGTTTAACCACAACAATGAATTTACTTGTATCTTACTGCTAAAATAATAGCATTGC
TGCCAAAAAAAAGTTTGCTTCTATATACATTATGTTATTGGCTTGAGTTTGAACTCATCT
TGTTCCCATGTTATACTTAGTAGAGTTTCTCTGGTGCTTTTTTTTTGTTTTTGGGAGGGG
TTAAACATTTCCCTCTTTGTGTGTCTTACTTTTCCAAGACGTAGTGGTCCAGCTTTCAGT
GAGACCTGATCTGAATATAGCATGGTGAAAACTGAAACCAAAGTCTAGATGAACTGTTTT
GGAATATGGAAGTCACTGTTTGAGAAGGTAGTGAGGTTGGGGGTTGTGTAAATATAGGCG
CCGAGTACACAGAAAACTGACTGCTTGGCGCCTCGTACAACCTCTTGTCAGAATGTTGCA
TAAAAAGGTAGAGCTACTAGTGCTTTTTAAAGTTCCGTTGCCTGTAGAACTGCCACAGTA
GGCCACTGCCTGACCATTGCACTTCTCTTTCATTCTCTTTAGCTTTCTTAGGCTTTAGTT
TAACCACAACAATGAATTTACTTGTATCTTACTGCTAAAATAAAAGCATTGCTGCCAAAA
AAAAAGTTTGCTTCTATATACATTATGTTATTGGCTTGAGTTTGAACTCATCTTGTTCCC
ATGTTATACTTAGTAGAGTTTCTCTGGTGCTTTTTTTTTTGTTTTTGGGAGGGGTTAAAC
ATTTCCCTCTTTGTGTGTCTTACTTTTCCAAGACGTAGTGGTCCAGCTTTCAGTGAGACC
TGATCTGAATATAGCATGGTGAAAACTGAAACCAAAGTCTAGATGAAGTGTTTGAATAAT
GTACAAAATTATCCAGGTAACCCATTACTCTGGACCCAGCAACGACACTATACCTGTGCT
TTCAATATCACTCTTAACAGAAGGACTAGCCTCACTGTCAGCAGAAGTAGCTTAGGAGCG
TCAATAACCTGGTGCGTATGAAATGTGTGCGTGTGTGCGTGTGTGCTATTTTCAAATATG
ACGCTGAAAGTAGCTCTGGTTGGTTTAATGTGTTCCTTTGTTGAAATCCTGCATTTGAAT
TGTTATGTCTGACCATTGCACTTCTCTTTCATTCTCTTTAGCTTTCTTAGGCTTTAGTTT
AACCACAACAATGAATTTACTTCGTATCTTACTGCTAAAATAATAGCATTGCTGCCAAAA
AAAAAGTTTGCTTCTATATACATTATGTTATTGGCTTGAGTTTGAACTCATCTTGTTCCC
ATGTTATACTTAGTAGAGTTTCTCTGGTGCTTTTTTTTTGTTTTTGGGAGGGGTTAAACA
TTTCCCTCTTTGTGTGTCTTACTTTTCCAAGACGTAGTGGTCCAGCTTTCAGTGAGACCT
GATCTGAATATAGCATGGTGAAAACTGAAACCAAAGTCTAGATGAAGTGTTTGAATAATG
TACAAAATTATCCAGGTAACCCATTACTCTGGACCCAGCAACGACACTATACCTGTGCTT
TCAATATCACTCTTAACAGAAGGACTAGCCTCACTGTCAGCAGAAGTAGCTTAGGAGCGT
CAATAACCTGGTGCGTATGAAATGTGTGCGTGTGTGCGTGTGTGCGATTTTCAAATATGA
CGCTGAGAGTAGCTCGGGTTTGTTTAATGTGTTCATTTGTTGAAATCCTGCATTTGAATT
GTTATGTCTAAACACCAGAAATCAGTGCCTTAGACCTGGAAACAGTACAGGTCGCTACCA
TTACCTGCACATAGGATTTTTTTTTTGCCACGTGGCGTTTCAAGAACAAGTGTGCTTTGA
TGAAGATGGCATCAAACTAGTGCTTTGTGACTCTATTTCCTATGTGTGTGAAATTTGCAT
TATTAAGTTGAAGCTGAATCTTTAAATTTTACTAAAAGTGCAGAGACTGTAAGGAATATG
TATGCCAATAAAGCCCATTCACCACAACNNNNNNNNNNNNNNNNNNNNNNNNNNNNNNNN
NNNNNNNNNNNNNNNNNNNNNNNNNNNNNNNNNNNNNNNNNNNNNNNNNNNNNNNNNNNN
NNNNNNNNNNNNNNNNNNNNNNNNNNNNNNNNNN
>C349
TAACCCCGCACCTTGATTTGCCATCCTAGTCTTCTCTTGATTAGTTTTCCTAACAGTCAT
CCCTCCAAAAGTTCTAGCACATACTTTCCCAAATGACCCTACACTTCAAAGCACAGAAAA
ACCCAAAACAGAACCCTGAACCTGACCATGACACTAAGCTTTTTTGACCAATTTATGAGC
CCCACATACCTGGGTATCCCCCTAATTGCCCTTGCTCTTAGTCTACCTTGAATTCTCTAC
CCAAAACCCACCACACGTTGATTAAACAATCGCTCTCATCACACTCCAAGGATGGTTTAT
TAACCGTTTTACCCAACAAATTTTTCAGCCCTTAAGCCTAGGGGGCCATAAATGAGCCGC
CCTTCTCGCCTCCCTTATACTCTTTCTAATTACCNTTAAACATACTTGGNCCTTCTACCC
TACACCCTTACCCCCACAACACAACTGTCTCTCCAACATAGCTTTCGCNTGTTCCCCNTC
TGATTTGCAACAGTCATTANTGGGTATACGAAATCAACCCCACACATGNCGCTNAGGCCA
TCTTCTACCACAAGAAACCCCAGCCCCCCTAATTCCCGTCCTAACAATCATCCAACCAAT
AAAGTTCTAGCACATACTTTCCCAAATGACCCTACACTTCAAAGCACAGAAAAACCCAAA
ACAGAACCCTGAACCTGACCATGACACTAAGCTTTTTTGACCAATTTATGAGCCCCACAT
ACCTGGGTATCCCCCTAATTGCCCTTGCTCTTAGTCTACCTTGAATTCTCTACCCAAAAC
CCACCACACGTTGATTAAACAATCGCTCTCATCACACTCCAAGGATGGTTTATTAACCGT
TTTACCCAACAAATTTTTCAGCCCTTAAGCCTAGGGGGCCATAAATGAGCCGCCCTTCTC
GCCTCCCTTATACTCTTTCTAATTACCTTAAACATACTTGGCCTTCTACCCTACACCTTT
ACCCCCACAACACAACTTTCTCTCAACATAGCTTTCGCTGTTCCCCTCTGATTTGCAACA
GTCATTATTGGTATACGAAATCAGCCCACACATGCGCTAGGCCATCTTCTACCAGAAGGA
ACCCCAGCCCCCCTAATTCCCGTCCTAATTATTATCGAAACAATTAGCCTATTTANC
>DQ001950
GCCAGCTACATCGAGAAGGTGCGCCTGCTGGAGCAGCAGAATAAGGTGCTGGTGGCAGAG
CTGAACCAGCTGAAGGGGAAGGAGCCAAGCCGACTGGGAGACATCTACCAGGAGGAGCTC
AGGGAGCTACGACGACAAGTCGATGGTCTCACCAACAACAAGGCTCGACTGGAGATCGAG
AGGGATAACCTGGCTGCAGATGTGGCTGCACTTAAGCAGAAACTGCAAGATGAAATTGGG
CTCCGACAGGATGCAGAAAATAATCTAAATGGCTTCAGACAGGATGTGGATGAGGCGTCT
TTAAATCGTGTCCAGCTGGAGAGGAAGATTGATGCCCTGCAGGATGAGATAAACTTCTTG
AAGAAAATTCATGAGGATGAACTACGTGAGTTACAGGAGCAGATCATGGCCCAGCAGGTC
CATGTTGATCTGGATGTGTCTAAACCAGACCTGACTGCTGCTCTCAGAGACATCAGGGTC
CAATATGAAAACATGGCAAGTTCAAATATGCAGGAGACTGAGGAGTGGTATCGCTCGANG
TTTGCTGA
>C344
GCAAACCCNGAAGCAGCATATGAACGATAGCGAGTGGAAGAGCTTTGAGACCTGGATGCG
CTACTGGCTTATCTTCAAGATGGCCCAGCAGCAGCCTGCAACCCCCACACCTCAGTCAGC
CACTACCATCAAGACCAAATGCCAGGTGGAGGCAGGACCTGGACCCAGCAAGATTGGTTC
ATACAAGCCCCAGTGTGACGAGCAGGGCCGCTACAAGCCAATGCAGTGCTGGCACGCCAC
CGGCTACTGCTGGTGTGTGGATGGCGAGGGCCATCCCATCGAGGGAACCACCATGCGTGG
CCGTCCCGACTGCCAGAGAGCTGCATTTCCTCGTCGCATGATGGTTGCACCCAGGCTGAT
GCAGAAGACATACGACATGGATGATGAAAAACAAAAGTGAAGCAAATCTTGAAGAAAGAT
TTCATCGAGCAATCTCTGCAAATGACAGACTTCATGCCGCACTTCGATTATTAACGCTTC
TATCGCTGATGAGCTCATTTTGTGTAGAATCTTGTGATTTTAACCATTTTTTGTGGCTGC
TTGAAATCGGATCAATAGAGGCCTGTTACACCTTAGTGCATTTAATTTTGAAAAAAAAAT
TGCCTTTACGTCANATTTGTTTTGGGGGCAAACCCNGAAGCAGCATATGAACGATAGCGA
GTGGAAGAGCTTTGAGACCTGGATGCGCTACTGGCTTATCTTCAAGATGGCCCAGCAGCA
GCCTGCAACCCCCACACCTCAGTCAGCCACTACCATCAAGACCAAATGCCAGGTGGAGGC
AGGACCTGGACCCAGCAAGATTGGTTCATACAAGCCCCAGTGTGACGAGCAGGGCCGCTA
CAAGCCAATGCAGTGCTGGCACGCCACCGGCTACTGCTGGTGTGTGGATGGCGAGGGCCA
TCCCATCGAGGGAACCACCATGCGTGGCCGTCCCGACTGCCAGAGAGCTGCATTTCCTCG
TCGCATGATGGTTGCACCCAGGCTGATGCAGAAGACATACGACATGGATGATGAAAAACA
AAAGTGAAGCAAATCTTGAAGAAAGATTTCATCGAGCAATCTCTGCAAATGACAGACTTC
ATGCCGCACTTCAATTATTAACGCTTCTATCGCTGATGAGCTCATTTTGTGTAGAATCTT
GTGATTTTAACCATTTTTTGTGGCTGCTTGAAATCGGATCAATAGAGGCCTGTTACACCT
TAGTGCATTTAATTTTGAAAAAAAAAATTGCCTTTACGTCAGATTTGTTTTGGGGTCTAT
TCATATAATCTACGATAAGTACATTAAACTATGTGAGTGTTTAATATGTTTGGTTCTGAT
GAATGCTTAATGATGCGGGTCGGTTTACCCGCATCTCCTTCTCTTAAAATGCAGGAAAAT
GGAAGCTTGGTTGTGATGCTCTGAACATTGNAAAAATTGCATTTATTAATGTAAAACAGC
CTAATTTCTTCGCGTGCTGGTCTGATAATCCAAACCTCACAGAGGGCAGTTTAAATAGGT
TCTATTACTTTGCTAGAAAGTAGTGTCAGGAAAAAAAACAAAGCAACTGGGNAACAATCT
AAAAAGAGATGTTGCTATTTTACATATAACCTAATGAATCATTTTCATTTCCNACTANAA
ATCTAGCTAGTATAAATCTNCATCCATAAATACTACCACAAATGACAGACTTCATGCCGC
ACTTCAATTATTAACGCTTCTATCGCTGATGAGCTCATTTTGTGTANAATCTTGTGATTT
TAACCATTTTTTGTGGCTGCTTGAAATCGGATCAATAGGGGCCTGTTACCCCTTAGTGCA
TTTAATTTTGAAAAAAAAAATTGCCTTTACGTCAGATTTGTTTTGGGGTCTATTCATATA
ATCTACGATAAGTACATTAAACTATGTGAGTGTTTAATATGTTTGGTTCTGATGAATGCT
TAATGATGCGGGTCGGTTTACCCGCATCTCCTTCTCTTAAAATGCAGGAAAATGGAAGCT
TGGTTGTGATGCTCTGAACATTGNAAAAATTGCATTTATTAATGTAAAACAGCCTAATTT
CTTCGCGTGCTGGTCTGATAATCCAAACCTCACAGAGGGCAGTTTAAATAGGTTCTATTA
CTTTGCTAGAAAGTAGTGTCAGGAAAAAAAACAAAGCAACTGGGAACAATCTAGAAAGAG
ATGTTGCTATTTTACATATAAACTAATGAATCATTTTCATTTCCAACTAGAAAATCTAGC
TAGTATAAATCTACATACCATAAATACATACCATACACTGTGGGTGAACCTATCCTTCAC
AGGATGTGAATATGATAAAGTTACTCTTCTATGACATGTTTGTTTTAATAAGGTTGATGA
ATAAAGTTTTCCTAGNNNNNNNNNNNNNNNNNNNNNNNNNNNNNNNCNTGTCGGCCGCC
>EST_75640837
GGCTTTCGAGCGGCCCGCCCGGCAGGCACTTTACTCTGCATCAAGGCCAGGTTTTTTTGT
GGCCAGCAGGAATCTAGCGAGGTCCTTCAGTGTGTCTGCACAAAGGGACGGACTCAAGTA
TGTGAATGCTCAGGAGATCCCTGTTGACACGAAGCTCATCACAGACAGAGCAGCACAGAC
ACTGCTATGGACAGAGCTCTTCAGAGGTCTAGGCATGACAATGAGCTACCTGTTCAGAGA
GCCTGCCACCATTAACTACCCGTTTGAAAAAGGACCACTGTCACCACGCTTCATAGGAGA
ACATGCATTGCGCAGGTATCCCTCAGGAGAAGAGCGTTGCATTGCTTGCAAGCTGTGTGA
AGCAATCTGTCCTGCCCAGGCCATCACCATAGAGGCAGAGACGCGCGCTGATGGCAGCAG
GAGGACAACTCGCTACGACATTGACATGACCAAATGTATCTACTGCGGTTTCTGTCAGGA
GGCATGTCCTGTGGACGCCATTGTAGAGGGTCCTAACTTTGAATTTTCTACTGAAACTCA
TGAAGAACTGCTCTACAACAAGGACCTCGGCCGCGACCACGC
>WG0AAA2YB24HM1_LOC485593
CGTTTCCCCCCTTATCCTTTCCTGCAGAACAGTAGATTATCATGCTATCATCTTATCTAC
TCAAACAGAATGCAGTTCCCATCATTTTGTGACGACACACTAAATTGTCAGAAAAATTTC
ACAAAAAGTGTACCTCGTCTTCCTGCCCTCGAGGCAAACATGCCAAGCTTGGGATCATGC
TT
>EST_75611770
GGTGCGTGCTGTGTTCGTGTGTGTTTGGATGGTTTCTGCTCGGTTGTTGGATTAACGGCT
AAACTCCGCAGCAGACATGGCGAGGAATGCTGAGAAGGCCATGACGGCCCTGGCTCGGTT
CAGACAGGCTCAGCTGGAGGAAGGAAAAGTCAAGGAAAGAAGACCCTTTCTGGCCTCAGA
GTGCAGTGAACTTCCTAAAGCTGAAAAATGGAGACGACAGATTATCAGTGAAATCTCGAA
GAAAGTCGCTCAGATCCAGAACGCTGGTCTGGGTGAGTTCAGGATTCGGGATCTGAACGA
TGAGATCAACAAGCTGCTGAGAGAGAAAGGTCACTGGGAGGTCCGCATCAAAGAGCTCGG
AGGACCCGACTATGCACGCATTGGGCTAAGGATGTTGGACCACGAGGGGAAGGAGGTGCC
CGGAAACCGCGGCTATAAATACTTCGGAGCGGCCAGAGACCTGCCGGGAGTCCGGGAACT
GTTCGAGAAGGAGCCTGCCCCAGCGCCGAGGAAGACGAGGGGGGAACTGATGAAGGATGT
GGATGCAGAGTATTACGGCTACAGAGACGAAGACGACGGCGTCCTGCTTCCTCTGGAGGC
GCAGTACGAGAAACAAGCTGTGCTGGAGGCGGTCCAGAGGTGGAAAACAGAGAGAGAGTC
TCGAGTGTCTGGAGAGAAACAGCAGGAGGAGGAAGAGGAGGAGAGCATCTACACCGTCCA
CAATGAAGAGCCTGATGATGAGGGGAACCAGG
>EE723961
GCTGGCCTTCTGGACCAGGCTGAGCCATCTCAGTTATCCCAATGCTGTGGTGTTTGATGA
GGTGTATTATGGACAGTTCGTGTCTCTCTACATGAAGAGGGTTTTCTTCATTGATGACAG
CGGACCACCTCTCGGTCACATGATCCTGGCCTTTGGAGCGTACCTGGGAGGTTTTGATGG
GAACTTTGTGTGGAACAGAATTGGAGCAGAGTATCCTAGCACCGTGAATGTGTGGAGTCT
GAGGCTTCTGCCAGCCCTTTGTGGAGCTCTCTGTGTTCCTCTGGTCTACTTGTTGACTCT
AGAGTTGAAGTTCTCCCACCTGTCTGCTCTGGGAGCTGCAGTGCTGTTGCTGCTGGGTGA
GTGCGTCCATGCTGAGTAAGAGTTAACGGCTTCCTGCTGAAAAGACTTTTAGCTGCTGCT
TTTAAATCAGTGAAGTGATGCTTTCCGAATATGCAGCGGGGTTGCTCTTTTCAGTCAAGT
CTGACTTTGAATCTTTGCTGTTCCAGAGAACTCTCTGATTGTCCAATCACGTTTCATGTT
ACTTGAGTCTGTCCTCATCTTCTTCGTGCTCCTGGCTTTCTTCTCATACCTGCGCTTCCA
CAATGCGCCCAGCA
>EST_75611613
GTACGCGGGGACTCTGCAGAGGGAAGCTCAGCATACAAATTAGACTGCGGCTGAGTGTTT
TTTGCAGCTGGTTAAAGTAAAGAAACCCTTCTACAATCATGACCACTTTTGATGACATCT
TAGAAGAAGCTGGGAAATTTGGCCGCTGCCAGAAGCGTATCTTCATCCTGCTGTGTATGG
TGTCCATGCCATGGGCAGGTGTGTATGTTGGGATAGTCTTCCAGGGTTTCACCCCTGATC
ATTGGTGTCGAGACCCTGCAGTAGTGGAGAGGAGAGAGGCATGCGGTTGGAACCTGACAG
AGAGTCGCAGGCTGACAGTACCTCTGGACAACAGCTCTGGTCAGCAGAGCAGCTGTGAGC
AGTACGAGGTGGACTGGAATGCCACTGAGCTCACCTGTGACAATCAAGAGCTGGAGGACC
TCAGCAGAACTCCCACAACCAGCTGCAAACATGGCTGGGAGTACGACTACGAGGGAAGAC
GGTCTTTTGTTACTGAGTTTGACCTGGTGTGCTCGAATGCATGGTTGGTGGACATGTTTC
AGGCCACTCTGAACGTGGGGTTCCTGGTTGGAAGCATTGCCATTGGCTACCTGGCTGACA
GGTTTGGCAGGAAAATGAGCTTCCTCATATCCAACTTGCTGAATGGGGTTGCAGGGATCC
TGGTGGCCGTGGCTCCAAACTACATATCTTTACTGGTTTTCAGGACTCTCTATGGGTTTG
GG
>EE723830
GCGGTGNAACAGATTAATCGCAGCCATGACAAAGGATCCAAATAAGCCGAGAGGAAAAAC
CTCCTCCTACGCCTTCTTTGTGGCGACCTGCCGCGAGGAGCACAAGAAGAAGCACCCAGG
AACCAGCGTGAACTTTGCAGAGTTTTCCAAGAAGTGCTCAGAAAGATGGAAGACCATGTC
CCCCAAGGAGAAGGGAAAGTTTGAAGAGATGGCCAAGAATGATAAGGTCCGGTATGACCG
GGAGATGAAGACCTACGTGCCACCTAAAGGTGCCAAGAAGGGAAAGAAGAAGAAGGACCC
CAACGCCCCCAAAAGGCCCCCCTCCGCTTTCTTTGTCTTCTGCTCCGACCACCGTCCCAA
GATCAAGGAGGATAACCCTGGCATCTCCATTGGTGACATCGCCAAGAAGCTTGGCGAGAT
GTGGGCCACGCAGGGCGCCAAAGACAAGGCCCCCTACGAGGCCAAAGCCGCCAGACTGAA
GGAGAAATACGAGAAGGATGTTGCCGCCTACAGAGCCAAGGGCGGCTCTGGGAAGAGCGA
CGCCGGAAAGAAGAGCGGGCCCGGCAGGCCCGCCGCCNAGAAGGCAGAACCGGGCTNNNN
NNNNNNNNNNNNNNNNNNNNNNNNNNNNNNNNNNNNNNNNNNNNNNNNNNNNNTTGA
>TNU63663
AAAGAGTTCATCATTCGCCGAGATGCAACTAATAGAGTTCTCAATGTTCTGCGCCACTGG
GTCTCCAAACATTCACAGGTCTGTCTGTACCCACCACTCTCTGTGCATGT
>RBEST_C460
AGGCGGCCGACATGNNNNNNNNNNNNNNNNNNNNNNNNNNNNNACGACGCTCGGCTCTCT
AGCTGGCCTCCACGCGCACCTTCTTCCTGGTCGGCGGCTCTTCTACCTCCGACTCCGAGC
TGGAGTCGGAGCCGCCGTCGAAAGCCGACACGGCGCTGCCTTTGGGGTTGGTGTACAGGC
TGCTGTCAGACGAGGAATAGTTGGCCTGGAGCTGAGCTGAGCCCTTCACTTTCTCCAGAG
CGCGGACTTGTTGCTCAAGCAGAGCGTTCTGCCTCTTCAGGTCGTCGATGTCCTGCTGGT
GTGTGTGGTTTTTCCGCCTCATGTACTGAATGTACTCTGTGGCTTTGTCTAGGATTTGAG
CTCGAGACGCCTGTTTGGTAGACTGCTCTTCTCCCTGCAGGGAGGGTACCGAGTCCCGGA
GGCTGTGAAAGCTGTCTTTGATGTGGTCCCTACGCTTGCGCTCCAGCGCATTGTGGTGTG
CCCGTTTGTCTGCCACAGAGTGATATCTCGGTGATTCTTCGTCACTATCGACTTCGATGT
CATCGTTATCACTCATTCTTCGGTTAAATAGGCTAGTTTAAAGGGACGGGTGGCTAAAAA
AACAACATGAATCAGCTTAGCACCGAGCGGCGCTCCTATACACGGACAGCTN
>EST_253831788
GGCCCGACGTCGCATGCTCCCGGCCGCCATGGCGGCCGCGGGAATTCGATTAAGCAGTGG
TATCAACGCAGAGTACGCGGGGATGTCAAACAGCAGCAGCCAGTAAACATGGCTGGTGTT
GGTTTCCGACGGTGGGCCCAAGCTCTGTCTAAGGGAAAGGGGTCTGGTATTTCATCCCTT
TTGTCGGGATGTAGAGCAGCCTCCGGCATGTCAAGGGACAGCCTGCCTGGGCCATATCCG
AAGACCCCCGAAGAGAGAGCCGCAGCTGCAAAGAAGTACAACATGAGAGTTGAGGACTAT
GAACCATATCCCGACAATGGAGAGGGCTTTGGTGATTATCCAAAACTGCCAGAAAGATCT
CAGCAAGAGAGAGACCCCTGGTACCAATGGAACCACCCTGACCTGAGGAGAAACTGGGGA
GAGCCGATGCACTGGGATTTTGACATGTACATCAGGAACCGTGTGGATACATCTCCCAGC
CCTGTGCCATGGTCCACAATGTGCAAGCAACTGTTTGGTTTCATTGGGTTCATGCTGTTT
ATGTTTTATGTTGGAGAGAAATTTCCAGCATACCAACCTGTTGCACCGAAGCAATATCCC
TTCAATGACCTGTACTTAGAGAAAGGAGGAGATCCTGAAAAACAGGCGGAAGAAGTCAAA
CATTACGAAATATAATCACTAAAATGTGATTCTACTTGTGTATATATATTTCTGTCAAGA
ATATAGACTTATGTTAAAAGCTAAAA
>C506
CGCGGAGGAATAAGAGCCGAGGTGCACGTGCGGCGTAGTTTATATTTTCACTTTTACGCT
TTCGTTTATTGACTGTTTGCGGCGACTTTGACTTTTAACCCAAAGAAGTAAAGCGGCAGA
AACAGCTGATATGTTCCCGTGACAAGTTCGTGAAATGGAGAAAAATAAGATGTGATTTCT
TTTCCACTGAGATGAGCAGAGAGTGACCGCAGCGCAGCAGGGAGGGGGTGAAGCTGACCG
GATCGTTCCCAGTGTAACAGGACCCGGCCATTCGAGAAGATGCTATAGAATATCCACCTG
CATCAAATCATTCATTCACAGCATATACAGTATATTCCCCTGACATGACCTCCTCCCCTG
CCCTGGATGCTGACCCGTTACCCCTCCTTCAGCTTGAGGAGGTGGACTCCAGTAAAGCCA
CAGAGAGGGTGAGCTCCCCGGGACTTCTGCCTGCTATGTACAGCCCTCCTGTGGGGATAG
ACAGCCACACCGTCTGCATTCCCTCTCCATACACAGACAGTAACCATGACTATAACCATG
GGCACGGACCTTTGACCTTCTACAGCCCCTCCATGCTGAGCTACACCAGGCCACCCATCA
CTGACAGTCCATCATCTCTGTGTCCTCCCCTCAGCCCCTCAGCCTTTTGGCCTTCTCACA
CTCATCACAGTGTACCTTCACTTACTCTGCACTGCACTCAGCCTCTCGTTTATAATGAAC
CCAGCCCACATGCACCCTGGTTGGATCCCAAAGTTCACAGTATCAGCCCCGGCAGCTCCA
TCATCACCTGTAACAAGCTGCTGGGAAAGAAATCTGAAGATGGAGCGGAAGGAGTGAAAT
CCTCATCGTGCTCATCTGCGCTAGGGAAAGCCGACATGCACTTCTGCGCCGTGTGCCACG
ACTACGCCTCCGGCTATCACTACGGTGTGTGGTCCTGCGAGGGCTGCAAGGCTTTTTTCA
AGAGAAGCATTCAAGGACACAATGATTACATTTGCCCTGCCACAAATCAGTGCACTATTG
ACAAGAACCGACGTAAAAGCTGCCAAGCCTGCCGGCTACGTAAATGCTATGAAGTGGGCA
TGATGAAGTGCGGGGTGAGGCGTGAACGTTGTGGCTTTCGTGGTGCCCGACACCGTCGCG
GGGGACCCCAGCCTCGGGATACGACAGGTCAGAGTTTGGTAAGGGTTGGATTGGGTTCTC
GGGGTCAACGGCATCTTCACCTGGGGACACCTCTCTCCACGCTCACCAACGTCCCTCACA
CAAATCAAACGCACCACTCAACCATGAGCCCAAAGGAGTTCATTTCCCGAATCATGGAGG
CAGAGCCGCCAGAGATCTACCTCATGGAGGACCTGAAAAAGCCGTCCACTGAGGCCAGCA
TGATGATGACCCTCACCAACCTGGCAGACAAAGAACTGGTTCTCATGATCAGCTGGGCCA
AGAAGATCCCTGGCTTTGTAGAGTTGAGTCTAACAGACCAAATCCACCTGCTGAAGTGCT
GCTGGTTGGAGATCCTCATGCTGGGCCTGATGTGGAGGTCGGTGGATCATCCTGGAAAAC
TAATCTTCTCTCCAGATTTCAAGCTCAACAGGGAGGAGGGGCAGTGTGTGGAGGGCATCA
TGGAGATTTTCGACATGCTGCTGGCAGCCACCTCTCGGTTCCGTGAGCTGAAGCTGCAGA
GAGAGGAGTACGTCTGCCTGAAGGCCATGATCCTCCTCAACTCCAATCTGTGCACAAGCT
CCCCACAGACTCCAGAAGAGCTGCAAAGCAGAAACAAGCTGCTGCGTCTCCTGGATTCTG
TGATCGATGCTCTGGTCTGGGCCATCTCCAAACTGGGCCTATCCACCCAGCAGCAGACTC
TGCGCCTTGGCCATCTCACCATGCTGCTCTCCCACATCCGGCACGTCAGTAACAAAGGCA
TGGATCACCTGTCCACCATGAAGAGGAAGAACGTGGTGCTGGTGTACGACCTCCTCCTGG
AGATGCTGGATGCCAACATAGCCAGCAGCAGCAGTCAAACATCAACATCCTCGCCTGGCT
CCGACACTTCCTCTGAACAGCAACAGTTCCCCCCACCGCCATCTCACCTGCAGCCAGGCC
CGGACCAGACCGCCACAGCTGCTGACAACACCACTGTGCCTCCAGTGGAAGTCCCAGTCC
TGGACAGACATCTGCACACCTTTCAGTCTACATCTCCATCACAGAATTTAGCGGGGTCTC
ACTTGGACAGCAATGATTACATTTCTGCGGAGCACTGGTCACTGAATAATGGGGATGCAG
GTCCAGGTCCATCGGCGGAGCCAACAACCTACGTCATCCCTGACAGAGTTGTCACGGAAA
CAGCTTGAGAGTGACAGAAGTCAATGACTGAGACTAAACCTTACTGGATATCCATCACCC
AAAGATTGAGCNNNNNNNNNNNNNNNNNNNNNNNNNNNNNN
>ONG_S25_F04_SOX9B
CACCCCAAAGACAGACCTTCCCTCCAGCAAAGCTGATCTGAAACGTGAGGGGCGGCCCATGCAGGAGGG
CACTAGCCGCCAGCTCAACATTGATTTTGGAGCTGTGGACATTGGTGAGCTGAGCACTGATGTCATCTC
CAATATAGGAAGCTTCGATGTTGATGAGTTTGATCAGTACCTGCCACCACACAGCCGTGCTGGGGTGAA
TGGCGCAGCGCAGGCTGGCTACAGCAGCGGCTACCCTATCAACAGCTCCTCTGTCGGCCAGCCAGCCAG
TGTTGGAGCCCACGCCTGGATGTCCAAGCAGCAGCAGCAGCAGCAGCAGCAGCAACAGCAGCTCTCTCT
GA
>WG0AAA15YE07HM1_DMRT1A
GCTTGTATAAATAAAGAACGCAGACAGTGATACAGCGCGAGTCAGTGAGTTCTGAGCGCT
CTATGACTGCCCTCGCGAGTAAAAGACAACTGTCTGTGTTTGTGTTTTCTAACTCAGGTG
CCTCAGCTGAAGAACTGTGGGGCGATTCTTAGAAATCCCCTGTCAATCATAAAATATGAA
TTTCTTACCACATCATGAACAATAACTAATTACATGCAATTTTTTATGAATTAAAGAACA
TTTTTTGAGACATTTTATTAAATTCAATCAGTTTATATTCCAAAATGTCTTTTTCCCAAA
GTCTGTTTTTTGTTTCATAATGGGGTTTTTCATAATAATGTATTTATTTCAGGAGGTCAT
TTAACAACTGAATTTCTTATTCAGGCAATCGGGGTCAGTGGGTGGGACCTGAATGCTCAT
TGGCTGCTGCTTAAACAGCTGCTTAAAATTAAAGTGTCTCAAAATGTTTCTATTATTATA
AAAAGAAAAAAATTGTACTGAAATAAATATTTAATAAAATATTATAAAAATACATAATGT
AAAATAAAAATTAAATGACACATTTTTAACACTTTTGTGTTCCATATTCTACTTCATATT
AAAAAGT
>AB290826
ATGACAACCAAATCCAAGAGTAGTGTTCCAGGTGACAAGGCGTCCTCATCTCTACTTCTG
TCATCTCCTCCTTTCCAGCGCCTGATCACCAAAGAGGGACGCTGTGCATTTCGTGTCCCT
CTGTCTTCTTCAGGCTCATGGAGCAAGTCTTTGCACAGAGCTTGGCTGCTGGCCCTGCAG
GACCTGTGGGGACTGCTGGTAAATCTTCGCTGGAGATGGACTCTTCTGGCCTTCTGCAGC
TCCTTCGTGGCTCACTGGTTGTTTTTTGCCTGTCTCTGGTATTTGTTGGCTCATTTGAAT
GGAGACCTTGATGTGCAGGATCATGATGCCCCACCACAGGGGCATGTTGTCTGTGTAAAG
TACATTACAAGCTTCTCTGCTGCCTTTTCTTTCTCTTTGGAGACACAGCTAACCATCGGT
TATGGCACCATGTTCCCCAGTGGAGACTGTCCCAGTGCCATAGCATTGCTGGCTGTACAG
ATGCTGCTGGGGCTCATGCTGGAAGTATTTATCACAGGTGCATTTGTAGCCAAGCTCTCC
CGCCCCCAGAAACAAGCAGGAGCCATCCAGTTCAGCCCCCAGGCAGTGGTAGGTCAACAC
CTGGGCCAGACATGCCTCATGATTCGAGCCACCAATCTGTTGAAGCGGCCTCTGGTCGAT
GTAAAGCTGAGTGCTGTGCTTTACGAGTGTGAAGGTCAGGCTCTACACCAGACCTCTCTG
GACTTCTATTTGGACCATTTGGGCCAAAAAGCATGTCCCTTGTTCATATTCCCACTCACC
TTTTACCACCCCCTGGACCCTCAGAGCCCGCTCTACCCTGCCCTGTGTGAGGGGTCAGCC
ACTAACTTTGAGTTGGTGGTTTTTCTGTCGGCCTTGCAGGAGGGAACTGGTGACTCTTGC
CAGAAGAGGACCTCCTACCTTCGCCAAGAAATCAAATTAAACCACTGCTTTGCCCCTGCT
TTCAGGATTGACTCCCGCGGGAGGTACACAGTGAGCACCCAGCACTTAAGCACAGCCCCT
TCAAATGAGCCTGTGAACAAAGACTCTGTAGTGCAGATCAACAGTGATGGGATGGAGTGA
>EE724075
GAAGATTGGAATAAAATCATGCATGACTGCATGGTGCAACCACCATTTTGCACCCCAGAT
AAACATCGCTACTGGGAGACGGACTGTGGCAACTATGCTGGAGCACTTATATACTTCTGC
TCTTTCTATGTCATTATAGCCTACATCATGCTCAACCTTCTTGTAGCCATCATTGTGGAG
AACTTCTCTCTGTTCTACTCCACTGAGGAGGACCAGCTGCTGAGCTATAATGACCTGAGG
CACTTTCAGATCATCTGGAACATGGTGGATGACAAACGGGAGGGTGTAATCCCCACATCC
AGGGTGAAGTTTCTGCTTCGTCTGCTCAGAGGCAGGCTGGAGGTGGACTTGGACAAAGAC
AAGTTGCTGTTTAAACACATGTGCTATGAGATGGAGCGACTTCACAGCGGAGGAGATGTG
ACCTTTCACGATGTGCTCAGCATGTTGTCATACCGCTCAGTGGACATAAGAAAGTCTCTC
CAGCTGGAGGAGCTGTTGGCAAGGGAACAGCTGGAGTATACTATTGAGGAAGAGGTTGCC
AAGCAGACCATACGCMTGTGGCTCAAGAAATGCCTCAAACGCATCCGGGCGAAGCAGCAG
CAGTCGTGTAGCCATCATTCACAGCCCTGAAAAGAGAGCCCAGCAGCAGGGAGCTGAAAC
CGCTTTCCTCAACCCTCCCCAGCATAAGAGAACCACAAGGGCCAAGGGGAAAACCCCAAT
GGTTAACCAACCCAGA
>AY522641
GGGGAGACACCGGCTTATTACTTCCTCCATAACTACAGGCCGCTGCTCGGAGGAGACGTA
GAACTCCGCGGATAATTCTTTCACTGGTGCTTCCAGTTAACGACACCTTAAAGCAGGCGA
GATGTCTTCTTATGAGGAGAATGAGTCCAAGTTCTGGCGAAAGGCAAAGGAGAATCCATT
TGTCCCAGTCGGGATGGCTGGATTTGTTGCGATTGTTGGCTACAGGCTGATGAAAATGAA
AAGTCGTGGCGATACAAAAATGTCAGTGCACCTGATTCACATGCGTGTAGCTGCCCAAGG
CTTTGTGGTGGGAGCAATGACTGTTGGTGTTCTGTTCTCCATGTACAGAGAGTACTTTGC
AAAGCCCATTGAACAAGAACAGAAAGCAACCCAACCCAAGTGAACATGGCCTCTTGGACT
CATATTTTATGTCCCTTAGTATTGCCTCATATTAAGGTGTGCAGAAGATTTGTTTCATAG
ATGTCCTGACTGTTATATGCACATGTCTGCTGTAAATAGCTGAAACTATCTGATGACACT
GTGCATAGTAGGAGTTGTATTGATCCCATCAGAATTTTCTTGGGGTTATTATCCCTGATA
GTTTGGGGGGCTTTACTGAAAGTTCACCTGCTCTTGCTGTGAGGGAAATATCTACAAGAT
ATAAAAAAGAAAAAGTATAAAATTGGCTAACGTGTGTGTTACTAAGTGGGGCTGGGATAA
AAATTAACCACCAAATGCTACCGCCCGGACATATTTATTTTGGTCTGGTATCAGCTTACC
ATGGG
>RBEST_ONI05BC.39_C07_05
CGCCCTCTCCACAGCCACTGTCTCTAGCAGCACAGTCAAGATGTCAGACCTGGAGTCCTC
TGTCCTGGAGGAGTCTCTGGATCTCCTGGCAAAGACAGAGATGGAGACGGCACGGTCGGT
GCCAGAGGTCGACCTGTCCAGCTCCCTCTACACGGGTCAGGAGTGGGAGGCTCTTCACAC
CTCAGCTAATACCAATGACTTCGAGCCCCTGTGCACACCTGTAGTAACCTGCACCCCAGC
CTGCACTACCTTCACGTCTTCATTTGTATTCACCTTCCCAGAGGCAGAGACCTTCCCCAC
CTGCGGCGTTGCCCACAGGAGAGGAAGCAGCAGCAATGAGCAGTCCTCCGACTCCCTCAG
CTCACCCACCCTGCTGGCCCTCCAAAAGACTGTACAAGAAGCAATGATTCTTCCTATCAA
AGCACACTTTCTTACATAGATGTGCCGATCACAGGGCTATGGAACAGACTTATATTAAAT
TATTTATGATTTTTATCTGCCTTTATCTATACTTGCCTATAACACCAATGTAGCAAGTTT
AAAAAACAAAAACAAAAAAACCCCTCCCCGCATGTTTCAACTAATACGCCCTCTCCACAG
CCACTGTCTCTAGCAGCACAGTCAAGATGTCAGACCTGGAGTCCTCTGTCCTGGAGGAGT
CTCTGGATCTCCTGGCAAAGACAGAGATGGAGACGGCACGGTCGGTGCCAGAGGTCGACC
TGTCCAGCTCCCTCTACACGGGTCAGGAGTGGGAGGCTCTTCACACCTCAGCTAATACCA
ATGACTTCGAGCCCCTGTGCACACCTGTAGTAACCTGCACCCCAGCCTGCACTACCTTCA
CGTCTTCATTTGTATTCACCTTCCCAGAGGCAGAGACCTTCCCCACCTGCGGCGTTGCCC
ACAGGAGAGGAAGCAGCAGCAATGAGCAGTCCTCCGACTCCCTCAGCTCACCCACCCTGC
TGGCCCTCCAAAAGACTGTACAAGAAGCAATGATTCTTCCTATCAAAGCACACTTTCTTA
CATAGATGTGCCGATCACAGGGCTATGGAACAGACTTATATTAAATTATTTATGATTTTT
ATCTGCCTTTATCTATACTTGCCTATAACACCAATGTAGCAAGTTTAAAAAACAAAAACA
AAAAAACCCCTCCCCGCATGTTTCAACTAATA
>RBEST_ONI03EB.39_A01_01
GAATTTTAAGAACAAAGTATTTTTTTCCAATCTGCAATGACCACATCCACTATGTACTAC
CGGTGCTGTAACTATTAAATATACATGACTTTAAATACTATTTATTATTTGTGGGTGACT
GTTGTATGTACAGTAAGATGCTACAGCGACATGTTGTAAGAAAGAACAAATAAAGCCACT
TTTCAGTNNNNNNNNNNNNNNNNNNNNNNNNNNNNNNCWTGTCGGCCGCCT
>RBEST_C809
GGTGCTGAAGCTGAAGTTCAGGGAGGAGCCCGGCTGCTGCATCGCTGTGCACTGTGTAGC
AGGGCTGGGGAGAGCTCCTGTTCTGGTGGCACTCGCGTTGATTGAATGTGGGATGAAGTA
TGAAGATGCTGTCCAGTTCATTCGACAGAAGCGCAGAGGAGCGTTCAACAGCAAGCAGCT
GATCTACCTGGAGAAATATCGTCCAAAGATGCGCCTGCGTTTCAAAGATTCCAACGGCCA
TCGCAATAACTGCTGCATCCAATAGAGCCAAACATTGAGCCACGCCAACCCTTCCCCAAC
CTACCCTCCAACACAGAAGAGTTTAATTAAACCTTGCTAGCTTATAACCTGGCAGGCTTC
CTTTTTCTTTTTTTTCTGTTTTTCTTCATTGTGTTGAAGTATTTTAATTTGGAAAACCAT
GCTTGGTAAATGAAATTTCCCCTTCCCTTTCTAGTTTCAAAATTAAATGTCAAAAAAAAA
AATGAAAAAGAAGAGTTGTGTGAACCGAGTTTTTTCTTCATGTGCCCAGGAAAAAAAAAA
TAGGAAGAGTCGTGTATCATTGTAAGATGTTGGATTAACTGTTTTCTGCAAATGCATCCC
AAAGATTTTGATTGGCCCGTGCATTCATATGGTGCTGAAGCTGAAGTTCAGGGAGGAGCC
CGGCTGCTGCATCGCTGTGCACTGTGTAGCAGGGCTGGGGAGAGCTCCTGTTCTGGTGGC
ACTCGCGTTGATTGAATGTGGGATGAAGTATGAAGATGCTGTCCAGTTCATTCGACAGAA
GCGCAGAGGAGCGTTCAACAGCAAGCAGCTGATCTACCTGGAGAAATAACGTCCAAAGAT
GCGCCTGCGTTTCAAAGATTCCAACGGCCATCGCAATAACTGCTGCATCCAATAGAGCCA
AACATTGAGCCACGCCAACCCCTCCCCAACCTACCCTCCAACACAGAAGAGTTTAATTAA
ACCTTGCTAGCTTATAACCTGGCAGGCTTCCTTTTTCTTTTTTTTCTGTTTTTCTTCATT
GTGTTGAAGTATTTTAATTTGGAAAACCATGCTTGGTAAATGAAATTTCCCCTTCCCTTT
CTAGTTTCAAAATTAAATGTCAAAAAAAAAAATGAAAAAGAAGAGTTGTGTGAACCGAGT
TTTTTCTTCATGTGCCCAGGAAAAAAAAAATAGGAAGAGTCGTGTATCATTGTAAGATGT
TGGATTAACTGTTTTCTGCAAATGCATCCCAAAGATTTTGATTGGCCCGTGCATTCATAT
>RBEST_C683
CTGCAAGAAGTTGAAGATGAAAGGAGATCAGGATGAGCCTAAAATTAAGGACATTGAGGG
TGACCAGATTTTAAGTGCTCATGTCAAATTAAAAGCTGAACCACAAGAGGATGAACATGG
CACAGAAGATAAAGGAGGGGGGACGGTACCTGTGAGAAGGCGTGGGAGATCTGCTTTAAA
AACAACAGAGCCTGTATGTCGGACTAGCGCCAAAGTTGTGGTTAGTGACCAAAAATCAAA
GGAGAAAGAAACTGTTGACCAACTTGATTCTGTAAAAGAGAGCGGGACTGTAGAGCCAAA
ATCACACGCAAAGAAATTAAAGCATAAGGAAACTGCTGCTGGCCAGGGTCCTGATGTTAA
TCAACTAGTGACTCGTAGGAGCAATAGAGTCACAAACCCACTCTCTAAAAGAGCCTCAGT
GAGCACACCTGCAGCAGAAAGTTTGAGTACAAGTGATGCCGTTGTAGCAGCGTCCAAGTC
AGAAGATTCGCGGACAGCAGAGGCCAAACCATTAGCGGGGAAGTAACAGACGAAGGCAAA
GCAGGAGGCTGAATAAAAACGATACAGTGCCAGAAAACCAAGGTCTGTCATTGTCAGAGA
CTGATAACTCAGCTCTGCAACAAAGTGAAGATGAAAGGAGATCAGGATGAGCCTAAAATG
AAGGAAATTGAGGGTGACCAGATTTTAAGTGCTCATGTCAAATTAAAAGCTGAACCACAA
GAGGATGAACATGGCACAGAAGATAAAGGAGGGGGGACGGTACCTGTGAGAAGGCGTGGG
AGATCTGCTTTAAAAACAACAGAGCCTGTATGTCGGACTAGCGCCAAAGTTGTGGTTAGT
GACCAAAAATCAAAGGAGAAAGAAACTGTTGACCAACTTGATTCTGTAAAAGAGAGCGGG
ACTGTAGAGCCAAAATCACACGCAAAGAAATTAAAGCATAAGGAAACTGCTGCTGGCCAG
GGTCCTGATGTTAATCAACTAGTGACTCGTAGGAGCAATAGAGTCACAAACCCACTCTCT
AAAAGAGCCTCAGTGAGCACACCTGCAGCAGAAAGTTTGAGTACAAGTGATGCCGTTGTA
GCAGCGTCCAAGTCAGAAGATTCGCGGACAGCAGAGGCCAAACCATTAGCGGGGAAGTAA
CAGACGAAGGCAAAGCAGGAGGCTGAATAAAAACGATACAGTGCCAGAAAACCAAGGTCT
GTCATTGTCAGAGACTGATAACTCAGCTGTGCAACCCAGTGACAGTTTGCCTTTGAAAAA
T
>WG0AAA31YI24RM1_GBX2
AGCTTTATCAGAGAGGAACGTTTTAATCCTGATCTTCAAAGAAAAGATGCTTTATGTCTC
CTAAACAGAGCTGGTTCTGGAGGAACCTGGTATCTCAATGCTCTGAATAATAATTATTCA
TTAATTAGCCAGATTACACATATGCTGCTCATTAAAATGTGAATTTAATTTATGAATTTA
GCCAATTTAATTTAACAGGCCATTTAGCATTAGCAGATGCTAATCTCTGTAACATAAAAA
CACTGAATCGCCTTTCACACACAGTTATACTGTACATGATTTCAGCAGACCCTCTGATAT
ATGAGCTCGGGTACATCCCATTAAGAGAGAGCATTAAGACCTGTCAACCTAAACTGTTAT
TAGCCTTCTACTTGCATGCCCACAATCCTGTGGTAGTGGTCTGGCAGGGTTTGGCTGTTG
TCAACACTTCTCCATCCCGCTGAGTTGCCGGGCTCAGAG
>EE724132
GGCTCTGCAGCAGAGCGGCAGGCCGGCTGAGATGATGAGGTTCCCCGACAGGACCACGAC
GATCGGACAGCTGATTGGGGCTTACCTGGAGAACAAGAGTGATTTGGAGGACCACACGGT
GCACTTGTTGTTCTCTGCAAACCGCTGGGAGATGGTGCCTTTAATGAAGAAGAAGCTGGA
GCAAGGCATCACTCTGGTTGTAGACAGGTACGCTTTCTCTGGAGTTGCTTTCACCAGCGC
TAAGCCGGGTTTCCGCCTGGACTGGTGCATGCAGCCTGATGTGGGACTGCCAAAGCCAGA
CCTTGTAATGTTTCTGCAGCTGAACCCGGCCGAGGCTGCTCTCAGAGGACAGTTTGGGCA
AGAGAGATACGAGACGAGCGTCTTCCAAAGAACAGTGCAACAGCGGTTTGAACAGCTGAT
GAAGGATCAGACAGTAAACTGGCAGGTGATCGATGCAGCACAGAATATTGAAAATGTTCA
CAGAGACATCACAGCCCACAGCCTCAATGCCATCAACAAAGCACAGAACCTGCCCGCTTG
GGAGAGCTCTGGAGTGAAACTCCTAAAAACTAAAGTCCTCTCCTGCACCCCACAAACTTT
ATCCCACATTTACTTGAGTAAAATATTTACATTCCCACACTTGGTACCAAGTCCAAGAGA
ACTATACCAAATTGGAATTCCACTCTTTTTAATTTTGCTTTTTTCATTTCTTTTACATAT
CTAATGGTTCTGGCCCCCTGGCCTATATAACTGGGTTTTGGATTAAATAAAATAATCCTC
C
>RBEST_C770
GCGGCCNACATGNNNNNNNNNNNNNNNNNNNNNNNNNNNNNGATGAGGTAAAAANGAGAG
ACTGAAGTACTTGGATGGTGAAGAGTGGGTGATGGAGAGAAGAGTAGAGTAGAGAGCAGA
GAGCGAGAGGAGCTCAGACATCCACCCAGCTCTGCTCCACGATGGCCGTCACCCTCTTCT
CGTACCCCCTCTTGTTTTCCTGATAGAGCTGTGCGGCCTGACTGTTGGCTGGGCTGTTGG
GGTTTGGCTCGTCCAGCAATGACTGGATGGAGGTGAGTATGGACGACACATCGTACGTGG
GGCTCCAGCGATTCTGAAGTATGTCTAAACATATACTGCCATCTGCGTAAACATTTGGGT
GAAACATTCTGGAAACAAACCGAACCGTGGGAGGCTTGTTTGGGTACTCCTCAGAAAACT
CTATCAGAAGCTTAAATGTTCCATCTTCAAATGGTGTTCCCACAGGCCCAAAAATAACAG
CGTTCCAAAGCATGATGTTGTTCTCTGATGGTGCTCCGCTCACACCGGTAGGAGGATCTT
CTTGAAGTCTTTTAAAATCTCGCATGAGCCGCCTACATGCCGGTGTCGACATAATTCAAA
ATGTGTTAAAAATATAGATAAGGAAAAAACAACAAAAAGAAGAACCCAAAACCAGAAGAG
TGGGTGATGGAGAGAAGAGTAGAGTAGAGAGCAGAGAGCGAGAGGAGCTCAGACATCCAC
CCAGCTCTGCTCCACGATGGCCGTCACCCTCTTCTCGTACCCCCTCTTGTTTTCCTGATA
GAGCTGTGCGGCCTGACTGTTGGCTGGGCTGTTGGGGTTTGGCTCGTCCAGCAATGACTG
GATGGAGGTGAGTATGGACGACACATCGTACGTGGGGCTCCAGCGATTCTGAAGTATGTC
TAAACATATACTGCCATCTGCGTAAACATTTGGGTGAAACATTCTGGAAACAAACCGAAC
CGTGGGAGGCTTGTTTGGGTACTCCTCAGAAAACTCTATCAGAAGCTTAAATGTTCCATC
TTCAAATGGTGTTCCCACAGGCCCAAAAATAACAGCGTTCCAAAGCATGATGTTGTTCTC
TGATGGTGCTCCGCTCACACCGGTAGGAGGATCTTCTTGAAGTCTTTTAAAATCTCGCAT
GAGCCGTCTCCTTGCCGGTGTCGACATAATTCAAAATGTGTTAAAAATATAGATATTTAA
AAAACAACAATAATAATAACCCAAGACCAT
>EST_75611593
GGATTTTAAGGATACTTTTGGGGGATAAGACTGTTGTGCGCATATATATGGACTTTAAAT
GGACAGATCTGTTAGTCCACACGATGTAATGAATCAGGGAAAGAGATAAGTGTTTACCAA
ACTTACATTTCAAACATGCAGCCAAATCTTCCCCCTTACACTGTACAAGTCATTTAGTCA
GTCTTTATAGACAGCAACCTTGGTGCACTATATGCAGTCAGGGAGAACTCTTCAGTGATT
ATATCCATACATGGTTATACAGTATATGCTCAGATCATCTATTTTAGAATAATTAAAGCC
AACAATATTGTGACAGCCTTGATCATTTATGTACGACTTTTAGGTTTCCTTTTCTTTGGG
TTTGAATTATTTAATTGTGTCTGAATCTTTAAGAACTTTCATATCATCAGCTAATTGCTG
CATGCCGAGCTTCTGTTGACCTTCCTTTTGTTCTTTTCTTTTACAGTAATAACTTATTTC
ATTCATAGAAATGTTTCATTAGTTTAGTGAGTTCCATGTATCTAAAATGAATTAATAAAA
TCTGTCTAAAACCGAAAAAAAAAAAAAAAA
>RBEST_C570
CGACANNNNNNNNNNNNNNNNNNNNNNNNNNNNNAGAGGTTTCAAAGGTAACTTTATTAA
CTGTTGTTACATTTCACTGAGTCAACTAGTCCCCATCNNNNNNNNNNNNNNNNNNNNNNN
NNNNNNNNNNNNNGGAAGAGAGACTGATGTGGATCTAGAATGATGCGGACAGATGTGGGT
CTACTCAGCTCCCTGTCCTCCCATCTGCTCCTCTTTGTCCTTCTTCTTGTGACCAGAGAC
GATGTCATCAATACGGAGCAACAAAATGGCCGTCTCGACGGCGGTCTTATAGGTCTGAGC
TTTGACAGCAAGCGGCTCCCAGATCCCGAGAGCTGCCATGTCGGACAGACAGCCACTCTC
ACCATCCACACCCCAACACACACTGTTATCCTGAGTGTGTTTGGCCCTCAGTGATGTCAG
AACGCGGATGGTGGAGGCACCACAGTTCTGGATCAGCGTTCGGGGGATAACCTCGAGCGC
CTGAGCTACGGCACGGTATGGCCACTGTTCGACACCGGTGAGAGCACGGGAACGCTCCGT
CAGGTGCTTCGACACTGCCATCTCCACTGCGCCACCCCCTGGCAACAGGAAGGGGTCGAC
AAACACATTACGGCTTTTTTTTTTTTTTTTACACCTGTCAAGGCAACCTTATTAACTGTT
GTTACATTTCACTGAGTCAACTAGTCCCCATCNNNNNNNNNNNNNNNNNNNNNNNNNNNN
NNNNNNNNGGAAGAGAGACTGATGTGGATCTAGAATGATGCGGACAGATGTGGGTCTACT
CAGCTCCCTGTCCTCCCATCTGCTCCTCTTTGTCCTTCTTCTTGTGACCAGAGACGATGT
CATCAATACGGAGCAACAAAATGGCCGTCTCGACGGCGGTCTTATAGGTCTGAGCTTTGA
CAGCAAGCGGCTCCCAGATCCCGAGAGCTGCCATGTCGGACAGACAGCCACTCTCACCAT
CCACACCCCAACACACACTGTTATCCTGAGTGTGTTTGGCCCTCAGTGATGTCAGAACGC
GGATGGTGGAGGCACCACAGTTCTGGATCAGCGTTCGGGGGATAACCTCGAGCGCCTGAG
CTACGGCACGGTATGGCCACTGTTCGACACCGGTGAGAGCACGGGAACGCTCCGTCAGGT
GCTTCGACACTGCCATCTCCACTGCGCCACCCCCTGGCAACAGGAAGGGGTCGAGCAACA
CATTACGGCACACCTGCATGGCGTCCT
>C109
CCTGCAGAGTGAGCCTTACGTCTCCACGTCCGACCTCAAGTTCGACAGCCAAGAGGACCT
CTGGAGCAAGCTGATCTTGGCCTGCGGGGATAAGGCCAAGGCCGAGTCTGACCCAAAGGC
CCACGAGGAGGACAATCAGGAAGCACACCGGGGCAAAGCCATTTAAATGCAGTCACTGTG
ACAGATGTTTCTCCAGGTCTGACCANCTGGCTCTTCACATGAAGAGGCACATCTAGAGCG
GGTTGAGCGCCGAGCAACACCGCAAAGTGGGGGAAAAAAAAAAGTTTTGAAAAGGGGAGA
GGAAGAAAAAAAAAAGTAAACAAACGCCGCCTCCCGACCAGTCTCTTGGTTGAACTGTCC
CAGAGCAGGGTGGCGGGAGAGTGTTCCAGCCAAAGCATGCCGTTTTGCACCATACTGAAA
CCCAGTGCCTCCGGGACCTCTCTTCGGAGAAAGGCGCTCTGAAGGTCGTCTGTTGCAACA
AGAGGACAAAATCATGGATGGGCAAGTTTTTTTTTTGTCGGNTTTTTCTTTTCCTGCAGA
GTGAGCCTTACGTCTCCACGTCCGACCTCAAGTTCGACAGCCAAGAGGACCTCTGGAGCA
AGCTGATCTTGGCCTGCGGGGATAAGGCCAAGGCCGAGTCTGACCCAAAGGCCCACGAGG
AGGACAATCAGGAAGCACACCGGGGCAAAGCCATTTAAATGCAGTCACTGTGACAGATGT
TTCTCCAGGTCTGACCATCTGGCTCTTCACATGAAGAGGCACATCTAGAGCGGGTTGAGC
GCCGAGCAACACCGCAAAGTGGGGGAAAAAAAAAAAGTTTTGAAAAGGGGAGAGGAAGAA
AAAAAAAAGTAAACAAACGCCGCCTCCCGACCAGTCTCTTGGTTGAACTGTCCCAGAGCA
GGGTGGCGGGAGAGTGTTCCAGCCAAAGCATGCCGTTTTGCACCATACTGAAACCCAGTG
CCTCCGGGACCTCTCTTCGGAGAAAGGCGCTCTGAAGGTCGTCTGTTGCAACAAGAGGAC
AAAATCATGGATGGGCAAGNNNNNNNNNNNNNNNNNNNNNNNNNNNNNNNNNNNNNNNNN
NNNNNNNNGGGATTGAGAAGGACTTAAAACACACACAGACACACACNNNNNNNNNNNNNN
NNNNNNNNNNNNNNNNNNNNNNNNNNNNNNNNNNNNNNNNNNNNNNNNNNNNCTTGTCGG
CCGCCT
>C931
AGCTATGCATCCAACGCGTTGGGAGCTCTCCCATATGGTCGACCTGCAGGCGGCCGCGAA
TTCACTAGTGATTAAGCAGTGGTATCAACGCAGAGTACGCGGGATGTTTGTGGAGAACCT
GGTGCTAAATAACTTGTAAACGACCTGATTCTGGGTCAGGGTCTTGTGCGTAGCAGAGCA
GCTAATCGCTGCGATCTATTGAAAGTCAGCCCTCGATCCAAGCTTTTGTTCGGTGTGGAG
GCCTTGGGCCAATGGGGGTAAAGAATTTAAAGGGCTGAACTTCTATTCAGTTCTCAGGCA
ACCAGCTATAACTAGGCTCGGTAGGTCTATCACCTCTACTCAAAGTTCTTCCCACTCTTT
TGCCACAGAGACGGGGTGGTCCTATAAATTAGACTGTCTTGGAGTAGCTCGCCTAGTTTC
GGGGTATTAAACTATAATGCTTTTTTGCTAAAGGTTTTCTGGCTAAATCATGATGCAAAA
GGTACGAGGGGCGAGCTCTGCTTTTTAGTGCTTTACTGGGTTGTTTCACTACTCTTTCAG
CTTTCCCTTGCGGTACTTTCTCTGTTGCTCCTAGGTCCTTTTTTCGTCGCCCGTACTTAG
GTGGAAAAATGGTTTGTTTGTTGGGTGGTGGTGTGTTTGGGGGTATAGATAGGGTGGATT
TGGGATTGATGGGTTTTTTCANGAGCCTCATCAGTAAATTGAGATGTAGAGGAATAGTCA
GACAACGTCTACAAAGTGTCAGTATCAGGCAGCTGCTTCAAATCCAAAGTGATGTTCTGA
TGTAAAGTGGTATTGGACTTGTCGTAGAAGGCAAACGGCCAGGAAGGTAGAACCAATAAT
TACGTGAAGTCCATGGAAGCTGAACTTCTATTCAGTTCTCAGGCAACCAGCTATAACTAG
GCTCGGTAGGTCTATCACCTCTACTCAAAGTTCTTCCCACTCTTTTGCCACAGAGACGGG
GTGGTCCTATAAATTAGACTGTCTTGGAGTAGCTCGCCTAGTTTCGGGGTATTAAACTAT
AATGCTTTTTGCTAAAGGTTTTCTGGCTAAATCATGATGCAAAAGGTACGAGGGGCGAGC
TCTGCTTTTTGGTGCTTTACTGGGTTGTTTCACTTCTCTTTCAGCTTTCCCTTGCGGTAC
TTTCTCTGTTGCTTCTAGGTCCTTTTTCGTCGCCTGTACTTAGGTGGAAAAATGGTTTGT
TTGTTGGGTGGTGGTGTGTTTGGGGGTATAGATAGGGTGGATTTGGGATTGATGGGT
>WG0AAA36YA15RM1_DUSP6
AGCTTTAACCTCCGATGACAAGAAATCTGAAAACAACACTAAGCAGAATTCAGAGGTTAA
CGGAGTCATCACAGGTTTCGAGATGAATGGTCATCACAGCAACTGTGACTCATCCGCCAC
AGAGCCACACATCCCACCAGAACCCAAGCTGCCGTCACCCTCCTCTCTCCAGCAAGGCTT
CAATGGCCTGCACCTCTCTGCAGAGAGGATCATGGACACTAATCGACTCAAACGCTCCTT
CTCCCTAGACATTAAGTCTGTCTATTCCCCTAACAGTCCCCACTGCCCCAACCTGGCACC
CACACACTCTGAAGACGTCCCCAAGCTGTGCAAGCTTGACAGCCCAGGAAGAGGGATCTC
CAATGGTGTCTGTTCTCAGTCTCCCGTCCTTGACAGCCCCAGCTCCTCTGATTCACCATT
CCCCTCACCGGGCAGTGGGGGCAGCATAGGAGGCTTGGGATTCAGTGGAAGTGAAGGAGT
CCATCGTTCTGGTTCTTCCTCATCCAGACCCAGAAGAAAAACCAAACAAAACTGCAGCAG
TTCGCCAATCCACTCCCAACCACGCCAGCCTCCGCAGTCCCTCAACTTGCTGCTGGACCA
CAAGAGCCCTAGCCTGGAAGAAAACATAAAGGGCTCCCTGCTCCTCT
>C858
CTCGCCCGCAAACAGAGCCTGAACTGATGCCAGCCATGAACTCAGTCGTCCTCCTGCTGT
CGGTTGTGTGTTTGGGCGTCTCCTCTCAGCAGATCACAGACAGCCAGCGTTTGTTCTCCA
TTGCAGTCAACAGAGTCACGCACCTGCACCTGCTCGCCCAGAGACTCTTCTCGGACTTTG
AGAGCTCTCTGCAGACGGAGGAGCAACGTCAGCTCAACAAAATCTTCCTGCAGGACTTCT
GCAACTCTGATTACATCATCAGCCCGATCGACAAACACGAGACGCAGCGCAGCTCGGTCC
TGAAGCTGCTGTCGATCTCCTACGGACTGGTTGAGTCCTGGGAGTTTCCCAGTCGCTCTC
TGTCTGGAGGTTCCTCTCTGAGGAACCAGATTTCACCAAGGCTGTCTGAGCTTAAAACGG
GAATCTTGCTGCTGATCAGGGCCAATCAGGATGAAGCAGAGAATTATCCTGACACCGACA
CCCTCCAGCACGCTCCTTACGGAAACTATTATCAAAGTCTGGGAGGCAACGAATCGCTGA
GACAAACTTATGAATTGCTGGCTTGCTTCAAGAAGGACATGCACAAGGTGGAGACCTACC
TGACGGTAGCTAAATGTCGACTCTCTCCAGAAGCAAACTGCACTCTGTAGCTCCACCTAA
TATTGATACTGATACGTGCTCTGTAGCCCCACCCTCATGTTGGCAAACTCTGCTTACATG
TGTTAGCATTAGCAATAGGATAATAATAGCAGTGGTAATCGTGACATCAGAACGTTTTTT
CTGACATAACTGTGATGCAAGGTGTGAACGGGAATAATGTTATCTGTGAAATAAATGTGT
TGCATTGNNNNNNNNNNNNNNNNNNNNNNNNNNNNNNNNNNNNNNNN
>EST_75611707
GGGGTTTCATTTAACTGCTGCTCAAAATTCTACCCTGGAAGCAAAGCTATGTCTGAGCTT
GAGATCAAGGCTGTAACTAACTTCGTAGGAAGCCGAAAGGACAGCTTCCTGTGTTTCCTC
AGCATCCACTCCTATGGCCAGATGCTCCTGATTCCCTATGGACACCCCAACTACACCGCC
CCCAACTATGATGAGCTGATGATGGTTGGTCAGGGAGCAACAGAGGCAATGTGGAAGGTT
CACCAAACAAACTACACTGTAGGAACCCCGCCCGATGTACTATACCCCATAAGTGGTTCA
GCCACGGACTGGGCTCGGATGCAGGGGATCCCTTTAACCTACACCTTTGAGCTGAGAGAC
AATGGGAGATACAGGTTTGAGCTTCCTGAGGATCAGATCCAGCCTACGTGCGAGGAGGCC
TACAGAGGAGTTTTGTACATCGTCACCTACACCCACGACAAGACGTTTAACGGTGCTGTA
GCCAACACTGCTGTGACCCTTTCAGGCATACTGTTAGCAGCAGGTGTCACTGGAGCCACC
CTGAGATGAGAGCTGTTTGATTTCAGTCATTCTGCAATTTGTGGCACTCATATTTAGTTC
TTCAAGTAATTTTTCAGAAATAGAGTTTTAAAGTTTCATTGCTTTCTAAAAAAGTGCAGT
TGATGTACAACTCTTTGTGCTCAAAAGTTCTTATAATCCATGAAGTGTACTTGCAGAGCA
TCTCCTCAGCCACTGTGCTTTTTCACATAGTTTAAAGAAAATGATTAGAAGTTGTAGCAG
TTTTAATGAG
>EE724059
CATCGGGCCAGCACTCGGGCCTTGTCCCCAGTATGTCCATGTTTCGATGGCTAGAAGTGC
TGGAGAAGGAATTTGATAAGGCTTTCGTGGATGTGGATCTGTTGCTTGGAGAAATAGATC
CAGATCAAGTGGATATAACGTATGAGGGTCGGCAGAAGATGACCAGCCTCAGCTCCTGTT
TCGCTCAGCTCTGTCATAAAACCCAGACTGTCTTCCAGCTCAACCATAAACTAGAGGCTC
AGCTGGTGGACCTGCGCTCAGAGTTGACCGAAGCTAAAGCTGCACGGGTGGTGGCAGAAA
GGGAGGTCCACGACTTGCTCCTGCAGCTTCATGCTCTCCAACTGCAGCTTCATGTCAAGC
AAGGCCAAGCTGAGGAGTCAGATACCATCAAAGATAAACTGCCTACACCAACCTTAGAAG
AGCTGGAACAGGAGCTCGAGGCCAGTAAGAAGGAGAAATTAGCAGAGGCAAAAATGGAGG
CAGAAACCAGACTATATAAGAAAGAAAACGAGGCCCTTCGCAGGCACATGGCAGTACTGC
AGGCCGAAGTCTACGGAGCCCAGACTGGCTGCTAAATACTTGGACAAGGAACTGGCTGGC
AGGGTGCAGCAGATACAATTACTGGGTCGTGGACATGAAAGGGCCAGCACATGACAAGCT
CTTGGAATCAACTGGGAGGCAGAAAATTCACCTTCACCGCCTTAAAACTGGGGATCCGAA
GCATGTAAAAGGTCGAAA
>AY135397
AGGGAGGGNNNNNNNNNNNNNNNNNNNNNNNNNNNNNNNNNNNNNNNNTCAGGGGGTCTG
AACAATCTCTCAAAGTGCGGGGACAGACGGGAGCTAATATAAACGCTCTGCCCTTCACTC
GGGGCTATCAGGGGCTAAGAAAACAGGGCTACCTCTGTCACTGACCTCAGGCGCTTCAAA
GAAGCAGCGGGACGCGCTGAGCTCCTGCCGGCGGTCATGGCCACGCTGGAGGGCTGCCGC
TGTCGGGGTGCCAGCGGCCGAAACAATAANNNNNNNNNNNNNNNNNNNNTTCTCTACAGC
ATTCTGAAGAGTGATGACCGCCTGGTGACCGCCGAGGAGCAACAGCAGCATCCCCAACAG
CACACGCTGCAGCACTTGTTCCAGAAGCCCCCCTCCTCTTCCGCTTCTGCCTCTTTGCAG
GAGGTCCGACAGCAGGCTTGCTCTTGCGGCTCGACTCGGCGCCGGGGCGTCCTCCGCTCC
CCGCAGGTGACCTGCAAAGCGGCGTCCGCGGTCCTGGTGAAGACGCTGCGCTTCGTGAAA
AACGTCCCCTGTTTTCGCGAGCTGCCCGAGGACGACCAGCTCGTGCTGATCCGGAGCGGC
TGGGCGCCTCTGCTCGTGCTGGGACTCGCACAAGACCGGGTGGACTTTGAGACCACGGAG
ACCGTGGAGCCGAGCATGCTGCAGCGCATCCTCACGGGCTGTCCGGACAGGCAGAGCGAG
GCTGTGGGCGGCCAGAACAGGGGGGCACCCGGCGTCTCTGTTGTGGACATCGAAGCGATC
AAAGCCTTCCTAAAGAAGTGCTGGAGTGTAGATATAAGCACGAAGGAATATGCGTACCTG
AAGGGAGCCGTGCTCTTCAACCCAGATCTGGAGGGTTTGCGCTGTCTGCACTACATCCAG
TCGCTGCGTCGAGAGGCGCACCAGGCTCTAAACGAGCACGTCAGGCTGATCCATCGCGAG
GACACGACGCGGTTCGCCAAGCTGCTCATAGCTCTGTCCATGCTGAGGGCCATCAGCCCG
CCAGTGGTCGCTCAGCTCTTCTTCAGACCCGTCATAGGGACTGTCAACATCGAAGAGGTC
CTCATGGAGATGTTCTACGGGAAGTAGGTCACGGGTCCATAGTGGACTGAGATGAATTCA
GCAGGTTCAGCTGTCAGATGGACTGAAATGCTCCAAGATTGTATTGGTTGGCAGGTGAGG
ACGATGTGTGGGACTCAATTAATTAAAGAGAAATGTATTTGGGAAATCTTCAGACTGTGA
AATGACCAACAAAAGCAAGTGTGAGTGTGCATGTGAGAATGAGCGGCACAGAGAAAGAAA
GAGTGTGCTGAGGGAAGAATATGTCATNNNNNNNNNNNNNNNNNNNNNNNNNNNNNNN
>C56
GGCCGGGGCCCAATAGCTAGCTCACCCATCAATCCCAAATCCACCCTATCTATACCCCCA
AACACACCACCACCCAACAAACAAACCATTTTTCCACCTAAGTACAGGCGACGAAAAAGG
ACCTAGAAGCAACAGAGAAAGTACCGCAAGGGAAAGCTGAAAGAGAAGTGAAACAACCCA
GTAAAGCACCAAAAAGCAGAGCTCGCCCCTCGTACCTTTTGCATCATGATTTAGCCAGAA
AACCTTAAGCAAAAAGCATTATAGTTTAATACCCCGAAACTAGGCGAGCTACTCCAAGAC
AGTCTAATTTATAGGACCACCCCGTCTCTGTGGCAAAAGAGTGGGAAGAACTTTGAGTAG
AGGTGATAGACCTACCGAGCCTAGTTATAGCTGGTTGCCTGAGAACTGAATAGAAGTTCA
GCCCTTTAAATTCTTCATTCCCACTGGCCCAAGGCCTCCATACCGAACAAAAGAAGTTAA
AGGAGTTAGTCAAAGGGGGTTCAGCCCCTTTGAAACAAGATACAACTTTCCAAGGAGGGT
AAGATCACACCAACCTAAGGTCTAGTGTCCTAGTGGGCCTAAAGCAGCCCCTTATTAAAA
GCGTTAAGCTCGACCCCAATAGCTAGCTCACCCATCAATCCCAAATCCACCCTATCTATA
CCCCCAAACACACCACCACCCAACAAACAAACCATTTTTCCACCTAAGTACAGGCGACGA
AAAAGGACCTAGAAGCAACAGAGAAAGTACCGCAAGGGAAAGCTGAAAGAGAAGTGAAAC
AACCCAGTAAAGCACCAAAAAGCAGAGCTCGCCCCTCGTACCTTTTGCATCATGATTTAG
CCAGAAAACCTTAAGCAAAAAGCATTATAGTTTAATACCCCGAAACTAGGCGAGCTACTC
CAAGACAGTCTAATTTATAGGACCACCCCGTCTCTGTGGCAAAAGAGTGGGAAGAACTTT
GAGTAGAGGTGATAGACCTACCGAGCCTAGTTATAGCTGGTTGCCTGAGAACTGAATAGA
AGTTCAGCCCTTTAAATTCTTCATTCCCACTGGCCCAAGGCCTCCATACCGAACAAAAGA
AGTTAAAGGAGTTAGTCAAAGGGGGTTCAGCCCCTTTGAAACAAGATACAACTTTCCAAG
GAGGGTAAGATCACACCAACCTAAGGTCTAGTGTCCTAGTGGGCCTAAAGCAGCCCCCTA
CTTAAAAGCGTTAAGCTCGAACCCTAC
>AY757321
AAGGAACTGGAAAGAGAATATGCCACCAATAAATTCATCACCAAAGACAAAAGGAGAAGG
ATATCTGCGCAGACAAACCTGACAGAGAGACAAGTGACAATCTGGTTTCAAAACAGGCGC
GTAAAGGAGAAAAAAATCGTTAATAAATTCAAGAGCTCCAGTTAG
>C880
CACGGCCACACTCTAACAGCTTCGTGTTTCCGGCAGGTACGCTCTGTCCGAATTCCTCAG
ATCGGCGACAAATTCGCCAGCCGACATGGACAGAAGGGAACCTGTGGGATCCAGTACAGA
CAGGAGGACATGCCATTCACCTGTGAGGGGATCACTCCTGACATCATCATCAACCCTCAC
GCCATTCCGTCCAGAATGACAGTCGGCCATTTGATTGAGTGTCTGCAGGGGAAGGTGTCT
GCCAACAAAGGTGAGATCGGTGACGCCACGCCATTTAACGATGCCGTCAACGTGCAGAAG
GTGTCAAACTTGCTGTCTGAATATGGATACCATCTCAGAGGAAATGAGGTTCTGTATAAC
GGCTTCACTGGGAGAAAGCTGACGTCTCAGATCTTTATCGGCCCGACATATTACCAGCGC
CTGAAGCACATGGTGGACGATAAGATCCACTCGAGAGCCCGCGGCCCGGTCCAGATCCTC
AACCGACAACCCATGGAGGGGCGCTCACGTGATGGTGGTTTGCGGTTTGACGAGATGGAG
CGTGACTGTCAGATTGCTCACGGAGCAGCTCAGTTCCTGAGGGAGCGTCTGTTCGAGGCG
TCTGATCCCTACCAGGTGCACGTTTGTAACCTGTGCGGACTGATGGCCATCGCCNACACG
CGGACACACACGTACCTCGGCCGCGACCACGC
>C1248
TCGAGCGGCCGCCCGGGCAGGTACTCTGCAATCTCCATCTCCAGCCTGGTCTTGAGATCC
AGCAACATGTCATATTTGTGCTTGTTGTCGGTGATACTGCTGTGGATCTGGGACAGCTGA
TCTTCCAGGCTCTTGACCATATTCTGGAGGTTTGTTAGCTGCATGGCATAGCGTCCCTCG
GTCTCTGCCAGAGTTCCCTCTAGAGATGCTTTCATGGTCAAATGGCCCTGCAGTTCAATC
TCCAGCCTCTGGAGAGTGTTCCTCAGCTCTGTAATCTCTCTTCGTGTTGTGACCAGAACC
TCAGTTTGTGTTTGCACTTCCTGCTCCACTTCTGCAATCTTGCTTTGATACCACAATTCG
AGCTCTTTGCTGTTCTTTGCGATCACACCCTCGTAGTGCTGCCTGATCTCTGCCATAGCC
TCGTTAAGGTCTACAGAGGGAGAAGCGTCCACGGACACATTAACCTGGCCACCCATCTGA
GTCCTCAGTAGAGCCAAATCCTCTTCGTGGTTTTTCTTGAGTACCTGCCCGGGCGGCCGC
TCGA
>EST_75611575
CTGCGATCGCTCCACAGACAGCATGGCTCAGGTGCATCAGTGCATTGAGACGTGTCACAC
ACCCCTGGCCAAAGCTCAGGGCCTGGTCACTTCAGAGCTGGAGAAGTTTCAGGACCGTCT
AACTAGATGTACGATGTCCTGCAACGATAAGGCAAAGGATCTCTTTGACTCCGGTGCCAA
GGAGCCAGCTGTTCGATCACTGATGGACCGCTGCGTGGGCAGTTGTGTGGATGACCACGT
TAACCTGATCCCCGGCATGACCCGGCGACTAAAAGAGAACTTGGACTCTATACGGCAGTG
AGGGGCGGGATAAATGACTGCAGTCCATCCTGGGGAAAGCTCGGGGGCATGGAGTTTATT
CATCTAAGGAGTGAAGGGCTGAAGGTGCAGAGGGAGAGTTCAAAGACTGTGGTTATTAAT
GGTGATGTGTAGAGATTTCAACTTTGAAATGAAAGTTTCTGGCCTGTTAGATCCAACTTT
ACCTGCAGCGAGAAAAAAGTCCAGTAATGCACAAGGAGTCTTAAGGTGTGCATTTGTTAA
ACACGGTTAATGTATTTAATGCAGATGTGTGTATTGCATTTCAACATGTAAAGAAAACCA
ACCTGTGTAATCCACGTGAAGGATTTTTTATTCTCGATGAAACTCCTTAAAATCATG
>RBEST_C679
CTCAGATACACTTAAAGGACCAAAGATAAGTTTTAAGCAGGGGATAATGGACAGTTGTTA
GCATTATTAGTTAAAAGGCATAATATTTTGTGTTTGAGCTGCTACTTAATCTTTGGCTGC
CCTGTTAACATAGCAGATGGTGCAAATGAATTAAAGGGGCTCTGTCTTGCACCTCCATGA
TTAGATAGTTTGACCCCCTGATTCCCCCCAAACTCCCCAGTTCTGTGGAGGCAGGATTTT
GCAATGTTAATTAACCCCTCTTAAATCTTAAAGCTTTGGTCATTTGTTCTGTATGCATTC
CACGCAAGTTTGTACCATTTATACTTTGTTTCTCTTACATTTTCAATGAGTGTTATGTTA
TGGTTGGGTAGCTCAGTTTTGTGTACAAGACTGCCTTTTTCAGAACCAGAATGACATTCG
GTTACTTCAGCCACTGCTTTGTATATTCTGATTAACAAATAAATTGTCTTTTTACCCNNN
NNNNNNNNNNNNNNNNNNNNNNNNNNNCATGTCGGCCGCCTCTCAGATACACTTAAAGGA
CCAAAGATAAGTTTTAAGCAGGGGATAATGGACAGTTGTTAGCATTATTAGTTAAAAGGC
ATAATATTTTGTGTTTGAGCTGCTACTTAATCTTTGGCTGCCCTGTTAACATAGCAGATG
GTGCAAATGAATTAAAGGGGCTCTGTCTTGCACCTCCATGATTAGATAGTTTGACCCCCT
GATTCCCCCCAAACTCCCCAGTTCTGTGGAGGCAGGATTTTGCAATGTTAATTAACCCCT
CTTAAATCTTAAAGCTTTGGTCATTTGTTCTGTATGCATTCCACGCAAGTTTGTACCATT
TATACTTTGTTTCTCTTACATTTTCAATGAGTGTTATGTTATGGTTGGGTAGCTCAGTTT
TGTGTACAAGACTGCCTTTTTCAGAACCAGAATGACATTCGGTTACTTCAGCCACTGCTT
TGTATATTCTGATTAACAAATAAGTTGTCTTTTTACGCNNNNNNNNNNNNNNNNNNNNNN
NNNNNNNNCATGTCGGCCGCCT
>C870
GTAAAATGGAAACTTTGTAGGACCTACCATCTTAGCTGGTGTTAAGCCCAACATGAAATG
TTACAAAGAAGAGATCTTTGGACCGGTCCTTATTGTCCTGGAGGCCGACAGCCTGGACGA
AGCCATTTCTTTAATCAACCGAAACCCTTACGGCAACGGCACGGCCATCTTTACCACCAA
TGGAGCCACAGCTCGCAAATACACACACGAGGTGGACGTCGGCCAGATTGGTGTGAATGT
GCCCATCCCCGTCCCGCTCCCCATGTTCTCCTTCACTGGCTCCAGAGGTTCATTCAGAGG
AGATACCAACTTCTATGGCAAGCAGGGCATCCAATTCTACACTCAGATCAAGACTGTTAC
GTCACAGTGGAAGGCTGAGGATGCCACTCTGACAAGCCCGGCTGTCACAATGCCAACCAT
GGGACGCTAAGCTAAACTGACAGTGCATCTAACCTTCAGAGACTTCTTACATGCCTTAAG
AAGCCCAACGAGGGATTGAAAGTGGGTTACGATATCTTTTGATTGGTCAAATGTTCATAC
TGAGGATTATTACTTAGTGACTGTGCAGCAAAAGAAAACGAATGTCAGGATTTACAAAGT
TAAAACAAATACCGGTCACAATTTACATCTTTTAGAAGTGAAGATAAAAAAATTGGGACT
TAATCAGGGGATGCTGTGAATCTGTACATTGGGTTTATTGGGGTATTTTTTTTGACCCAT
TTTCTCCTCACTTCCTGGACA
>C1451
GCCAAACTAGATCAGGAAGCAGAGGCGCTGGTGTCGGTGGTCCTCCCTGCTGATAAACGT
GCAGCAGCTCCAGAGATTGCCGTCTATCTGAAAGAGTCTGTGGGAAACTCCACCAGGATA
GACTACGGCACAGGTCATGAAGCAGCTTTCGCAGCGTTCCTCTGCTGTCTCTGTAAGGTC
GGAGCACTCAGGGTGGACGATCAGCTCGCTATCGTCTTTAAGGTGTTCAACAGGTATCTT
GAAGTTATGCGGAAACTGCAAAAGACCTACAGAATGGAGCCGGCTGGGAGTCAGGGTGTC
TGGGGGCTGGATGACTTCCAGTTTCTTCCCTTCATCTGGGGCAGCTCCCAGTTTATAGAT
CACCCGACCCTGGAGCCTCGGCACTTTGTCGACGAGCGGGTGGTGAACGAGCACCATCAG
GACTACATGTTTCTAGAGTGCATCAAGTTCATCAATGAGATGAAGACGGGTCCGTTTGCT
GAACACTCCAACCAGCTGTGGAACATCAGTGCCGTTCCCTCCTGGTCCAAAGTCAACCAA
GGCCTGATCAGAATGTACAAAGCCGAGTGTTTGGAAAAGTTCCCCGTGATCCAGCACTTC
AAGTTCGGTAGCCTGCTGTCCATCCAGCCGGTGAAGCCTTGACTCTCATGTGAGGAAACG
CGATGGAAAAGACCAAAATCCCAACTTGGAACCTGCAGTTCCCCTTCCTCTGGCGTCCTC
ACGTGCAAATTCGACAGTAGCAAAAGACAACCACATGTAGTGTGACACCTCATCCCCTCA
TGGGCACGCAAGTGGTCATGAAAGCTTGCAGATATCCATAACTTTAATGCAAAGGTGGAA
GAAGAGCTTTGTGAATTTGAAGCCTTGCCTTTTTTTCCTGTTTTTTAAAGGATGGATAGA
GTTTGAGGGACTTTTGTTTTGGTATCAGGGTTGGTCAATGGGGGCNNNNNNNNNNNNNNN
NNNNNNNNNNNNNTAAAAATATGGATTTTTCATAATTTTTTGCCAAAGGTCCCTTTTTGG
GTTTGGTGGTTTTTCAACCAAAAGTTTGCATTTGTTTTTTGTTTTGCCGAGGGTCCCAAA
ATTAAATTTCCCCTTTTGGCCCAACATTTCATTTATAATTTGGCCTGAAAAAAGTACCCT
ATATTTTATACCTTAAAAAAAGTTTGGGGGGAAAAATAATGGGTTAGATTTGGCCGTCTT
TGCAAGAAAGCCTTTTTTTTCCTTAGTTTTTTGTCCCTCGCCGTCCCCGTCAGTAGGGTA
AACCGGGGTTTTTTTCAAAGCCCGGCCCAGTTTGAAACCCTTTTTTTTATTTGGCCTCCG
GCCCCATTGTAAAAACTGTAAATTGGCCAACCCGGAATAAATTCCCGGGGGTGTTCTGGG
>EE723977
CGCGCAGCACGCCAACGCCTTCCACCAGTGGCTACAAGAGACCAGGACATATCTTCTGGA
TGGGTCATGTATGGTGGAAGAGTCTGGTACCCTTGAATCCCAACTGGAGGCCACCAAGCG
TAAGCACCAGGAAATCCGTGCCATGCGCAGCCAGCTGAAGAAGATTGAGGACTTGGGTGC
AGCTATGGAAGAGGCACTGATCTTGGACAATAAGTATACAGAGCATAGCACAGTGGGCTT
GGCCCAGCAGTGGGACCAATTGGACCAACTGGGAATGAGGATGCAGCACAACCTGGAACA
ACAGATACAGGCCAGAAATACCACTGGAGTGACAGAAGAGGCTCTGAAGGAATTCAGTAT
GATGTTCAAACACTTTGACAAAGAGAAGTCTGGCCGTCTGAACCACCAAGAGTTCAAGTC
ATGTCTCCGCTCACTGGGCTATGATTTGCCCATGGTGGAAGAGGGAGAACCAGATCCTGA
GTTTGAGGCCATACTCGACACAGTGGATCCCAATAGGGATGGAAACGTGTCGCTGCAGGA
GTAC
>EE724048
AAAAGAAACGGTGTAATGTAACAATCACTCTTCGGGTGGAAGGAAGTCTACTCCCATTAT
CCTTCGACTTTTGCCCAGAGAGCAGCCATGTCGGCTTCGCCTGCTCCTGGTCAGTATAAT
AATGCACTGTTTGTTTCCTTAGCCATATTCCCTCGCTCCCTTTCCTCACCTTTTATCTTC
CCTCTTCCCGTTACTCTTCTCCAGCCGCCTATAAGCATGCTGACGGGAAGAAGATTGATG
GCAGAAGGGTCCTGGTGGATGTGGAAAGAGGACGTACTGTCAAAGGGTGGCGTCCTCGCA
GGCTAGGAGGTGGACTGGGTGGCACCAGGCGAGGCGGTGCTGATGTCAACATCAAGCACT
CTGGTCGAGATGACGCATCACGCTATGACGACCGTCCTCTTGGGGGTGACCGTGACCGTG
GAGACCGGAGGGAACGCAGCCGTGAACGGGACAGGGACAAGGACAGAGAGCGTCGCCGGT
CCCGATCTCGTGAACGCCGTCGCCACACCCGTTCCCGGGAGCGAGAAAGGGAAAGGGACC
GACAGATCGGAGCAGCAGACGACACAGTGGTAGTAACCGGCGTCCGAGATCGCGAAAGGG
AAGCGTGGGGGCGGCATCAGGAG
>RBEST_C556
AGGCGGCCGACANGNNNNNNNNNNNNNNNNNNNNNNNNNNNNNNACCCCTACGGCACTCT
ATAGCAGACACACAGAGACCAATAGCTGTTAGACAGATGAGAAGTTACATCTAATCTTGG
TATCTATTATTTTTCATAAATCTAGCTCTGGCATGCTCCTGTAGTTCTGTAAACATGTGC
TGATAAACTGGGTAGCTCCACAGTCAAAAGGGATAAGGAAGAGGTGAAGACAGANNNNNN
NNNNNNNNNNNNNNNNNNNNNNNNNNNNNNNNNNNNNNNNNTGTGCTCACATGAATGTTT
TGTTAGCGCATTTAAAAAAAAGAAAAAAGAAATCACGGTTCACATACCCTAACTCCATCA
ATGCACTGAATACATGTGCTAACATCAGTACAATGGAAGAGAAAAATAAGCTAATAAAAC
ATAACAGATAATTGTCTTTCAGCAAATAAAACATCTGAAACCCTAAGTTGAATGATATTT
GTGAAACACTAAACACAGATGAAGAGTGACTCATGCATTTATCCCATTCATTCATGCCCC
TACAGTATTGAAGCCTACATTCACCCTACCAGACCCACGGGGGAAGGGTGCCATCCTTCC
CCT
>C668
GGGGGCTCTACGGCTCACCGCTGAAACAAGAAGGTCGCACTCAACGGTGTACTGAATCAG
AGGAGAGACTTCCACAATGCTCGGACAAGCTGTGAGGCGATTCGCAACGTCTGCTGTTCG
TTCTTCACACTATGCTGAAGGACCAGGAAAGAACCTGCCATTTTCTGTGGACAACAAGTG
GCGTCTGCTGGGCATGATGGTGCTTTTCTTCGGCAGTGGCTTTGCATTCCCCTTTATTGT
CGTCAGACATCAGATCCTGAAGAAGTAAAATGGCCCAGTGTTGTAACTCAGCCTTCAAGG
TTGGCAGCTGGAACATATTTATCCATCAGAGTTCTATCGATGCTGAAGAATGGGAATCAC
CTAATTTTCTTTGTAAATAAAGTCTCCTAAAATCNNNNNNNNNNNNNNNNNNNNNNNNNN
NNNCTTGTCGGCCGCCT
>EST_75611797
GTCCATCAGTTTGAGAAGATGGTCAGTCGCTTCAGGGTGGATACAAATTCTAAGCCGGAC
TCAAATTCTGGATGTGCAAGCCAACATCAGGAGCCCTGGATGATCACGGACCAGGATTTC
GAGAAGAACAAGGCCAAGTCTCTCCGCCAGATCCGTCTAAATGAGGTACTGCTGGATTAC
TCCAGAGAGGCCGCTCTCATTATAATCACCATGCCAGTGGGGCGGAGAGGAGTGTGTCCC
AGCACACTCTACCTGGCGTGGCTCGACTTTTTGTCACGTGATCTGAGACCTCCAGTCCTT
CTGGTCAGAGGAAACCAGGAAAACGTTCTCACCTTCTACTGCCAGTAGCATCTCCAGTGA
GACCAATGGACATATATGAAACCAGTTATCCTGACATTACAACACCTTTCAGGCCACAGA
AGACATTTATTTTTCCATAGATTTATTTCTTGTAATTTAATTTTCAGGTATTAGTGAATT
GTAATTTCTTCAGTAATGAGCACATGAAATGATTTGTTACATTTTGATTAACTCCGATCA
CAAAAATTAGTGAAAAGATGTCTACTGTACAGTGTCCTCTATGTTTATCAGTTAGGGTCC
CTTCATGCTAATGTTGCACTCTCCACTTCNNNNNNNNNNNNNNNNNNNNNNNNNNNNNGC
TAACATACACATTCATGGGAATATGAGGTTGAAATAATTATGCAAGTCTTTGTTTTTGAT
TGCATTTGACTTTTTTTAATCTTTCTATTTATGGATTTGTGGCACAGGAGCAATGGTCTC
CTATAGCTTTGCCATCAGTCTAATTTAACTTTGTTAATAAAGTCTTCAGTACTCTTTTTA
ATATTAAGGTACAATATTAAGGTAATGAGGTACA
>C1355
GATGGAGGCTGGTGATGGTTTGGTAGAGCTCCGTAAGCTGGAAGCCGCTGAAGACATTGC
CTTCCAGCTGTCACGCTCCCGCAATGTCACTTACCTGCCCTCAGGACAGGGCACATTGCT
TCAGTTGCCCCAGTGATAGCGTCACACCCCATGTCTACCGCCTCCCCTCACTGTCTCCAG
CCATTACATGGGCCATGGACGTGGTGGTTGGAGGATTCAATAAAGGATTCTCCCAACATC
ACACACATTCCTCCCACTCTTTCTCTAACCAAATCTGGACTGGGCTCTGCTGATAGCAGT
ATGGTGGGAGACAAAGTGAGAGATCTGTGATGGATAAATTTATGAAGTCCTTTTATGTAA
GGAAGTGAAGGGGTTTATTCTCTGTGATAACCTAAAATATATATAGTACTCTGTTTTGAG
AATTGTCAGTGCAGTAAATTCTGTCAAGATTCAAGTTGTGTCAAAGTGAAAGCACTTAAT
GAGTGGAAAGCAACAGTCACTTGTACATCAAAGAAAACTGTGTGCGATTTCTTTAAACAA
TAAATGTGAATGGTAAATGCCATTCTTCTGTTGTGCTTGGAAATTTCATCAAATTGTGTA
TCTGTTTTGAAATCTAAATGAATTGTCAAACTTTCTGATTGACTGCAAGGTATGTGTTTT
GACATTGTTTATTCATTTGGCTTCAGGCTTACTAGAGGATTTTCTTTTTCCTTTTTTGAA
TATGTCTGCCTTTCAGATACATTTCTCACACTAATGTTTGTACCCCAATTCAATTGGAAT
ATGCTT
>EST_75641781
CAGCCAGGCCCCGCAATCCGCCACCAGGATGGCTCCAGTCGTGTAAGACGACGCCCGGCT
GGCCAGGAAGAGAGCGCAGTGGGCCATTTCTGTCTTGTTGCCAGTGCGCTGCANAGGAAT
GGACTGGAAAGCACCAGCAGCTTCCCCTCTAGGACCACCCAGCCTGCGGTAGCCCTCTGT
CCCAGAGATAGGACCTGGAGCCACAGCATTGACTCTCACTCCACCGGGCCCCCACTCCAC
AGCCAGGTGCTTGGTCATGGCATCATTTGCTGCTTTGCAGAGCCAGCGTGCACCTGCAGG
GCCTGTCCTCTGTATCCAAGTGTTGCAGAGATGTTGACTACGCTGCCACCATG
>RBEST_ONI01AC.39_D09_07
CAGTGATAGACATTAAGCCATGAGTGAAAACTTGACTTAGTTAAAGCCAAGAGAGCCGGT
AAAACTCGTGCCAGCCACCGCGGTTATACGAGAGGCTCAAGTTGACGGACATCGGCGTAA
AGAGTGGTTAGGAAGTCTTTCAAACTAAAGCCGAACGCCCTCAGAACTGTTATACGTACC
CGAGGGTAAGAAGCCCCCCTACGAAAGTGGCTTTATATCTCCGACCCCACGAAAGCTGCG
AAACAAACTGGGATTAGATACCCCACTATGCCCAGCCCTAAACTTTGATAGCCCACTACA
CCCGCTATCCGCCCGGGTACTACGAGCACTAGCTTAAAACCCAAAGGACTTGGCGGTGCT
TTAGATCCACCTAGAGGAGCCTGTTCTAGAACCGATAACCCCCGTTAAACCTCACCCTCT
CTTGTTCTTCCCGCCTATATACCGCCGTCGTCAGCTTACCCTATGAAGGAGCCACAGTAA
GCAGAACTAGTACAACTCAAAACGCCAGGTCGAGGTGTAGCATATGAGAGGGGAAGAAAT
GGGCTACATTCCCTACCACAGGGAATACGAACAATGTAATGAAAATATACATTAGAAGGA
GGATTTAGCAGTAGGCNCAGTGATAGACATTAAGCCATGAGTGAAAACTTGACTTAGTTA
AAGCCAAGAGAGCCGGTAAAACTCGTGCCAGCCACCGCGGTTATACGAGAGGCTCAAGTT
GACGGACATCGGCGTAAAGAGTGGTTAGGAAGTCTTTCAAACTAAAGCCGAACGCCCTCA
GAACTGTTATACGTACCCGAGGGTAAGAAGCCCCCCTACGAAAGTGGCTTTATATCTCCG
ACCCCACGAAAGCTGCGAAACAAACTGGGATTAGATACCCCACTATGCCCAGCCCTAAAC
TTTGATAGCCCACTACACCCGCTATCCGCCCGGGTACTACGAGCACTAGCTTAAAACCCA
AAGGACTTGGCGGTGCTTTAGATCCACCTAGAGGAGCCTGTTCTAGAACCGATAACCCCC
GTTAAACCTCACCCTCTCTTGTTCTTCCCGCCTATATACCGCCGTCGTCAGCTTACCCTA
TGAAGGAGCCACAGTAAGCAGAACTAGTACAACTCAAAACGCCAGGTCGAGGTGTAGCAT
ATGAGAGGGGAAGAAATGGGCTACATTCCCTACCACAGGGAATACGAACAATGTAATGAA
AATATACATTAGAAGGAGGATTTAGCAGTAGGCN
>C1167
GTCTGATTTTAAAAACATTTTTCGAGATGGACAACGACAAAAACCCAGTCCCGGACGCTG
TAGCACCCCAGGAGAGCAAAGATGACGCCGATTCTTTCACAAAGGTTAAGTCGAAAAAGT
CTCAGAAGCGAAAACGTGAACAAGATGGAGCGAGCATGGACACAGAGGAGCCCGTGGCAA
GCAAACGACCGCAGTTTCCGCCCATTTCAGGAGACAAATTACGGGGATCAGATGAGATGC
GCAAAACCCCAGTTCCAGCTCACAGATACACACCGCTGAAAGATAACTGGCTGAAGATTT
TCACTCCCATTGTAGAGAACCTACAACTTCAAGTTAGATTCAACCTCAAAACAAGGAATG
TTGAAATCAAGACATGTAAAGAAACACAGGACATCACCTCACTCCAAAGAGCGGCTGATT
TTGTTAAAGCGTTTGTTCTCGGATTTCAGGTTGAAGATGCTCTGGCTCTCATTAGATTAG
ATGAGCTCTTCCTTGAAAGCTTTGATGTCACAGACGTGAAACCTCTGAAGGGAGACCACT
TATCCAGAGCTATTGGAAGAATAGCAGGGAAGGGAGGAAAAACCAAATTCACCATTGAAA
ACGTCACAAAGACTCGCATTGTGCTTGCAGACACAAAAGTTCACGTATTAGGATCTTTCC
AGAATATCAAGATGGCCCGGACAGCGATATGCAACTTAATCTTAGGAAGTCCACCTTCAA
AGGTCTATGGCAACATCAGAGTGGTGGCTAGCAGGACTGCAGAGAGATTCTAAACCTGAA
CCATGATTGGTTACCATATGTATTTATCTTCCCCTATTGGCTGGTGGAATTCCTATGTGG
GATCTGTGTTGAGTTGAGACCGTCACTGCCCTTTGGACTGATACCTTGGGTTCTTCTGTA
ATGATCTCATGGTTTCTGGATCA
>WG0AAA19YM22HM1_SOX6B
TCTCATCACACGGCCGTGCCAGCTTTGATGAATTCTGATAAAACTT
TGTAGGGGTGTATAGTGGGCTCATGGTAACAATGCATTAAAATTGCCTTGCATCTACCTTTTTTACAAA
TAAAGTATCTATTGTCAACATGTAAATAGTACTGTATGACATTTGACCTTTGACCAAGGTCAGTATATC
TGAATGTCAAAGTGATAATATTGTGACATAGAACTATTTAAAATTGTGTTTCTAATTTCTATTGTTTGT
ACTGACAACACATAGGCGACAGACAGATCACCATTGTGTCGCAGGGCTAAAACATAGACACAGGCAACC
ATTCACACTCACATCCACACCTATGGGCAATTTGATTTGATTTGATATACCTTTATACCACAAGGGGAA
ATTTCATGTTAAGGCTGCTGACCTATTGCACGCAATGGCGGCGCCATCTTACCCTCCGACCATACATAC
ATGACACAAACATCACATGGGGAAGACAGGTCAGAGGGGTATAACAATGGAAAATGCACAACATGAGGA
AAGATAAGGAGAAAAAAAATAACTCCCCCCAGACTGAGCTCCCACATGGAGATCAGTTTGAGAACA
>EST_75611540
GACCATGAAACAGCTTCAGAAGCCAGAGAGAAGAAGAGCACCATTTATCAGAAACTGCCA
TCCCTCTCTCAAACGCTCAGCAGAAAGAAGCACAGAGGCTCAAACAATGAATAGTGCTCA
CTCTTTAGCCGGACTCCTGCTCCTCATCATCATTCAAAGCAGCTGGCAGGTTCCTGACCA
GGACACAGACCGACACTCTATGCTATTGACTGAAAACTCCATCCTCAACGAACCAATTGA
GATCCAAAACATGAAGAGACATTCAGAGGGAACATTTTCCAACGACTACAGCAAATACCT
GGAGACAAGAAGAGCACAAGACTTTGTCCAGTGGCTGAAGAACTCAAAAAGGAATGGGGG
ACACCACGCAGACGGCACCTACACCAGCGATGTGAGTTCCTACCTGCAAGACCAGGCAGC
CAAGGAGTTTGTGTCCTGGCTGAAGACTGGCCGAGGGAGAAGAGATTGAAGAGATCCAGC
TTTTGCCATTTCCCAAAATAATGCAACCATTCTCACTGACTCTGTGCCATTATATGTTTC
GCAATCTGTACTAGACTTTTTTCTTGGTAAGATATTAAATGCCCTCACAAGAAGCCCTGT
TGGCCTTAAATCGTTAAAGGACATTTTAAAATGTGTCAGATGTCTGATCAAGCCTTCATG
ACATGATTTATTTTTTTCACATCTCAGTTTTTTTTCTTCATTTTTAAAATCACATTATTG
GTTTGAACTTCAAGTTTATTAATTACATCTGTCAATAGTCTAATGCTTTTTTCTTATTAT
TCAGAAGAAAAAAATACATTTAGTTTTCAATAAAGAAATATGTGCAAA
>C670
GGGGAGACCGGAGCGCACGCGTGGAGCGCGCACTGTCTCTCAGAGTAACGACACTCACCG
TCCGGTGTAAAGTCACTTGAGCCGAGCCAGCATCTGCGACTAAGATTCTCCATCCAGAGG
TGAAAATGGCCGAAGACATTAAAGCCAAACTTGAGAAATACCGCACCGCTCCCTTTGATG
CCAGATTCCCCAACCAGAACCAGACCAGGAACTGCTGGTCCAACTACGTGGACTACTACC
GCTGCCAGAAAGCTCTGGATGCCAAGGGATTAGACACCCAGCCCTGCGAGTGGTACAAAA
GGGTCTACAAATCGCTGTGCCCCATCTCCTGGATCCAGAAATGGGATGAGCAGAGAGAAG
ATGGGACCTTTCCTGGAAAAATCTGAGGCTTGAGCATTTCGAATGCCGATAGTCTGCAGA
GACCTAATCTTTTCAGTAGAATGTTTGTACGATTGTGGTATAAAACCCGCGGTGTGTAGC
CGCCTTTCCACTAACGCTCTGTCCTGAGAGCACACCGAAACTGAATGGTCATTCCTTACA
GATACCATGAAATGTACAGCAGATTCTGCATTAATAAAATATATTTCAGGNNNNNNNNNN
NNNNNNNNNNNNNNNNNN
>EST_75611811
GGCGACAGCTTTCTCCATCTACTGTGGCATCAGCATTGCCCATTCTCTGCTCTACAAGAG
AGTCCACGAGGCTCAGTTCAGATCCCATCTGGCCAATGAAATGATGATGTACCATATGAA
GGTTTCAGAGGAAGAGGTGACTAAGCTGCTGGTATCTGGCATCGACCCAGTGAACGAGAT
TGACCCGTGCTTCGCCGAGTTCACGTACACGCCGCGCTCCCTTCCGGATGACACCACGCC
GATGTGCGTTCTCAGCATGTTTGAAGACATGGGTTTCATCAACACCTATAAGATCGACAT
GCACACGCTCGCCAGGTTCTGTCTGATGGTGAAGAAAGGCTACAGAGACCCTCCCTACCA
CAATTGGATGCACGCGTTCTCCGTCTCACACTTCTGCTACCTGCTCTACAAAAACCTAGG
GCTGTCCAACTACCTCGAGGATATAGAAATATTAGCGCTCTTTGTCTCCTGTATGTGCCA
TGATCTGGACCACCGTGGCACCAACAACTCTTTCCAAGTGGCCTCGAGTGTGTATTCGAG
AGGATGGGAACAGTGACCTGGCCTGCCTTCCCAAATCGCCCGCTCCTGAGGATCCCCAGA
GGACTGCAGATCCACTCTGCCCAGATACTAAGCACTCAGATGAGACTGAGAGAGAAAGAA
CACAATAAGAGGAGATAAGAGACAGAAGAAAAGAAGATATTGCAATACATGATAGTGGTT
ACTGCATTAACAATATTGTATTAGTATTTATTGTTTACTGTAAATGAAAAAAGAAAAAAA
AACA
>RBEST_ONI03AA.39_A03_01
CGGGATCATTAATTCAAATGGCTTCAAGTTACCGGAAACCAGCTTCCACGGCTAGCCAAA
GGAAAAAGACGGATTTAAAAAACGACCTGACTGAGGAGCAAAAGCAAGAAATTAAAGAGG
CGTTCGATCTCTTTGACACAGATGGAACTGGAACAGTAGACGTGAAGGAGCTCAAGGTTG
CCATGAGAGCTCTGGGCTTTGAACCAAACGNNNNNNNNNNNNNNNNNNNNNNNNNNNNNC
WTGTCGGCCGCCT
>C372
GAACGTTCTCGCAGATGCTCTCAAAAGCATCAACAATGCTGAGAAGCGTGGGAAACGTCA
GGTCCTCATCAGGCCCTGCTCCAAGGTTATTGTGCGCTTCCTAACCGTCATGATGAAGCA
CGGTTATATTGGTGAGTTTGAGATCATTGATGACCACAGAGCCGGAAAAATTGTTGTCAA
TCTCACAGGCAGGCTGAACAAGTGTGGCGTGATTAGTCCACGTTTTGATCTCCAGCTCAA
GGACCTGGAGAAGTGGCAGAACAACCTGCTGCCCTCAAGACAGTTTGGATACATTGTGCT
GACCACCTCAGCTGGCATCATGGATCATGAAGAGGCCAGACGAAAACACACAGGAGGCAA
AATCCTTGGATTCTTTTTCTAAAATGTAAAGAACTGCAAATAAAAAACCAACCAGAGGNN
NNNNNNNNNNNNNNNNNNNNNNNNNNNNNNNNNCNTGTCGGCCGCCT
>EE723805
GTGGACTGGCTTACTGAGAAGATGCATGCCAGAGACTTCACAGTTTCTGCTCTGCACGGT
GACATGGACCAGAAAGAGAGAGACCTGATCATGAGGGAGTTCCGCTCGGGCTCCAGTCGA
GTCCTTATTACCACTGACCTGTTGGCCAGAGGTATTGATGTTCAGCAGGTTTCCCTTGTC
ATCAACTACGACCTGCCAACCAACAGGGAAAACTACATCCACAGGATCGGTCGGGGAGGT
CGTTTCGGCAGAAAGGGAGTAGCCATTAACATGATAACTGAGGATGACAAGCGAACACTG
AGGGACATTGAGACATTCTACAACACCACCGTGGAGGAGATGCCCATGAACGTGGCCGAT
CTGATCTAGAAGACTCCCCGCTTCTGTTTGTCCACCCATATCCGATTGTTTTAGAAGTAA
AAGCTTGTTTCCTACAATACGAATACTAAAAACTTCCTTTTCTAAATTCCACCCTGAATT
TACTCTTTCAGCATTTGACATGATTTTGGAAGAATAACTTGCTGACCCGCTCCATCTGCC
ATTGTCTTTTATCGACCCTGAAATTCTCCCAGCGGGTTAAATACTCTGCTTCACGCCAGA
ACTGGTTCCAAAAGCACATTTAAAGTCCAGTGGATGGACATTATACTTGGCTGGATTGGT
GGCAAAAGAGACACTGTGATTTTGAAGCTGTGTGAGAATTTGACTGGTTTGCCAGCGGTC
GGGTCAAGCTGGACCCCGAAGCAATTCTGGGACTTCGACCGGGGGTTCTTGATG
>EST_75611788
GTCCGCCGCCGATGTGGCCTTCATCGGGCTGAGAGACGTGGATCCAGCAGAGCACTACAT
CCTGAAGATGCTGGGTGTGAAGACGTTCTCCATGAGTGAGGTGGATCAGCTCGGCGTGGC
CCGCGTCATGGAGGAAACGTGTGATTACCTGTCCGCCAGAGGGAAGAAACCGATTCACCT
CAGCTATGACATCGATGCCATCGACCCCTCTGTTGCCCCAGCAACCGGGACGCCTGTAGT
CGGAGGACTCACCTACAGAGAGGGCGTCTACATCACCGAACACCTGTGTCAGACAGGTCT
GCTGTCGGCGGTGGACCTGGTGGAGGTGAACCCTCTGAGGGGCCAGACTGAGGAGGACGT
CCGCTCCACCGTCAGCACCGCTGTTGATCTGCTGCTCGGCTGCTTCGGACGCGTCCGCGA
GGGAAATCACCTGCCAGATTACCGCCTCCCCGATCCTTAATGCAGGCCTCTCTGACGGTG
CCGCACGACACCGGCACAAAGGGCCAATCAGAGTTCTTCCTGCAAAACTACAATCCCACA
GTTCCTGCTGTACGATGTCACTTTTCTGCCTCAAACCAAAGACGTTGTCTTCCTGTGGGT
AGGGTAGTCCATCGCTGATCAGCTGATCGATTGTTTTGTTTTTGATTATTAAATTTATAC
ATTTGAAAAAAAAAAAG
>EST_75611479
GGGGGACTCCAGCATAGCTGCAGTCGGAGCTGGTGATGTGTGGGAAGTCCTGATCTTAAT
GGACTTCTGTCGAGGTGGCCAGGTGGTGAACCTGATGAACCAGCGGCTACAGACGGGCTT
CACTGAAGCTGAGGTGTTACAGATCTTTTGTGACACGTGCGAGGCGGTCGCTCGTCTACA
TCAGTGCAAGACTCCAATCATCCATCGAGATCTCAAGGTGGAAAATATTCTTCTTCACGA
CCGTGGACACTATGTGCTCTGTGACTTTGGAAGTGCCACCAACCGCTTCCAAAATCCTCA
GACAGAAGGGGTGGCAGTTTTTGGAGGATGAAATCAAAAAGTACACTACGCTGTCTTACC
GTGCTCCAGAGATGGTCAACCTCTATGGGGGAAGTGTCATCACAACAAAAGCAGACATTT
GGGCCTTGGGTTGTCATCTCTATAAGCTGTGCTACTTCACCCTTCCATTCGGCGAGAGCC
AAGTGGCTATCTGTGATGGCAGTTTCACCATCCCAGACAACTCCCGCAT
>EST_75611539
ACCAGAAAATGAATCTCTCTCAAAATGGGCACCAACTTAAAGGTGCTCTAAATGCTCACT
GTGGCTCTGCGGCTCCCTATGCAACGCCTCCTCTAGATGTGATGCATGAGGTCAGCGTGG
GTTGCTCCGACCTTGCAGGCGCAGGATCAGGCACGAAGGAGATCAGGAGGACCATCAGTC
TTCCCGAGGAGAGCAGAAGAGTTTTTATCACATATTCAGTGGACATAGCCAAGGAAATGT
TCGTTTTTGTTAAATTTCTCGTGTACCAGGGCTTCATACCCTCACTTGACATGTTTGACA
GTTCAATCCGAAACATGGGTATCAACCAATGTATGGACCGTTTTCTGAATGATAAATCAG
TGCTGATCATTGTGGCTATCAGCCCCAAGTACAAAGCGGATGTGGAAGGAGATGGAGTCT
ATGAGCATGGCCTGCACACCAAGTACATCCACAACCAGATTCAAAATGAGTACATCCAGC
AAGGCTGCCTGAACTTCAGACTGGTTCCTGTCATGTTTCCCAATGCAGTCAAGACCCATG
TACCCAACTGGCTTCAGAGTACCAGAATCTACCGTTGGCCCCAGGACACCCAGGATTTGC
TGCTGCGTCTCTTAAGGGAGGAGCGCTACATCATCCCACACCGGAGTGCTGACCTCACCC
TCACGTTCCGTCCTGTCTGAGAGCAGTAAAAAGAGGACTGGTACAAAATATGTGGCAT
>C258
AGGCGGCCGACAAGNNNNNNNNNNNNNNNNNNNNNNTTTTTTTATGCACATTTATTCTCC
CACTGACACACACACAGATGTGGCTGCAGCTGTTTACTCGTCTGCCTCAGACTCCTCGTC
ATCCTGGCTGATCTGGAAGTATCGCAGCTCGTACGTCTCCTTGTCAGAGGCCACCACCCT
CAGCCAGTCGCGGAGGTTGTTCTTCTTCAGGTACTTCTTTGTCAGGTACTTCAGATACCT
TTTGGAGAACTGCTTCTCAGACGTCACGTTGATCTTGTTCTTCATGCGGCCGACCTGGAC
GATGTCACCCAGATTCCCTGTTTTCCCGTTCACCTTGATCTTCTCTTTGAGGAAGGTCTC
AAAGTTTGCAGAGTCCAGGATCCCATCCTCCACAGGGTGGGTCAGGTCCAGGGTGAACTT
CCACGCAGCCCCCTTCTTGGACTTCTTACCTCCAGCTGGCCTCTTCATTTTGATCGGCGC
CATGTTGACCTGCCCGGGCGGCCGCTCGA
>EE723899
ATTTAGATCAACTGCATCCTGCTAGTTGCCATGATGTTTGATTTTCCATCTTCCACCTGT
TGTGTAGGTACGTGGTGCAGTATTGTGAGGCCAACCCTGAGGCAGGAGCCGCTGTGGAGA
CAGAGCTGGAGCTGAGTAAGGAGATGGTCGGCCTCCTCCCTCTCAAAATCAACCGCCTCA
ATGCAAGGATGGACTCAAACAACTGAAAGACTCCACTCTTTACATCACTTTCTTACTAAT
CCAGTTAAAGTCATCATTTTGAGCCGCTCATCAGGCACTCCCATCTAAAATCTGAATAGA
AACTGACTGACTTCTGTGTTTATATTGGCTTCTTTTTGTGCAGTGGGCATGCTGCTTTCA
CAAGACTGTTGAATACATACCCGGCTGTAAATACCTGCTCGCCGCTGTGAAGTAGCTTTT
GTGGTTAATTTACCTTAAACTCTTATTACAAAGAAAATGCACCCTGTTAAACATTAATAA
GAAAACACAAGTTTCTTTTTTGTAGTACTAAGAAGTCGAGACTGGTTGGGTATGTTATGA
AAAAAACAACATCTTTGGATCAAATGGGCGACAATCTGATCTCATTTTTCACTTTAAGTT
CATTTTATTTCTTCCTAACAGCAGTGGAAGAGAGTACAACAAACCAAACAGCCCAGCCTT
GTAGGGTTAAAACTAAAATATCAGATAATGCTATTGCAAAACAAGGGGTTTGGTTTTTTC
ATTTTGGGTAAAATGGCCATTTGGTTTTAAAATTCTTACTAATTCCAGC
>DQ011047
GTACTTTGTTTGTGCTTCGCAGAGACGAGGACCGCAGCGCTCCGTTGACGTCATTGTCTC
CACTATTTTTCTTTTAGCACTTTCCATTTCATTCATCATTTGTGCTCAGCTTCTGCAAAG
CCACAAGACATTCCTAGAGTCTCTAATGAACTGGGAGCTCATGGTGTGGTGCGCCTCCCT
TGTCCTCTTTCTGTTAAGGCTCGCCACGCTGGGTTCAGAGACCAGCTCCAAGTATAGTAA
CTCTTCTGTGCTGCTCACTGAGCAGATCAATTTGTATCTCAGGATAGAGAAAAAGCCCAA
TAAGAAAGAAGAACTCAGTATTGTGAATAATGTTTTGAAGCTAGCTACAAAACTAATGAA
GGAGCTCGATACTCCGTTCAGACTGCTGGGTCTCACAGTGAACCCTCTGATCTATAACAT
CACCAAAGTTGTCATTCTCTCTGCTGTGTCTGCCGTAGTCAGTGACCTGCTTGGCTTCAA
CATCAGACTGTGGAAAATCAAGCCTTAAAGGTGAAAACTACAAACCACTAACAGTCAGAC
ACTGGAGACTGCGAACATCTTCTCATTAACAAAAAGTGTGCAAACCTACTGACACTAAAC
TCTGTTATCTGTGCCTTCCAACTGAGCTTCATCAGTCCTTCACAAGCCTGAGGTGTTATG
AAAGTCTCTCACACGCCACAACGCTGGCTGCTCAGCTGACCTGGCATCACATCTTCCATC
AGCGTTGCCACAAACTCAGTGCCTCACCCCTGACTTCTGAATGTTCTCTAAATGGTTAAA
AATAGCAGCAAGCTGAGGTCTGAGCTCTTTCCAGGCTCCTGTGACAGATTTACACGTTTC
TTGTAC
>MS_UNH828
GTACATCCCTGAAGGTCTGGGCTGCTCCTGTGGACCCGACTGGTACACTCACAACGAGGA
GTACAACACGACCAGCTACATTTACTTCCTGTTGATCACCTGCTTCATCTTTCCTCTTAC
CATCATCATTTTCTGCTACTCCCAGCTGCTGGGTGCTCTGAGAGCAGTGAGNNNNNNNNN
NNNNNNNNNNNNNNNNNNNNNNNNNNNNNNNNNNNNNNNCACTAAGTGATTAACTGAGTC
TCTGTGCTGGTTGTGTGTTTGGAGCTTGAGAACTTCACTCCATTAAAGCTTAGCCTTGCT
GTTTCCTCTGCAGGTTGCAGCCCAACAGGCTGAGTCGGCCTCCACCCAGAAGGCGGAGAA
GGAGGTGTCAAGAATGATCATCGTCATGGTGGGGTCCTTCGTCACCTGCTACGGCCCGTA
CGCCCTGGCAGCTCTTTACTTTGCCTACTCCACAGATGAAAACAAAGACTATCGACTTGT
CACCATCCCGGCATTTTTCTCTAAGAGCTCCTGCGTCTACAACCCGCTCATCTACGTCTT
CATGAACAAACAG
>EST_75641658
ACAACGTCACCATATCAACAAATGAAGCACCAGAGGAGACTGCCGTGAACCACTTCCACC
ACGGGATCAAGGACTTGGCAACTATCTTCTTCTACATGCTGGTGGCTATCATAATGCATG
CCATTATCCAGGAGTATGTGCTGGACAAAATCAACAGGAAGAAGCACTTCTCCAAAACCA
AACACAGCAAGTTCAATGAGTCCGGCCAGCTCAGCGCCTTCTACCTCTTCTCCTTTGGTT
GGGGCACAAGCATCCTGCTCTCTGAAAACTTCCTGTCCAATCCAGTCAGCCTGTGGGAGG
GTTATCCGCATACACTGATGCCATTCCAGATGAAATTCTACTACATCTGTCAGCTGGGCT
ACTGGCTGCATGCTCTACCAGAGCTGTATTTCCAAAAGACAAAGAAGGAGGATATTCCAC
GCCAGCTTGTGTACCTGCCCGGGCGGCCGCTCGA
>EE724154
CACCACTTCACACCGGGAAACCAGCTGCTTGTCATCGGCTCCGCATTGCTGAAGGACGCC
GGGCGCTACACCTGCCTCATGTCCAACACTCTGGGGACAGAGCGCGCCCACAGCCAGCTG
GTGGTGACTGAGCGCAGGAACGCTTGCGCCGCGCCGACAGGCCCGAGCACCGTTACTATA
GGGATCATCGTCATCGCTGTGGTTACGAGTATTGTGGTGACATCGCTGGTGTGGGTGTGT
ATCATCTATCAGACGAGGAAGAAGAGCGAGGAGTGCAGCGTGACCAACACAGATGAGACG
ATCGTTCACCCAGATGTATCCAGCTACCTCTCCTCCCAGGGGACTCTGTCCGAGCGGCAG
GACATGTGCATCCGTGTGGAGACCGGCGGTGGCCCTCAGCCCAACGGACACGTTGTAGAC
ACCACAGGTTTCGACAGCGCAGTGCTGTGCACAGATTGTATGGAGAATGGCAACAGCTAC
TCCAAAGATCCCGACTACCTGGCACACGGGTTTGGTCCTGCTGCAGGCATGGGAGTACCA
GCAGCAGCTTATTCCACCACCCTACTCTTTACTGTTACCCCGGGGAGCAGCACGACACTG
GGTCACACACNANCCCACTTTTGCAATGGGACCCCAGCAGGATCCGAAAGAACTCTGAAG
GATCAGCGTTTCCAAAAA
>Y11111
CTAAATTCCAGTTGTCTCGTTTGCCGGCACAGTCTCATCCTATCAGCCGGGGGAGAGATG
ATGGACGACTCCGGCGGTGTCCAAATGGCGAAGGCGCTGAAGCATGCAGCCCTCTGCCTG
ATGCTGCTTCCCCGGTTCCTTCTGGCCGCAGTTATGCTGTGGCTCCTGGATTTCTTGTGC
ATTAGGAAAAAAGTGCTGCTGAAAATGGGAGAGAGGCAGGAGAGCCCGGACGACCCGCCG
GTGTGCGTCTCTGACTCTAACAAGATGTTCACCTTGGAGTCCCTGAGGGCCGTGTGGCAT
GGTCAGAAATTGGACTTTCTCAAATCTGCGCACCTTGGGCACCCTGCGCCCAACACCGAG
GTGGTGCTTGTCCAGGAGCGGAAGCAGGTGCGAATCCTGGACTGCGTGAAAGGGAATAGA
CCGCTCATTCTTAACTTTGGCAGCTGCTCCTGACCGCCATTCATGACGCGTCTGACGGCG
TTTCAGCGCGTCGTGAGTCAGTACGCAGACATTGCGGACTTTTTAGTTGTATATATCGAG
GAGGCGCATCCCTCGGACGGCTGGGTGAGCTCGGACGCGCCGTATCAGATCCCCAAGCAT
CGCTGTTTGGAAGACAGACTTAGAGCCGCTCAGCTGATGCTCACTGAGGTGCCGGAGACC
AACGTGGTGGTGGATAATATGGACAACTCGTGTAACGCCGCGTACGGAGCCTACTTTGAG
AGACTTTACATCGTGAGGGATGAAAAAGTGGTGTACCAGGGGGGCAGGGGTCCAGAGGGA
TACCGGATTTCCGAGCTTAGAAACTGGCTGGAACAATACAGGAACGATCTGCCGAATTCC
CAAACAGCGGTACTCCATGTGTAGATGCTGAACTGCCCGCTGCTCTGCCCACTCTGCTTA
ATAAGTATCCAACCCACAGTGCAAAATATCCAGATGCTGCTATCAGATGTTCACCCATGG
CACATTGTTGTTGTTTTGGTTTTTTTTTTTGCAAAAAAACATGAGGAAAAAAGAAACATT
TTCAGGACTCTTTGTCAAAATAGCCTAAAGTCATGTTGAAGCATAGACCGTAGGCTGTGA
TTTTGTGCTTGTCTCGACTTTCATTGATTGGCCATAGCGATTCTCTTTATTTCTTCTTTT
GTATGAAAAAGTCTCAGTTGGATTCAATTGGTAATCACTCTATTTTTCTACAATACCTCT
CNNNNNNNNNNNNNNNNNNNNNNNNNNNNNNNNNNNNNTCGGGCTAATATCGCCTTCTGG
TGTCTCTGTGAAGTTCGGTTTTTAAAAGGGTCATCCAGAAAACCGACACTGATGTTTCCG
ACACTGGTAGCGGGCCATATTAGCGAGACGCCTCACTCGGTGACCGACTGCTAACGGTGT
AACGTTGAAGCAATTGTAACTGAACAACTGTTTTTAATAAATGTCAGATCACACACTGAT
GACGCACTTTTGAGTGTTGNNNNNNNNNNNNNNNNNNNN
>C1244
GCGTGGTCGCGGCCGAGGTACCACAGCCTCTACCTGAGGGCCAAGGGTAATGTGTTCAAG
AACAAGCGCATCCTTATGGAGCACATTCACAAGCTGAAGGCAGACAAGGCCCGCAAGAAG
CTCCTGGCCGATCAGGCCGAGGCTCGTCGTTCCAAGACAAGAGAGGCCCGCAAGCGCCGA
GAGGAGCGTCTCCAGGCCAAGAAGGAGGAGATCATCAAGAACTTGTCCAAGGAGGAGGAG
ACAAAGAAGTAATCTGGCTTTTTATGTCCTGCCTGATTGCCACCTGTCAAGTGCTGATAA
TAAAAGTGTACCTGCCCGGGCGGCCGCTCGANNNNNNNNNNNNNNNNNNNCATGTCGGCC
GCCTGCGCTCACTGGCACGCCTCACTCTCATCTTCCTCTTCCTCCTTTTAATCTTCTTAA
TTGCGCGTCGGCACTCCGGCAGCAGCAGCACAGCGGGGGTCACAAGCAGGGCTGCATGTA
GACAGTGAGGATGATGATGATGGTGATGCTGACGGACTGAACTTTGAAGATGCTCGTGGA
GGACTCTGCGCGCCTTCTCCGCTCTCTGTGGAATACGTGGAACCTCCTGCGGGGCTGATG
CTGATTACCGTGATGCTTTTCGGGTGAAGCTCNNNNNNNNNNNNNNNNNNNNNNNNNNNN
NNNNNTGCCCCAAATAAACGGATTACCGAGGACTGAGCTCCGCACTGATGACAGGCTGCT
GGTAGCGATGTGATAGAAAGGTCTCCTGCGCACACACCTCCCAGTGATCAGAGTCGAGCG
GGCTGCCGTTACGCGCGGAGGCTGCTCTGCGCTTAAGGAGCGCGTTTCAGTCTTCCTTTT
TGAACTTTATGATCTGAACTGTGACGCNNNNNNNNNNNNNNNNNNNNNNNNNNNNNNNCA
TGTCGGCCGCCT
>EST_75611665
GATTACTTCAGTGACACTGTGCTGGAGCGGAGGAGACCGTTTGCCCGACTACCAGCAGAT
TTCCATCCTTCAGCTCTACGGTGTCAGGAGGCTAGCCTGCGTCAGCCCAAAGAGACCTGT
TTGTATGTCCCTCATGGCAAAGTTAGACATGCAGACTCTAACTAAGAACATGCAAGTCAT
TGGCCAGGACAGATTGGTGCAGCTTAAGTTGCTACAGCCTGGCATCATCATCGGTGTCTG
GAGGGACCAGTGCTCAGTTGCCTTTATCATGTTCACCCTCCACTTCCACAAGCTGGTGGA
AAGAAGCACTCAGGGATCTTCTGTTTGTTCCTATGTGGAGCCGGTGGTCCAACCCCCTTT
CTGTGATATAGACCCTGAATACGGTCTCCATGGTTACCAGCTACACATTGTTCTCCACAA
CACTGTATGCGAGCTCATGTCCGGAAGCTTTTCCCAGCTCTTCTGCCGCAGAACTCAGAT
CTCTGATGGGCTGATCCAGCTAACCGTCATTAGCAGCGCAAACTTGTCCCAGCACACACC
TCTGTCTGGCGACATCACCCTGCCCTGGCGTTGTGAGGCCCTGCAGGGCACAGTGGAGAA
TTGCTGCATTATGAGTCTGACTCTGCTAGATGAATTTAGGAAGCCCTTCAAGTGTGTCAC
CTCGCCCATTTCAGCGGAGCTGGAAAGGACGCCCGTGTGCTACGACTATGACGGTGAGCA
CTACCTGATGCACTATCAGGACTCCGACATCCAGGTGAAGATGAGGCTTGTGTGGATGAA
TGAACAGAAGCAGTTTATTCTCATCAGTTTAGTTGTCTATGTGAGTGTTTGCTA
>EST_75640840
GGCTTTCGAGCGGCCCGCCGGGCAGGCCCGAGAGGTCATAATTCAGAAGACAGCTCAGAG
ACGTCATGTAGACGTCTGAGAAACGACACAGCCGTCTGGAGAAGTAGGTGGTGTTGTGAC
ATGTTCTGAAGATGCTGCCAAACTGAGGGTTGAACAGGTTCTTCGTCATCACCCTGAGTT
CCTCTCTTTCCTTCTGCCATTCCAGAAAAACTTGTTTAGACACGGGATCTCTGTGTGTCT
GCAGGCGCTCCATCAAGCCAGTTAAAGCCTGCATCCAGGTGAGGTTCATTCCATACCGGT
CTGTGCTCACCACTTTGGTTTCCTGCTCCAGTTCAGGTACCTCGGCCGCGACCACGC
>AX804099
TTATTCATTTGTGTCTTGTCAAGATTGTCCTTTTTCAGTATAGGTTTTATTACAGCAGTT
TTTAGTGATTCTGGAAACACACCTGATATTAAAGAAAAGTTGACGATCTGTAACAGGTCA
TAGATACTGAAACTACATGTTTSGTCAATCTCCGACCAAAATTCACTGAGCCAGCAGCAA
AAGAAGACCAAATTTATGCTTCATGTTAGAAAAACATTGTCATGAATTCCAAAAATGTCA
TCCAAAAATGTTAAGGGAAAAGCTATAACTCACCTAGAGCTGTCCATGATACTGTGCAGG
CGGTGGGCGATGGTAAGGACTGTGCAGTCTGAGAACTCTTTGCGGATGGTGTTCTGAATC
AGGTTGTCTGTCTCCAGGTCAACAGCTGCCGTGGCTTCATCCAGAATTAGGATACGTGAC
TTTCTCAGGAGTGCTCGAGCCAGACACAGCAGCTGCCTCTGCCCAACACTGGGAAGATCG
TAGGTCATAGCTGTTTCCTGG
>AY522599
GGGTCATAAGAGCCGTGATGATAGAGCATCCCTGCTGCGTACATTCAGTTTCCTGGGCTT
TGAGATTGTGAGACCAGGTCATCCCCTCGTCCCTTCCCGCCCTGACGCTTTCTTCATGGC
TTACAGCATCGAGCGTGACTCTTCAGATGATGATTAAAATTACGCTGAGCAGTTACAAAT
CTTTTTTTTTTTTGGTTGGTTTTGGTTATTTCAATCCACAACCACATCTTTATAATTTTG
GTTTTTAAAAAATGGCATCCAAGCTCAATATGGGTGAGGGGGGGTTTACCTGCCACGTGC
TGGGGTTCATTACGAATTGCACTAAGGGAAGAAGGTAATATGTCAGGAATGGAAATCAAG
CAACACGTAATATTTGGGCAATGGATCCTCACCGGTGGGATACTTTCCCCGGAGGGGAGG
GGTGGCTTCCTGGTCGGTCTCTTTAAACCCTCATCATTTCAAATATATTTATGAAGAGGT
TAAATTGAGCTTACTCAAGGAAATAGAAATGGGTTCATATTAGTATCTGGGGGATGCCCT
GGCGATGGTTTGTTTGTTTTTTAAGGGGGGGCATGATTTAAATTGGGTTGGATCACTTGA
TAGGAACGCGCATGGTGGTACGGGCTAAATAAAAGGGGCGGGCTTTNNNNNNNNNNNNNN
NNNNNNNNNNNNNNNNTGTGGGGCCGGCTGGGCCTTGGGAAAGTTTTTTTGAACCTTTTT
GGGGGGGGGTGGGGCCTAGTGGGTAAGGGAATTGGGGTTTGGTGTTTTTTTGGGATTTTG
TGTTTGTATATTT
>RBEST_C680
ATAGACATTAAGCCATGAGTGAAAACTTGACTTAGTTAAAGCCAAGAGAGCCGGTAAAAC
TCGTGCCAGCCACCGCGGTTATACGAGAGGCTCAAGTTGACGGACATCGGCGTAAAGAGT
GGTTAGGAAGTCTTTCAAACTAAAGCCGAACGCCCTCAGAACTGTTATACGTACCCGAGG
GTAAGAAGCCCCCCTACGAAAGTGGCTTTATATCTCCGACCCCACGAAAGCTGCGAAACA
AACTGGGATTAGATACCCCACTATGCCCAGCCCTAAACTTTGATAGCCCACTACACCCGC
TATCCGCCCGGGTACTACGAGCACTAGCTTAAAACCCAAAGGACTTGGCGGTGCTTTAGA
TCCACCTAGAGGAGCCTGTTCTAGAACCGATAACCCCCGTTAAACCTCACCCTCTCTTGT
TCTTCCCGCCTATATACCGCCGTCGTCAGCTTACCCTATGAAGGAGCCACAGTAAGCAGA
ACTAGTACAACTCAAAACGCCAGGTCGAGGTGTAGCATATGAGAGGGGAAGAAATGGGCT
ACATTCGACATTAAGCCATGAGTGAAAACTTGACTTAGTTAAAGCCAAGAGAGCCGGTAA
AACTCGTGCCAGCCACCGCGGTTATACGAGAGGCTCAAGTTGACGGACATCGGCGTAAAG
AGTGGTTAGGAAGTCTTTCAAACTAAAGCCGAACGCCCTCAGAACTGTTATACGTACCCG
AGGGTAAGAAGCCCCCCTACGAAAGTGGCTTTATATCTCCGACCCCACGAAAGCTGCGAA
ACAAACTGGGATTAGATACCCCACTATGCCCAGCCCTAAACTTTGATAGCCCACTACACC
CGCTATCCGCCCGGGTACTACGAGCACTAGCTTAAAACCCAAAGGACTTGGCGGTGCTTT
AGATCCACCTAGAGGAGCCTGTTCTAGAACCGATAACCCCCGTTAAACCTCACCCTCTCT
TGTTCTTCCCGCCTATATACCGCCGTCGTCAGCTTACCCTATGAAGGAGCCACAGTAAGC
AGAACTAGTACAACTCAAAACGCCAGGTCGAGGTGTAGCATATGAGAGGGGAAGAAATGG
GCTACATTCCCTACNC
>C626
TGCCCCACAGCTCTCTGACCCGCCTCGTTCCCTTCCTGCACACACACAATGCATTAAATA
ANNNNNNNNNNNNNNNNNNNNNNNNNNNNNNNGCACTGGAGACGCACATGGAGTCCCAGT
GAGGCAGGATCTCAGTGTTCCAGGTGACCATGGCGTTGGAGATGCTGTCCTCCTGCCGGT
GTCTCTCCTTCATCTGACGCTTCTTCCTCTGGGCTTCTTTCAGCTCTGAAGGAGACGCAA
CAGCACGAGCCAATCAAATCCAAGAACAGCACCAGCCAGTGACCTCAATACNNNNNNNNN
NNNNNNNNNNNNNNNNNACCTCTCCTCTTGGCTCCTGCCACCATCTCCTCGTACTCCAGC
TTGTGTCTCTTGAGTTTCCTCTGTAGATTT
>RBEST_C408
GNANTCCAGGTAGTCCATGAGCTTGGCGGCCCCTAGGCGTATCCCCGCTGCTTTGAGTTG
CTCCTGAAGCTGAGACAGAACCAGAGGCTTGTACTGGAGGATCTGACTGTACAGCTTCGA
GTCGGACAAGATGAAGGAGCGCACGGCTTTGAGTCGATCCTGGAGCCGGGACGCTGCTTG
AGAGGCAGAAATCCCGCCATCGCTGTCGGAGTCGCCATCGGACGAGATGCATAATTCTGG
ATTGGACCTTTCAGATTCTTCACTGGCTCCAGCTGAGGAGGTGTTGGAGCCCTGTGAGTT
GGACAGAGGCTCCGCCACCTCATCACCGTTGTGCTTCGCAGGGCACACATCAGCAGGTGC
TCGGGGTTCTTTAAACTTCACAGTCTGGGCGCAGGACACTGGCCTGCTGGCAGGGGGCTT
CATCTGAGCTGTGGCTCCTGAGACTGGAGCCTCATCCTCAGAGTCTGAGCTGAGCAGCTG
GTGTGTGTATTGGTGGATCTCCTTCAGTTTTAGGATCATCTGGCGCTTCGGTAAAGGCCG
AACGCCAAACCTGTCGAGCTTGTTCTTGAGCTCCGGCGTGTCCATGTCAGAGTAGTGGGG
CATGGGAGTGATGGGCACCAGNANTCCAGGTAGTCCATGAGCTTGGCGGCCCCTAGGCGT
ATCCCCGCTGCTTTGAGTTGCTCCTGAAGCTGAGACAGAACCAGAGGCTTGTACTGGAGG
ATCTGACTGTACAGCTTCGAGTCGGACAAGATGAAGGAGCGCACGGCTTTGAGTCGATCC
TGGAGCCGGGACGCTGCTTGAGAGGCAGAAATCCCGCCATCGCTGTCGGAGTCGCCATCG
GACGAGATGCATAATTCTGGATTGGACCTTTCAGATTCTTCACTGGCTCCAGCTGAGGAG
GTGTTGGAGCCCTGTGAGTTGGACAGAGGCTCCGCCACCTCATCACCGTTGTGCTTCGCA
GGGCACACATCAGCAGGTGCTCGGGGTTCTTTAAACTTCACAGTCTGGGCGCAGGACACT
GGCCTGCTGGCAGGGGGCTTCATCTGAGCTGTGGCTCCTGAGACTGGAGCCTCATCCTCA
GAGTCTGAGCTGAGCAGCTGGTGTGTGTATTGGTGGATCTCCTTCAGTTTTAGGATCATC
TGGCGCTTCGGTAAAGGCCGAACGCCAAACCTGCACNGAGGCGAAAGTTAAAGGNATTTG
TGANGCNCNNACGGACTAACNGATGGNCNNAAGGANAACANNCTNTNCNNNCCAANCAGA
GCCNNACAGACTGCGTTGACAGTGACANCAGGGGAGCTANTCGGATAGATNCCTTACTTN
ATCGCTGNGATTAGTTANAGGGAAAAAANACAAACTTGGCCTTTNTCTACTCTTTAACGA
NAGGATGANAGTGAACCANCTGACCTGNTNNAGCTTGNTCTTGANCTCCGGCNNGTCCAT
GTCANAANANTGGGGCATGGGAGTGATGGCNNCCNGGNGCNCC
>EST_75611611
GGCAGAGAGGGAGGAAATTACTACTACTCCTTTGGAGGTTGTCACAGGTTTGCTGCCTAT
CAGAGGTTGAACATGCAGACCATTCCAGCAAAGATCATCAAATCTAACATCTCAGACCTA
AGCACTTACTTGGGGGCTTCAACGCCTGATCTGCGGTGATGCTGGAGCAGCTTGGAGCTT
TCCACCCCACCCCCCGCTTCAAATGTACTTGCCTCAGGTGGATCATACATAATATGGCTG
TAACTCTCCTGTTGATGACTGCAGAGTGAAGGCTTTGCCAGCAGGGGGAAATGTAGCTCT
TTAGTTAAATATGTTACATTTTGTCATTTGAAACAGCTTAAATGTATGCATGTTAATCAT
GTGATAGCTTTAATGTTGCCAAATACCATCTGCACATACAAATTTAACAGTTTTCTTAAA
GTTCTTTATTTAAAAAATATGACGGCTGAGATTGGGCTAAGATAAGNNNNNNNNNNNNNN
NNNNNNNNNTTAAATCGACTAATAGCGTGAAAGTATGAAAGAGAAAATGAATTTAGCACA
TCTTCATCTTGGCTATAAAATGAAACCTTAGCATCGAGCCCAATAACGATAGACAAAAGT
GAGAGTGTCAATCATCTTACTTCATGNTAGGAGAAAGGCTAGAAAACAAGGTACCAACTA
TTTCATAAACCCAACTTTAGAAGTATAACCCTATATAAAATTATTTACAACAAGCTGGTT
T
>WG0AAA38YN09RM1_CXCR4
AGCTTAATAAAACTGCAAACTCTGAGCTAACGATGAGCGGACAGAGGCAGGAAATGAAAC
TTCACTCGGAGTGGAGAGAAGGACGATGAAAGGATGGATGAGGAAGAGGCGGATGATTGG
ATGTGAACTCAGTGACTCAAACACTCGCCACCACAATAGCAGCTCATTAAATGAAGCTTG
TTTGACGTCAGTTTGCCTGCACACGGGGAAATATGCACCGTGTTCTCACCTTCACCTGTT
ATCTCAGGATTGTGCCAATCAAGCAGCGCTGCTACCCCGAGTCATCGTAACGACGCTGTG
CTGAGAAACAATGATTAGAATCATGTTCAGTTGTAGCGCTGGTACGCACGGTGACTCATC
ACCTCTCCTCCAACAGGTTACAGAGAGGGAAGAGCTGTGATGGCAGCCTGAACGAGGCCC
GAGAGAACACGGCGATCTGGCTCACCGAGTTCATCCCTGCAGCTCGCAGCACGGCTCAAA
GTGTCCACGCTCACTCACACTGAACACCTGAGCATCTTCAGTTCGGCCTCCACCCTCTCC
ACCCATCACAGCAGGTCTCCATCTCCTCTGTGACACACCTGTCTGTGGGTGGTTCCCCCG
GGCGTAT
>EST_75640846
GGCTTTCGAGCGGCCCGCCGGGCAGGTGAGAGGAAGACCAACCTCGCCGCTGTGGTGGCT
GCAATGAGTCAGTGGGAGAAGGCTCCAACGGAAGATCTGGGTCTGCCTGAGTCAACGTAT
GAGCTCTGCTACAATGCTGCCTGTTCTCTGATTGGCCAAGGAAAGCTTACAGAGGCCCTC
AATAAACTACAGCAAGCAGAAGAGCTTTGTAGAGTCTCGCTGGCAGATGATTCTGATATG
ACTGAGGAGGACATCCAGTCGGAGCTGGCTGTCATCCATTCTCAGATGGCGTACGTCATG
CAGTTGCAGGGTCGCACAGATGAGGCTCTGCAGCTCTACAACCAGGTCATCAAGCTCAAG
CCATCTGATGTGGGGCTGCTTGCTGTGACTGTCAACAATATCATCACCATAAACAAGGAC
CAAAACGTGTTTGACTCAAAGAAAAAGGTGAAGCTGACGAATGCTGAAGGTGTTGAATAC
AAGCTGGCAAAGAAACAGCTGCAGGCCATTGACTTCAACAAAGCCTTGCTGGCCATGTAC
ACTAACCAGGCTGACCAGTGCAGGAAGCTGTCATCCAGTCTTCAGGCTCAGGCTCAGGTT
CTGGTTCTGGTTCTGGTTCTACCACTGGTTCTGGTTCTGGCTCTGGCTGTGGTTCTGACC
TCGGCCGCGACCACGC
>C329
GCGAGAGGTCCGCATTCGCAAGCTCTGCTTGAACATCTGCGTGGGAGAGAGCGGAGACAG
ACTGACCAGAGCTGCCAAGGTGCTGGAGCAGCTCACAGGGCAGACTCCCGTCTTCTCCAA
GGCCCGCTACACTGTGAGATCCTTCGGAATTCGCAGAAATGAAAAGATTGCTGTCCACTG
CACCGTCCGTGGAGCCAAAGCAGAGGAGATCCTGGAGAAGGGACTCAAGGTGCGTGAGTA
CGAGTTGAGAAAGAACAACTTCTCGGATACCGGAAACTTTGGCTTCGGCATCCAGGAGCA
CATCGATCTGGGCATCAAGTACGACCCCAGCATCGGCATCTACGGTCTGGACTTCTATGT
GGTTCTGGGCAGACCCGGCTTCAGCATCGCCGACAAGAAGCGGAAAAGGGGCCGCATCGG
TTTCAAGCACCGCATCCGCAAAGAGGAGTCCATGCGCTGGTTCCAGCAGAAATACGATGG
CATCATCCTCCCCGGCAAGTAAAGGACCACCTTTTGCTCTTGTTTGTACCAAGTAATAAA
ATGCGAAAGCTCTGCTTGAACATCTGCGTGGGAGAGAGCGGAGACAGACTGACCAGAGCT
GCCAAGGTGCTGGAGCAGCTCACAGGGCAGACTCCCGTCTTCTCCAAGGCCCGCTACACT
GTGAGATCCTTCGGAATTCGCAGAAATGAAAAGATTGCTGTCCACTGCACCGTCCGTGGA
GCCAAAGCAGAGGAGATCCTGGAGAAGGGACTCAAGGTGCGTGAGTACGAGTTGAGAAAG
AACAACTTCTCGGATACCGGAAACTTTGGCTTCGGCATCCAGGAGCACATCGATCTGGGC
ATCAAGTACGACCCCAGCATCGGCATCTACGGTCTGGACTTCTATGTGGTTCTGGGCAGA
CCCGGCTTCAGCATCGCCGACAAGAAGCGGAAAAGGGGCCGCATCGGTTTCAAGCACCGC
ATCCGCAAAGAGGAGTCCATGCGCTGGTTCCAGCAGAAATACGATGGCATCATCCTCCCC
GGCAAGTAAAGGACCACCTTTTGCTCTTGTTTGTACCAAGTAATAAAATGGAAAAAGCAA
AAAANAAAAAAAA
>AY737022
GGCTGGGAAGATAGTGACACTGGGGTCACGTTGGTGTCACAATAAAAGACATGCAGTCTG
CGGTGAAACAAAACTTTCATGCAGAAACTGAAGGAGATGTCAACAAACTCATCAACCTGA
AGTTAAATGCATCCTACACCTACCTTGCCCTGGGTATGTATTTCGACAGGGATGATGTTG
CTTTGCCAAACTTCTCCAGTTTTTTCCTGGAGCATTCAGCCAAAGAGAGGGAACAGGCTG
AGAAGCTGCTGGAATATCAGAACATGAGAGGCGGACGAATTTTGCTTCAGAACATCTCTA
AACCAAGTAAAGAAGACTGGAAGGGCGGTCTGGATGCAATGACCTTTTCCCTGGAATACC
AGAGAACCCTAAATACACGTATCCTTGATGTGCACCGCAGAGCTGGCAGCCACACTGATC
CCCATCTTTGTGACTTCCTCGAGCAGCACCTCCTCGTTGACAGCCATGACACCATCAAGA
AGCTGGGCGACTACATTGGCAGTCTGACCCGCATCACTGCGTCTGAGACGACCGGTGCTA
TGGGAGAATACCTCTTTGACAAGCACACTCTGT
>EST_75611576
GCAACAAGTGTGACCGCAGCTTCAAGCTGTACTACCATCTTAAACAGCACTTGAAAACAC
ACCTGGGCTCGCTGGAGAAGCCCCACATGTGTAACCACTGTGGTAAAGCTTACACACGAG
AGGGTGCCTTGAAGCAGCACATCAGCACATTTCACTTTGATGCCGAGGAACTGTCTCGAA
ACCAGAAACCCCAAAAGAAAGTGCATGTTTGTGAATATTGCAAGAAGCACTTTGACCACT
TCGGACACTTTAAGGAGCACTTGCGAAAGCACACAGGCGAAAAACCTTATGAGTGTCCAG
ATTGTCATGAGCGATTTGCACGGAATAGCACACTGAAGTGCCATATGGCAGCCTGTCAGA
ATGGGGCGGGAGCCAAGAAGGGACGGAAGAAACTATATGAATGCCAGGTCTGCAGTAGTG
TGTTCAACAGCTGGGACCAGTTCAAAGACCACCTTGTGAGCCACACTGGAGTTAAGCCCA
ACCACTGCACCATATGTGACATGTGGTTCACCCAGCCGAAAGAACTGAAGGCACACCTCA
AAGAGGTCCATTCCATCGAGGATAAGTTAAACGACGAACTGGTCATTACTGACTCTGCTG
CAACCGCTGCTCTCACCATAGCAGCACAGAACATAGAGGGAGCCGAAACTGTCCTGTTGG
AAGACGGCATTCAGGTTGAACACGTCACAGTGGAGCCTGTAGATGTGATGGAGATGGAAG
AGACTGCCACGGTTGTAATG
>EST_75611708
GAATAATGGCAACTCCAGCTATTCGGATGTTTCGGAAGTTAGAGGGCCTGTTCTGTGTCT
ACAAACCTGCTGGTGTTCACTGGAAACTGGTACGGGACAGCATCGAGACAAATCTTCTTA
AAGGTTTGAATGCTGCGCCCTCTCCGCCACTTCCCCACCATGTTCGACTCTTAACACAAC
CCAACAATGAGAGTGAAACGTCCAAAGGACTCACGGTATCCACAGTATCGGTTCCTGTAC
TGTCCAAGCACCCTCTGGTCACTGGACCTGAATTCCAGCATATTCGAGTTGGAGTCGGAC
ATCGCCTCGATGCTTTCTCCTCCGGCGTTCTAGTTCTTGCCGTTGGGAATGGAAACAAGG
CGCTGAATGACTTCTACAGCACAAGAGTGACGAGGGATTACACCCTGGAGGCTGAATTTG
GAACTGCAACAGATAATTTCACTCACATGGGTCGAGTTGTGGAAAGGTCCACCTATGATC
ACATCACACAGGATAAGCTGGAGAGAGTGCTGTCAATGTTGGAGGGAGTCAACCAAAAAA
CGTTGTTGACGTATTCCAACATAGACATGCGCTCACAGGAAGCCTATGAGATGGCTGTGC
AAGGTTTACTGGGTCCAGAGGGGAAATCGACACCCATTTTGACCGGCTTGCGTTGCATTC
GCTTTCAGCCTCCCAACTTCACGTTAGAGCTGCAGTGTCTAAATGAGACTCAGAAGTATT
TGTGTAAAATTGTGCATGAGATAGGACTGGAACTGCGTAAGCACAGCGGTGTGTAAGGGA
GTACGACGCACCAGAGATGGACTTTTCACCCTACAGGACGCTCTGATCCATCACCACTGG
ACTGCTGCTGATGTCAT
>EE723920
AGCAGCTTCAACTGGCCTTACATGTCCATCCAATGATCCTTATATGAAAGTGGAAAAAAA
GAGAGGAAAAAAGGACCAAAATTCAGCACCCCTCACCCCATCCTCCTTCAAGAAGACTAT
ATATAGGACCTTTTCTGAGAAACTTGGAAGACATTACTTTTTTTCTGTCTTCTGGGACTG
TGATGGAATACATTATGTACAGAAAAATATTGGAACTGGACTTTACACCTGTGTAAATCC
ACTCTCATCTTCAAGAACAAAACTCTTCATTTTGTAAAATACTAGTCTTTATTTTACTTT
TTTGTAAAAAATACAAATAAAATGAAAAACATCATATGCGCAGTAAGAAAAAAGAATCAA
GACTTAGCGGGAAAATAATGTTTCCAAGCAATTATAAGAATTGTCCTGTGTCTATGTACC
TCTCTGTTTTGTATTATTTCTGGTTCTAAACCAGGGTTTCTGTGATTCTATACTAATAAT
TTTTTGATATAACCTTTTTGCTTCTTATAATGAGTGCGATATATGTTGTCGAAGCTATGT
TCTCCAAGAATTAAAATTGAAGTGAGAATTTAAAAACAGAAAAATAAAGAAATTTAGACA
AATAAGAAACAGTCTAATCGCTATGACAATATCACCACTGATGGTGGAACTTTTTCCCAA
TTGGATACGATGGACCTGCAACAGCAGCAAACTGACCTCCAGGGACATTTTTACTGGACA
TTTTTACT
>AY241113
GATCGCTACTTTAAGATCCACCAAAGTGTAGGAATGCAGCGCAAACTCTGCTCCACAAAG
CTCAGCTTCGCCCTGTGTGCCATCGTCTGGATTGTGTCCATTTGTATCATTTCAGTGATT
GTGTTATCAAAAAATGACTCTCCTGCTGTGGGCAGGTTGGTAAAACCTTTAAATCTTTTT
TTTTTACCTTACTGTTAAAGTCAAAGATCTGAAGTGGCCAACTTGTGTGAAAAAATGTAT
TTCCTGTGTCCAGGTGTTTCCACTACAAGAGGCTGGATGATACAAAGTGGAAGGCTTACA
TCAACATGTGTGTGATGGTTCTCTTTTGGCTCGTCTTCATCTCTCTGATGATGTCCTACG
GGAAGATCGCACTCAAGCTGCTGAGGACGTCACAAGCAAATCCAGATCTGCCCAACTCAA
CCCACTACACTCGAACCGCCAAGAAGTCCTTCTTCATCCTCTTTCTCTTCTGCATCTGTT
TTGTGCCGTATCACGTGGTCAGAGTGTTTTACATAAAAACGCAGATCACAGACACTTCGT
GTTTCTGGATGTGTGTCGCTGACAAAACAAACGAGGTGGCTCTGCTTTTTTCTGCCCTCA
ACAGCTGCCTG
>RBEST_C678
NGGCGCCGACATGNNNNNNNNNNNNNNNNNNNNNNNNCGGTTTAAGTAACTTTATTGAAG
GGAAACTAAAAAGAAACAGAGCGACAAGTTGATTATCAACCATCAGCTTTGCATCATATT
TTTAGGGCTACAAGAAGACAGTGTTCGAGTGGGTGTAAAACTAAGAGCTCAACTACTGGC
TTCTAAATAACAAAAAGAAGTAGAAAGCCTTTGAGGGGAACCAAATTTTTTCCAACTGTT
CAACCTTACAATCCACATAATTTGCAGAAACATATCAGATAATATAGCCTACCTTTATTA
ACATGCATAAAATACAACATTGAAGTTCTTACATTTGTTTCTTTAACATTGATATATACT
GCTGTGCTTCTCTGTACACACTTTGATAGTGGAATAAGATACACTTCTTTCCTCAGATAA
TAAACTTCATTTACTATGCATCAGAAGAACAAACTGACATCGCACCGGTCCTGGAGGCAG
ACAGGGTCCACTAAACAGTTTCTTCATTGTCACAGATTTGTATTTGTTTTTTCCTTAAGT
GCAGCAGAATACTGCCAATTTGAGAATTCAAAATTTACAACAATGGCAAAACACAGACTT
TGCCCCTTGCGGTTTAAGTAACTTTATTGAAGGGAAACTAAAAAGAAACAGAGCGACAAG
TTGATTATCAACCATCAGCTTTGCATCATATTTTTAGGGCTACAAGAAGACAGTGTTCGA
GTGGGTGTAAAACTAAGAGCTCAACTACTGGCTTCTAAATAACAAAAAGAAGTAGAAAGC
CTTTGAGGGGAACCAAATTTTTTCCAACTGTTCAACCTTACAATCCACATAATTTGCAGA
AACATATCAGATAATATAGCCTACCTTTATTAACATGCATAAAATACAACATTGAAGTTC
TTACATTTGTTTCTTTAACATTGATATATACTGCTGTGCTTCTCTGTACACACTTTGATA
GTGGAATAAGATACACTTCTTTCCTCAGATAATAAACTTCATTTACTATGCATCAGAAGA
ACAAACTGACATCGCACCGGTCCTGGAGGCAGACAGGGTCCACTAAACAGTTTCTTCATT
GTCACAGATTTGTATTTGTTTTTTCCTTAAGTGCAGCAGAATACTGCCAATTTGAGAATT
CAAAATTTACAACAATGGCAAAACACAGACTTTGCCCC
>DQ011056
GTACGTCTGTTCGCTCCTGCACCAACGAGTCTAGCGCCTTCATCCGAGCGCTGGAGGACG
GAGAGGCAACAGACGTGTGCAAACGTTTGTTCCGAGTTGCCTCAGAAAAGCACCAGCTAC
TTTACCGCTTGGCTATGACTGGAGCCGGCATCGACAGACACCTGTTCTGCCTCTACGTGG
TGTCCAAATACCTCGGAGTGGAGTCTCCTTTCCTCAAAGAGGTTCTGTCTGAGCCGTGGA
GGCTGTCCACAAGTCAGACTCCCATCCAGCAGGTGGAGCTGTTTGACATAGAGAACCACC
CTGAGTATGTCTCCTGTGGAGGAGGCTTTGGACCGGTGGCCGATGATGGATATGGGGTGT
CCTACTGCGTTTTGGGAGAGAACATGATTAACTTCCACATCTCATGCAAACACTCATGTC
CAGACACTGACGCTCATAAGTTTGGTAC
>C50
TGNAGGTGAGCCAAAAGCAAAGCCAGATGACACACTCCCTTCCCTCTTATTTAAAGCCTT
AGCGCCTCTCAGTACAGTGTGCTCAGCTGGCTTAGAGCAGTAAGGCGGGCAGGGAGGAGT
TCTCAACGCTCCAGACCTTCAGCCCGTGGCTGTGATGGGAAATTTAAGGGAAACGGGAGA
CAACCCTGCCAACACACCTCCTGTGCTTAGCTGGCAGGGATCTCCAGTATCAGATCTTGG
AGATGATGAGGAGGAGCTAGAGAAAGGTGTACTAAGCAGACCCGTCCTCCAGCTCAGCCC
CACTCAATGTCTTTCACCCCCTCCTGTAGAGAGTGAAAGCATTGATAATATGAATGCAGA
AGATTATTCCCACAGCAGCATGTCTGAATTCTCCGATCTACCTTGTTCAATTGAACAAGT
TTCGGAGGAAGAAAAGGAAGTGATGATGGACAGCAGAGGGAAGCTGTCTGGCTCTCCCTT
TCATGAGTTTCATAACGACGACACAGGTTTTGATGATGTCTTTGAGAGCCTGGCCACNTT
GCTTGCCANCAAATGNAGGTGAGCCAAAAGCAAAGCCAGATGACACACTCCCTTCCCTCT
TATTTAAAGCCTTAGCGCCTCTCAGTACAGTGTGCTCAGCTGGCTTAGAGCAGTAAGGCG
GGCAGGGAGGAGTTCTCAACGCTCCAGACCTTCAGCCCGTGGCTGTGATGGGAAATTTAA
GGGAAACGGGAGACAACCCTGCCAACACACCTCCTGTGCTTAGCTGGCAGGGATCTCCAG
TATCAGATCTTGGAGATGATGAGGAGGAGCTAGAGAAAGGTGTACTAAGCAGACCCGTCC
TCCAGCTCAGCCCCACTCAATGTCTTTCACCCCCTCCTGTAGAGAGTGAAAGCATTGATA
ATATGAATGCAGAAGATTATTCCCACAGCAGCATGTCTGAATTCTCCGATCTACCTTGTT
CAATTGAACAAGTTTCGGAGGAAGAAAAGGAAGTGATGATGGACAGCAGAGGGAAGCTGT
CTGGCTCTCCCTTTCATGAGTTTCATAACGACGACACAGGTTTTGATGATGTCTTTGAGA
GCCTGGCCACCTTGCTTGCCAGCCAGAGGGTCGCGTGCCGAGGTGGTCCATTCGGCGGTC
CTCCTGCTAGTGATGCAAATGGAGTAAAGTACTCTTGCTCTCTTGAACTGGGCCCAGATA
TCCACTGCCCCGAGAATCAGGACTTCTTCCCTACATCATATCCCACAGGATCCTCCGAAC
CCAGTAATCAATCACCAGTTCACATTACCACAGACACACTTGAAGAATTCCACAGTCTGG
CAGATGTGAGTAAGCCAGCCACCAGCTCAATGGTGCAGGAAAAAGAGGAGGAAAATGAGA
GTGATGTACAAGGTGCGATGAAACAAGATGGCAAGGATGCAGCAATCACAATGGAGAGGA
AGGAGACTCTTTTGGATGGGTCATTGAGTGCAGAGCTGACTCTGACCACAACACATACAA
TTCTCCGATCTACCTTGTTCATTGAACAAGTTTCGGAGGAAGAAAAGGAAGTGATGATGG
ACAGCAGAGGGAAGCTGTCTGGCTCTCCCTTTCATGAGTTTCATAACGACGACACAGGTT
TTGATGATGTCTTTGAGAGCCTGGCCACCTTGCTTGCCAGCCAGAGGGTCGCGTGCCGAG
GTGGTCCATTCGGCGGTCCTCCTGCTAGTGATGCAAATGGAGTAAAGTACTCTTGCTCTC
TTGAACTGGGCCCAGATATCCACTGCCCCGAGAATCAGGACTTCTTCCCTACATCATATC
CCACAGGATCCTCCGAACCCAGTAATCAATCACCAGTTCACATTACCACAGACACACTTG
AAGAATTCCACAGTCTGGCAGATGTGAGTAAGCCAGCCACCAGCTCAATGGTGCAGGAAA
AAGAGGAGGAAAATGAGAGTGATGTACAAGGTGCGATGAAACAAGATGGCAAGGATGCAG
CAATCACAATGGAGAGGAAGGAGACTCTTTTGGATGGGTCATTGAGTGCAGAGCTGACTC
TGACCACAACACATACA
>EE723888
GTTGTACCTCATCAATCTCTAGCTGTAAGGACCCTTCCTGGATACAGACACCTCAGGTGG
GAATCGAACATGCGATCCTCTGCGCCGAAGGTGTGTAGTCTAACCACTACACTATCCAGC
NNNNNNNNNNNNNNNNNNNNNNNNNNNNNNNNNNNNNNNNCACACACACAAGGTTTTTTC
ATTTTATTATTTCAGTTAAGTTATTCCATAAGTCACTAAAGACTGATGCGTCCTTCCACA
CAGGCGAAGGTGGAAGAAAAAAAGACATGCTTCTCAGTGACCCTCCACTCTGACTCCGTG
GCTCCTTTTGTCTGGCTCGACGTGGGAAACATCCCTGGACGTTTCAGCTCCAACGGCTTC
CTGATGGTTTCCAGAAACAGGACAGTTGACTTTATCGCGTGGCGTCCTACCAGTGTCGCA
GAACTTACTGCGTCCCTTACAATCACATCTTTAAGAGACATTTACTGACCTGAGACCAGC
CACCTTTCCTGTTGAACTTTAGAAAACTGGAACGATAAAACAAAAATCGAGTGAACAGAT
GCAGGCACTGCTCACAGGACATTCAATTCAATACAGAAGAGTATATATATATTTTCTTGC
TTTTAATATTGTAAAAACCAATAAAGGGTTATTAAACTC
>EST_75611761
GATGTACCGAGGCTTTCCTCTGGATCACTTCATGGCTCAGTGTTACGCCAATGCTGATGA
CCTCGGAAAGGGCCGGCAGATGCCCGTCCACTATGGCTCCAAAGATCTGAACTTTGTCAC
CATCTCATCTCCTCTGGCCACACAGATTCCTCAGGCGGCTGGAGCTGCGTATGCAGTCAA
GAGAGAGAACATAAACCGTGCTGTCATTTGCTATTTTGGAGAAGGGGCAGCTAGCGAAGG
GGATGCACACGCCGGCTTCAACTTCTCTGCCACCCTTGAGTGCCCGCTGATATTTTTTTG
CCGCAACAATGGCTACGCCATCTCTACCCCTACAAACGAACAGTACAGAGGTGATGGCAT
CGCTGCTCGTGGTCCTGGTTACGGTATGCTGTCCATCCGTGTTGATGGTAATGATGTCTT
TGCCGTGTACAACGCTACAAAGGAAGCGAGGCGCAGGGCTGTGGCTGAGAACCAGCCATT
CCTCATTGAGGCAATGACCTACAGAATTGGCCACCACAGCACCAGTGATGACAGCTCGGC
GTACCGTTCGGTGGACGAAGTGAACTATTGGGACAAACAGGACCATCCCATTTCCAGGCT
GAGACATTACATGACAGCCCGCGGATGGTGGAGTGAAGATGACGAGAGGAGCTGGCGAAA
ACAATCACGCAAGACGGTGATGGAGGCGTTTGAGAGGGCCGAAAGGCGCCTCANACCCAA
TCCGGAACTGCTGTTCACCGACGTGTACCAGGAGATGACACCCAGCCTGAACAAGCAGAG
AGAGTCTCTGTGGAGACATGTGCAGCAGTACAAAGAGCACTACCCACTAGACCTGTATGA
AAATAACTTTACTG
>RBEST_C581
GAACTCCGTAAACATGCGTGCTGGGACGATCGCTGCCGCTACAGTGGGAGCAGTAGGTAC
AGTGGCCTTGGCTCCTGTTGCTCTGGGGGCCATAGGTTTCACCTCAGCTGGAATAGCTGC
AGGCTCCTACGCTGCAAGCATGATGTCTGCTGCTGCAGCGGCTAATGGAGGCGGAGTGGC
AGCAGGAAGTGTGGTGGCTGTTTTACAGTCAGCAGGTGCAGCCGGGCTGTCTGGGACTGC
CACTGCGGCTGTGGGCGGTGTTGGAGCTGCTGCAGGAGCAGGACTGAAATGGCTAGGAGG
TCTCATTTTCAAGGACNAAGAAGACGATGAAGACGATGAAGACAAAAAATAAGTGTAGGA
ATGGAAACTCACCATACCCGAGGCTCCCCGCACTGTCCTCANACTTANCCTGAAGGCTGT
GGATTCTGATGGNGTCATTCNGATCATTCCTTTTGNGCCTCTGGGNGANTTTCTCTGNGN
NNCNGGNNNAANAGTAATGAACTGTANANACTGAAAGCATGACTNTTTTTAACNAAGGGG
NATTTTTTCGAACTCCGTAAACATGCGTGCTGGGACGATCGCTGCCGCTACAGTGGGAGC
AGTAGGTACAGTGGCCTTGGCTCCTGTTGCTCTGGGGGCCATAGGTTTCACCTCAGCTGG
AATAGCTGCAGGCTCCTACGCTGCAAGCATGATGTCTGCTGCTGCAGCGGCTAATGGAGG
CGGAGTGGCAGCAGGAAGTGTGGTGGCTGTTTTACAGTCAGCAGGTGCAGCCGGGCTGTC
TGGGACTGCCACTGCGGCTGTGGGCGGTGTTGGAGCTGCTGCAGGAGCAGGACTGAAATG
GCTAGGAGGTCTCATTTTCAAGGACGAAGAAGACGATGAAGACGATGAAGACAAAAAATA
AGTGTAGGAATGGAAACTCACCATACCCGAGGCTCCCCGCACTGTCCTCACACTTAGCCT
GAAGGCTGTGGATTCTGATGGTGTCATTCTGATCATTCCTTTTGTGCCTCTGGGTGACTT
TCTCTGTGCACGCTGGTATAATAGTAGTGAACTGTATACAACTGAAAAGCATGACTGTTT
TTAAGCAAGTGTGGATTTTTTTCTCCTATATTTTCTAAAATTTGCATCTGAATCAATGAT
CTAATTGCAGGAAATCCTAATTCTAAAATTCTGAATGGCGTTAGTGCCATTGTCCTCACT
AAGATAAAACTAAATTTTGGTAAGAAAGTCTGGTTAAATTGTTAAATGTTATTACTTACT
ACAGTTAGTTAACTAGCTCACAATGACGAGTGGTGGAGGATTTTTTTTATTTATTTTCTT
GGAATCATTGTTTTNGGCTGTCTGGGACTGCCACTGCGGCTGTGGGCGGTGTTGGAGCTG
CTGCAGGAGCAGGACTGAAATGGCTAGGAGGTCTCATTTTCAAGGACGAAGAAGACGATG
AAGACGATGAAGACAAAAATAAGTGTAGGAATGGAAACTCACCATACCCGAGGCTCCCCG
CACTGTCCTCACACTTAGCCTGAAGGCTGTGGATTCTGATGGTGTCATTCTGATCATTCC
TTTTGTGCCTCTGGGTGACTTTCTCTGTGCACGCTGGTATAATAGTAGTGAACTGTATAC
AACTGAAAAGCATGACTGTTTTTAAGCAAGTGTGGATTTTTTTCTCCTATATTTTCTAAA
ATTTGCATCTGAATCAATGATCTAATTGCAGGAAATCCTAATTCTAAAATTCTGAATGGC
GTTAGTGCCATTGTCCTCACTAAGATAAAACTAAATTTTGGTAAGAAAGTCTGGTTAAAT
TGTTAAATGTTATTACTTACTACAGTTAGTTAACTAGCTCACAATGACGAGTGGTGGAGG
ATTTTTTTTATTTATTTTCTTGGAATCATTGTTTTN
>EST_75611637
GTACCAGCAGCAGAGATACAACTCCATAGCCATGAAGAATCCATGCAAGGGAACCTGCAG
CCACCTGTGTTTGCTCCGACCGGGAGGGTACAGCTGTGCCTGCCCCGAGGGCACCAGCTT
CATCCCAGGCAGTAAAACTGAATGTGATGCAGGGTTTGATCCACCGCCCACCATGCCGCC
TCCCTGCCAATGTCAAAACGGAGGCACCTGCTACTTTGATGACAACAAGGCTCTCTGCAT
ATGTCCTTCAGAATGGAAAGGAGATTTCTGCGAGACAAGTGTGTTCCATGCGATTGCATC
GTCAGTTGGAATAGCCATCGCGGTAACGGTGGTGGTTGTGGCTCTGCTGGTTGCTCTGGT
CTATGCTGCCAAGAAGAAGTCGAATCTGGCTGAGAGTTTGCGGAACAACTTGCCAAGCAT
GCCCAAAATGCCCAGTATGCCCAGTATGCCATCAATGCCTAGTTTTCCAAACATGAGGAA
TGGTACAACCCAAAACGGCATGAAAAGAGAAGACAATGAAGGGCTGCAGAATGGAGAGGC
GGTCCCCTGTACGTCCATATTCACAGTGGAGACATCGGGGAAGAGTTTTGAGAACCCAGC
GTATGAAGGTGGAGAACCGCTACCCTCCAACAACTTGCCTAAAGCCACCTCCGCTCTTAT
GGCAACAAATGAGGAGTTTGTTGAGAATCCCTTATATGGGGAAGAGGCTCAAGCTGTGAT
TGAACGCATAGG
>C1259
GTGGCTCACAACAACTTTTCGCTGTGTTTGGTCGATTTTGCAGTATACCATTTTGGTCCG
AACAGGGTCAATGACAAAAGCCTCAACGTCATCGGCTCCAATCTGCAGTTCCTGCTGCAT
GGTGTCAAAGGAGATCTCCTTGAATTCCACCGCCATGCCCATGAATGTCAGCAGACGCAT
CTTGGCCATGTTTTGCTCATGAGACAGGCCAAGAGAATCAATGAAGTCTTTGTTATTCTG
GTAAAATTTGACATAAGCTGCCAATTTGGCGCTCACAAAGATGGTTAATAGGTCATGGAT
GAGTTCCCCCTCGAGGAAGCGAACAGGTTTCAGGTTGAGCAGGTGGTCAAACAGGAAAGT
GTTGTGATCTTTGAGAGCACGGACGATACATCTGTGGACATCAACGCGTGCTTGTGAAGC
ATTGTCTTCTGTGTAACTTCCAAGTAGCTCAACCATCACTTTTGCAGCAGCTTCGCTTTT
CTTGCAGTCAACAAGTGCTTCATATACCAGCCTCAAAAGTGTGTGCTTCTTCTCTGTGTT
CAGGTTCCAGTCAACAATCCACTTGCGCACCTGATCAAGGTCAGTGGGGATGAAGGATAT
GGCGTTACAGGTGGCGGCCACTTTAATGAGGCTGCAGAAGACTGTGTACCTGCCCGGCGG
GCCGCTCGAAAGCC
>WG0AAA28YI20RM1_BMP7
AGCTTCTTGAGACCATCCGATATCAAGACCTCTCTTTACATTTCCCTTCATAAAGCAGCG
TTTCCCTGAGATCCCTCTCTGTTCAGCCCTGTGGGGGACCTGCAGTGCACTTTGGGTAAT
CCACATCCCACAATACCAGTTGCTAAGACACTGTAATAAAATTACTCGTGTCAGAGGAAG
CTGTAAGTATTTTTGTGGAATGTGTGGCTTTTCTACTAAAAGAAACTGCACATAAAACTG
CTATTCTCATATTTCATGATCTGCTGTTTCATCTCTTTTCTCTCCTACAGACTTTATACA
AGATGTTTTTATGTATAATTCAATGGTGAATATGATAATGAGTTATGTAAAACTACTTGT
CCACTACTGAAAATTTAAATATTCTTCCATTCATCATTTTGGCCCACTTGAAAATTCTTT
GCAGAATTGTTTGAATTCAGCCACATTAGAGGGTTTTCAAGCATGAACGGCCTGTTTGAG
GTCATGCCAAAAGATCTTGATCTGACTTAAGTCCATACTTTGACTAGGCCACTCCAAAAC
CTTTGGGTTTTTTTTGAGACATTCACCAGTGGACTTGCTGGTGTTTTTCAGATCGTTGTT
CTGGTACATAACCTAAGTGTGCTTGAGCTTCATGGCTTGAACTCATGGTCGGATGTTCAC
CTTAAGAATTTTC
>EST_75611641
GGGTCTTCAAGTTTTTGGGACAGCAGGGACACCAGAAGGGATGAAGTTGGTCCTTAACAA
TGGAGCTCACCTGGCCTTTAATCATAGACAAGAAGGATACACAGACAAAATCATGGAAGC
CACAGAGGGCCGAGGTGTAGATGTGATAGTGGAGATGCTGTCGAACGTCAACCTCAGTAA
GGACCTCCAGATGCTGGCCTATGGAGGGCGAGTGATGGTTGTTGGCTCCAGAGGATCTAT
AGAGATCAATCCCAGAGACACCATGGTTAAAGAGAGCAGCATAGTGGGAGTGGCCCTTTT
CTTTGCAACACCGGAGGAGATGAAGGAGTGTGGAGCTCTACTGTATGCAGGGATGGAAGC
TGGTTGGTTGCGTCCAGTCGTCGGTTCCCAGTATCCGCTTGAAAAAGCTGCCCAGGCCCA
CCATGATATCATCGAGTCTCCCGGGGCTGCTGGGAAGATGGTCCTAACTATGTGATGACA
CGACCATGTAATGGGTCACAGGTCACCTTTACAGTTCAGGGTGTTTTTAAATGGGTGATA
CTTCAATAAAAAGTTTCA
>RBEST_C949
CTGCTGTTGTAAAGCTCTGCTGTGGAATTTCCTACCCACATATAAGGAACATAGCAGGAC
TTCAACGCACTGCCATGGCAGTGATAGGTCAGGAGATCACGCACCTGCAGCAGTGGGGAC
AAATCCAGAACCACAGGCCAAGCCAGAAGATATAAAACCTGTGCCAGCAAAAGAAGATCA
GCTGTGCGTACGACATGGACAGGAAGCAATGAGGAAGGCTCTCAGTATTTTGGAGGAGAA
AGAAGGATGGAAGTTTGAGGTTGCGGAGAGTAATGGTGATGCGATCTGTAGCAAAGTGAT
GCCAGGGGGCAGGAAAGTCTTTAGGCTGGAGGCAGTGTTGGACGCCAGTGTGGATGAGCT
CTATAACCTCCTGTTTGTCAGAGTTGAAGAAATGCACCAGTGGAACCCAAGCATACAGCA
AATCAAAGTTCTAAAACGTATTGGTCCACAAACAATTGTCACACACGAAGTTTCAACTGG
GACAGCAGGAAATGTGATTGGACAGAGGGATTTCCTGAGCGTCAGACGCAGCTGCAAACA
AAAGTCCAGTGTTTATCTTGGAGGAGCAGCAGCTGCTGTTGTAAAGCTCTGCTGTGGAAT
TTCCTACCCACATATAAGGAACATAGCAGGACTTCAACGCACTGCCATGGCAGTGATAGG
TCAGGAGATCACGCACCTGCAGCAGTGGGGACAAATCCAGAACCACAGGCCAAGCCAGAA
GATATAAAACCTGTGCCAGCAAAAGAAGATCAGCTGTGCGTACGACATGGACAGGAAGCA
ATGAGGAAGGCTCTCAGTATTTTGGAGGAGAAAGAAGGATGGAAGTTTGAGGTTGCGGAG
AGTAATGGTGATGCGATCTGTAGCAAAGTGATGCCAGGGGGCAGGAAAGTCTATAGGCTG
GAGGCAGTGTTGGACGCCAGTGTGGATGAGCTCTATAACCTCCTGTTTGTCAGAGTTGAA
GAAATGCACCAGTGGAACCCAAGCATACAGCAAATCAAAGTTCTAAAACGTATTGGTCCA
CAAACAATTGTCACACACGAAGTTTCAACTGGGACAGCAGGAAATGTGATTGGACAGAGG
GATTTCCTGAGCGTCAGACGCAGCTGCAAACAAAAGTCCAGTGTTTATCTTGGAGGAGCA
GCAGTTCAGCTGGAGTCATTCCCCCCTCAGGCAGGCTTTGTAAGAGCTGAGAATGGACCA
TCCTGCATCGTCATACAGGCCCTGGATGACGATTCAACGAAAAGTCGCTTCACATGGCTC
CTTAATATGGACGCAAAGGGCTGGCTGCCAAAGTCTGTTGTCAATCAGGCTTCGCCTCGG
GCACAGCTGGATTTCACCAGACACCTCCGCAAACGTCTCAGCCTTAGCTGACTCAGTCAC
TCGGTCTGTGTGACACCCACACCACAGTACCACCTTGTCATTGCTCACAGAAGAAGATGG
GTGGGTAGCAAAGTGATGCCAGGGGGCAGGAAAGTCTATAGGCTGGAGGCAGTGTTGGAC
GCCAGTGTGGATGAGCTCTATAACCTCCTGTTTGTCAGAGTTGAAGAAATGCACCAGTGG
AACCCAAGCATACAGCAAATCAAAGTTCTAAAACGTATTGGTCCACAAACAATTGTCACA
CACGAAGTTTCAACTGGGACAGCAGGAAATGTGATTGGACAGAGGGATTTCCTGAGCGTC
AGACGCAGCTGCAAACAAAAGTCCAGTGTTTATCTTGGAGGAGCAGCAGTTCAGCTGGAG
TCATTCCCCCCTCAGGCAGGCTTTGTAAGAGCTGAGAATGGACCATCCTGCATCGTCATA
CAGGCCCTGGATGACGATTCAACGAAAAGTCGCTTCACATGGCTCCTTAATATGGACGCA
AAGGGCTGGCTGCCAAAGTCTGTTGTCAATCAGGCTTCGCCTCGGGCACAGCTGGATTTC
ACCAGACACCTCCGCAAACGTCTCAGCCTTAGCTGACTCAGTCACTCGGTCTGTGTGACA
CCCACACCACAGTACCACCTTGTCATTGCTCACAGAAGAAGATGGGTGG
>C395
GGGCTTTCTCAACATGGCACCGAAGGTGAAGAAGGAAGCTGTCCCTGCCAAGACTGAGGC
CAAGTCGAAGGCTCTGAAGGCCAAGAAGGCTGTGCTGAAAGGCGTACACAGCCACAGGAA
GAAGAAAGTCAGGACTTCTCCCACCTTCCGTCGCCCTAAAACCCTCCGTCTCCGCAGACA
GCCCAAATATCCCCGCAAGAGTGCTCCTCGCAGGAACAAGTTGGATCACTATGCCATCAT
CAAGTTCCCCTTGACAACAGAGTCTGCTATGAAGAAAATTGAAGATAACAACACACTTGT
GTTCATTGTGGATGTCAAGGCCAACAAACATCAGATCAAGCACGCTGTCAAGAAGCTGTA
TGACATTGACGTCGCCAAAGTCAACACACTCATCAGGCCTGATGGTGAGAAGAAGGCGTA
CGTCCGTCTCGCACCTGATTACGATGCGTTGGATGTTGCAAACAAGATTGGCATCATCTA
AACAGCAGTTCAAGAGACTTGTGGAATAAAAATAAATATTTGTATNNNNNNNNNNNNNNN
NNNNNNNNNNNTTTCTCAACATGGCACCGAAGGTGAAGAAGGAAGCTGTCCCTGCCAAGA
CTGAGGCCAAGTCGAAGGCTCTGAAGGCCAAGAAGGCTGTGCTGAAAGGCGTACACAGCC
ACAGGAAGAAGAAAGTCAGGACTTCTCCCACCTTCCGTCGCCCTAAAACCCTCCGTCTCC
GCAGACAGCCCAAATATCCCCGCAAGAGTGCTCCTCGCAGGAACAAGTTGGATCACTATG
CCATCATCAAGTTCCCCTTGACAACAGAGTCTGCTATGAAGAAAATTGAAGATAACAACA
CACTTGTGTTCATTGTGGATGTCAAGGCCAACAAACATCAGATCAAGCACGCTGTCAAGA
AGCTGTATGACATTGACGTCGCCAAAGTCAACACACTCATCAGGCCTGATGGTGAGAAGA
AGGCGTACGTCCGTCTCGCACCTGATTACGATGCGTTGGATGTTGCAAACAAGATTGGCA
TCATCTAAACAGCAGTTCAAGAGACTTGTGGAATAAAAATAAATATTTGTATNNNNNNNN
NNNNNNNNNNNNNNNNNNNNNNNNNNNNCATGTCGGCCGCCT
>EE723860
AAACACCACAGGGAGAGGTAAAATACACCAACTTAAAAACAGCCCTTTAAAATTAAAAAC
ATATAGGTAACTGTAACAGTTAACCGCACAGCAAGCCTCCAGCGTATCTTCGACCTGCTC
GGTTTCACGCTGGAAGCTGGTAGGGGAGGTTAGCCGACCCGTGAGCCGGCGTGCAGCTGT
AGCATGTCGGTACACTTCGAGGAGAGGAGCGGTGTCGTCCCCTGCAAGACGCCATGGGGC
TCCTGGTACCAGACCATGGAGGAGGTCTTCATTGAAGTCAACGTGCCTCACGGGACTACT
GCTAAAGAGGTCAAGTGTCACTTGGGGTCCAGAGACATCGAGCTGTTGGTCAAGGGAAAG
GAAATATTCAAGGGAAAGTTATTTGGAACAACTGTGTCAGATGAGGCCACATGGACACTA
GAGGATAAATGTCTTATCCGGATCATTCTGATGAAGACCAACAGAGAAGCAGGGAACTGC
TGGTCCTCGCTGCTGGAGGGGGAGTATTGTGCGAATGCTTGGGTCCCAGACCAGATGCAG
AGAAAACTCCCTCTGGAAAAGGTTCAGCGAGAGAATCTGGGATTGACTTCACGGCGCAGA
GATCTCTGGGAACTTTGCCGGTGGCGGTCCAGACTTTTCCAGCTTTACAGAAGTGGACCC
TTTGATATGATGCTTAGTACCTGCTTGGAGGAGTACCTCTACCCATCCTGCACAATG
>RBEST_C844
TGAAGATGTTGGTCCTGGTGTTAGGTGACCTGCACATCCCTCACCGATGCAACACGTTGC
CAGCCAAGTTCAAAAAACTGTTAGTGCCGGGGAAGATCCAGCACATTCTCTGCACAGGGA
ACCTCTGCACCAAGGAGAGCTATGACTACCTGAAAACCCTCGCTGGGGATGTGCACATCG
TCAGAGGAGACTTTGATGAGAACCTGAACTATCCAGAGCAGAAGGTGGTCACAGTGGGCC
AGTTTAAGATTGGACTCATCCACGGACATCAAGTGATCCCCTGGGGTGACATGGCCAGCC
TGGCACTCCTCCAGAGACAACTCGACGTTGACATCCTTATCTCTGGGCACACACACAAGT
TTGAGGCATTTGAGAATGAAAATAAGTTTTACATAAACCCTGGTTCTGCAACTGGAGCCT
ACAGTGCCCTGGAAAGCAACATCATCCCCTCTTTTGTATTAATGGACATCCAGGCATCTA
CAGTGGTCACGTACGTTTATCAGCTGATCGGCGATGACGTCAAGGTGGAGCGAATTGAGT
ACAAGAAATCTTAAAGGAGAGCACAAGGAGAAGGAGAAAAAATTGCATTAACAAGGCTCA
GTTTATATTTCATTCTGAAGATGTTGGTCCTGGTGTTAGGTGACCTGCACATCCCTCACC
GATGCAACACGTTGCCAGCCAAGTTCAAAAAACTGTTAGTGCCGGGGAAGATCCAGCACA
TTCTCTGCACAGGGAACCTCTGCACCAAGGAGAGCTATGACTACCTGAAAACCCTCGCTG
GGGATGTGCACATCGTCAGAGGAGACTTTGATGAGAACCTGAACTATCCAGAGCAGAAGG
TGGTCACAGTGGGCCAGTTTAAGATTGGACTCATCCACGGACATCAAGTGATCCCCTGGG
GTGACATGGCCAGCCTGGCACTCCTCCAGAGACAACTCGACGTTGACATCCTTATCTCTG
GGCACACACACAAGTTTGAGGCATTTGAGAATGAAAATAAGTTTTACATAAACCCTGGTT
CTGCAACTGGAGCCTACAGTGCCCTGGAAAGCAACATCATCCCCTCTTTTGTATTAATGG
ACATCCAGGCATCTACAGTGGTCACGTACGTTTATCAGCTGATCGGCGATGACGTCAAGG
TGGAGCGAATTGAGTACAAGAAATCTTAAAGGAGAGCACAAGGAGAAGGAGAAAAAATTG
CATTAACAAGGCTCAGTTTATATTTCATTCCTGTCCACCAGGGGGCGGCAGCTCCCTCAG
AGTCACCACAGTGTTAATGCTATAGCAGACTTCTGTAAGTTAACTCTAAAAGACCTGTGT
ATTATATTGTTTATATGTCATCANCATTTGCTTATACCTGAGCTGTCTTTTGGTAACTGT
GGAGAATGCAATAATATTGGGNGCCATTTTTNTNTTTCNTTTTGGGNTNCTNTTGNTNCG
NTGNTGNTTTAATAAACACCCTCCTCATGTCCTGNACATGTAACAGGCCATTGCTTCCTG
TANTNAGCCTCCTNTTTTTCATTTCTTTCCCACAATAAGATGTAACTTCACTCCACGCNN
[truncated: 579,822 more chars]
